# Supplementary material for: Crystal structures of 1′-amino­cobaltocenium-1-carb­oxy­lic acid chloride monohydrate and of its azo dye 1′-[2-(1-amino-2,6-dimethylphenyl)diazen-1-yl]cobaltocenium-1-carb­oxy­lic acid hexa­fluorido­phosphate monohydrate
Source: Acta Crystallogr E Crystallogr Commun. 2019 Jan 15;75(Pt 2):208–13. doi: 10.1107/S2056989019000562 (PMC6362669; doi:10.1107/S2056989019000562)
Supplement: Supplementary file 1 [file e-75-00208-sup1.cif]

##############################################################################
#                                                                            #
# This CIF contains the data in a paper accepted for publication in          #
# Acta Crystallographica Section E. It conforms to the requirements of       #
# Notes for Authors for Acta Crystallographica Section E, and has been       #
# peer reviewed under the auspices of the IUCr Commission on Journals.       #
#                                                                            #
# Full details of the Crystallographic Information File format               #
# are given in the paper "The Crystallographic Information File (CIF):       #
# a New Standard Archive File for Crystallography" by S. R. Hall, F. H.      #
# Allen and I. D. Brown [Acta Cryst. (1991), A47, 655-685].                  #
#                                                                            #
# The current version of the core CIF dictionary is obtainable from          #
# ftp://ftp.iucr.org/pub/cif_core.dic.                                       #
#                                                                            #
# Software is freely available for graphical display of the structure(s)     #
# in this CIF. For information consult the CIF software page                 #
# http://www.iucr.org/resources/cif/software.                                #
#                                                                            #
# This file may be used for bona fide research purposes within the           #
# scientific community so long as proper attribution is given to the journal # 
# article from which it was obtained.                                        #
#                                                                            #
##############################################################################
data_global
_audit_creation_method     'form.cif (version 2.0)'
_journal_data_validation_number     ?
_journal_date_recd_electronic     2018-12-11
_journal_date_accepted     2019-01-10
_journal_name_full     'Acta Crystallographica, Section E'
_journal_year     2019
_journal_volume     75
_journal_issue      2
_journal_page_first     208
_journal_page_last     213
_journal_paper_category     GM
_journal_paper_doi     10.1107/S2056989019000562
_journal_coeditor_code     WM5478
_publ_contact_author_name     'Jochriem, Markus'
_publ_contact_author_address
;
University of Innsbruck, Institute of General,
Inorganic and Theoretical Chemistry, Center for Chemistry and Biomedicine,
 Innrain 80-82, 6020
 Innsbruck, Austria
;
_publ_contact_author_email     'markus.jochriem@uibk.ac.at'
_publ_contact_author_fax     ?
_publ_contact_author_phone     '0043 512 507 57050'
_publ_section_title
;\
Crystal structures of 1'-aminocobaltocenium-1-carboxylic acid chloride
monohydrate and of its azo dye
1'-[2-(1-amino-2,6-dimethylphenyl)diazen-1-yl]cobaltocenium-1-\
carboxylic acid hexafluoridophosphate monohydrate
;
_publ_section_title_footnote     .
loop_
    _publ_author_name
    _publ_author_footnote
    _publ_author_address
    'Jochriem, Markus' .
;
University of Innsbruck
Institute of General, Inorganic and Theoretical Chemistry
Center for Chemistry and Biomedicine
Innrain 80-82, 6020
Innsbruck, Austria
;
    'Wurst, Klaus' .
;
University of Innsbruck
Institute of General, Inorganic and Theoretical Chemistry
Center for Chemistry and Biomedicine
Innrain 80-82, 6020
Innsbruck, Austria
;
    'Kopacka, Holger' .
;
University of Innsbruck
Institute of General, Inorganic and Theoretical Chemistry
Center for Chemistry and Biomedicine
Innrain 80-82, 6020
Innsbruck, Austria
;
    'Bildstein, Benno' .
;
University of Innsbruck
Institute of General, Inorganic and Theoretical Chemistry
Center for Chemistry and Biomedicine
Innrain 80-82, 6020
Innsbruck, Austria
;
_publ_section_synopsis
;
Two asymmetrically substituted cobaltocenium carboxylic acid compounds were
synthesized and their crystal structures determined. Both crystallize as
hydrates and exhibit an extended hydrogen-bonding network.
;
data_3
_database_code_depnum_ccdc_archive 'CCDC 1884166'
_audit_creation_method     'SHELXL-2014/7'
_chemical_name_systematic
;
1'-Aminocobaltocenium-1-carboxylic acid chloride monohydrate
;
_chemical_name_common     ?
_chemical_formula_moiety     'C11 H11 Co N O2 +, Cl -, H2 O'
_chemical_formula_sum     'C11 H13 Cl Co N O3'
_chemical_formula_iupac     '[Co (C5 H6 N) (C6 H5 O2)] Cl, H2 O'
_chemical_formula_weight     301.60
_chemical_melting_point     ?
_chemical_absolute_configuration     ?
_space_group_crystal_system     orthorhombic
_space_group_name_H-M_alt     'P c a 21'
_space_group_name_Hall     'P 2c -2ac'
loop_
    _space_group_symop_operation_xyz
    'x, y, z'
    '-x, -y, z+1/2'
    'x+1/2, -y, z'
    '-x+1/2, y, z+1/2'
_cell_length_a     14.7269(5)
_cell_length_b     6.7024(3)
_cell_length_c     11.7607(4)
_cell_angle_alpha     90
_cell_angle_beta     90
_cell_angle_gamma     90
_cell_volume     1160.85(8)
_cell_formula_units_Z     4
_cell_measurement_reflns_used     9295
_cell_measurement_theta_min     2.7
_cell_measurement_theta_max     50.7
_cell_measurement_temperature     193(2)
_exptl_crystal_description     plate
_exptl_crystal_colour     orange
_exptl_crystal_size_max     0.130
_exptl_crystal_size_mid     0.110
_exptl_crystal_size_min     0.030
_exptl_crystal_density_diffrn     1.726
_exptl_crystal_density_meas     ?
_exptl_crystal_density_method     ?
_exptl_crystal_F_000     616
_exptl_absorpt_coefficient_mu     1.702
_exptl_absorpt_correction_type     multi-scan
_exptl_absorpt_process_details
;
(<i>SADABS</i>; Krause <i>et al.</i>,  2015)
;
_exptl_absorpt_correction_T_min     0.858
_exptl_absorpt_correction_T_max     0.942
_diffrn_ambient_temperature     193(2)
_diffrn_source     'Incoatec Microfocus'
_diffrn_radiation_type     MoK\a
_diffrn_radiation_wavelength     0.71073
_diffrn_radiation_monochromator     'multi layered optics'
_diffrn_measurement_device_type     'Bruker D8 QUEST PHOTON 100'
_diffrn_measurement_method     '\f and \w scans'
_diffrn_detector_area_resol_mean     10.4
_diffrn_reflns_number     14289
_diffrn_reflns_av_R_equivalents     0.0306
_diffrn_reflns_av_unetI/netI     0.0220
_diffrn_reflns_theta_min     2.766
_diffrn_reflns_theta_max     25.715
_diffrn_reflns_theta_full     25.242
_diffrn_measured_fraction_theta_max     1.000
_diffrn_measured_fraction_theta_full     1.000
_diffrn_reflns_limit_h_min     -17
_diffrn_reflns_limit_h_max     17
_diffrn_reflns_limit_k_min     -8
_diffrn_reflns_limit_k_max     8
_diffrn_reflns_limit_l_min     -14
_diffrn_reflns_limit_l_max     13
_refine_special_details
;
 Refined as a two-component inversion twin.
 Hydrogens at N1, O2 and O3 were found and refined isotropically
 with bond restraints (d = 89 pm for N and d = 83 pm for O).
;
_reflns_number_total     2163
_reflns_number_gt     2099
_reflns_threshold_expression     'I > 2\s(I)'
_refine_ls_structure_factor_coef     Fsqd
_refine_ls_matrix_type     full
_refine_ls_R_factor_all     0.0206
_refine_ls_R_factor_gt     0.0195
_refine_ls_wR_factor_gt     0.0455
_refine_ls_wR_factor_ref     0.0459
_refine_ls_goodness_of_fit_ref     1.077
_refine_ls_restrained_S_all     1.076
_refine_ls_number_reflns     2163
_refine_ls_number_parameters     175
_refine_ls_number_restraints     6
_refine_ls_hydrogen_treatment     mixed
_refine_ls_weighting_scheme     calc
_refine_ls_weighting_details
              'w=1/[\s^2^(Fo^2^)+(0.0262P)^2^+0.1150P] where P=(Fo^2^+2Fc^2^)/3'
_atom_sites_solution_hydrogens     mixed
_atom_sites_solution_primary     ?
_atom_sites_solution_secondary     ?
_refine_ls_shift/su_max     0.001
_refine_ls_shift/su_mean     0.000
_refine_diff_density_max     0.495
_refine_diff_density_min     -0.312
_refine_ls_extinction_method     none
_refine_ls_extinction_coef     .
_refine_ls_abs_structure_details
;
 Refined as an inversion twin
;
_refine_ls_abs_structure_Flack     0.067(17)
loop_
    _atom_type_symbol
    _atom_type_description
    _atom_type_scat_dispersion_real
    _atom_type_scat_dispersion_imag
    _atom_type_scat_source
    'C' 'C' 0.0033 0.0016
                         'International Tables Vol C Tables 4.2.6.8 and 6.1.1.4'
    'H' 'H' 0.0000 0.0000
                         'International Tables Vol C Tables 4.2.6.8 and 6.1.1.4'
    'N' 'N' 0.0061 0.0033
                         'International Tables Vol C Tables 4.2.6.8 and 6.1.1.4'
    'O' 'O' 0.0106 0.0060
                         'International Tables Vol C Tables 4.2.6.8 and 6.1.1.4'
    'Cl' 'Cl' 0.1484 0.1585
                         'International Tables Vol C Tables 4.2.6.8 and 6.1.1.4'
    'Co' 'Co' 0.3494 0.9721
                         'International Tables Vol C Tables 4.2.6.8 and 6.1.1.4'
_computing_data_collection
;
APEX3 (Bruker, 2013)
;
_computing_cell_refinement
;
SAINT (Bruker, 2013)
;
_computing_data_reduction
;
SAINT (Bruker, 2013)
;
_computing_structure_solution
;
SHELXT (Sheldrick, 2015a)
;
_computing_structure_refinement
;
SHELXL (Sheldrick, 2015b)
;
_computing_molecular_graphics
;
<i>CHEMDRAW</i> (Cambridge Soft, 2001) and
ORTEP-3 for Windows (Farrugia,
2012)
;
_computing_publication_material
;
publCIF (Westrip, 2010)
;
loop_
    _atom_site_type_symbol
    _atom_site_label
    _atom_site_fract_x
    _atom_site_fract_y
    _atom_site_fract_z
    _atom_site_U_iso_or_equiv
    _atom_site_adp_type
    _atom_site_calc_flag
    _atom_site_occupancy
    _atom_site_disorder_assembly
    _atom_site_disorder_group
    Co Co1 0.52686(2) 0.10826(4) 0.58678(3) 0.01564(11) Uani d 1 . .
    Cl Cl1 0.23429(5) -0.07147(13) 0.31541(7) 0.0317(2) Uani d 1 . .
    O O1 0.29710(11) 0.3651(3) 0.5834(2) 0.0246(4) Uani d 1 . .
    O O2 0.36058(15) 0.3830(4) 0.41056(19) 0.0286(5) Uani d 1 . .
    H H2O 0.3077(19) 0.393(6) 0.389(4) 0.037(12) Uiso d 1 . .
    N N1 0.33888(18) -0.1222(4) 0.5573(2) 0.0256(6) Uani d 1 . .
    H H1N 0.310(3) -0.099(5) 0.623(2) 0.041(12) Uiso d 1 . .
    H H2N 0.315(2) -0.102(5) 0.489(2) 0.035(10) Uiso d 1 . .
    C C1 0.42978(19) -0.1291(4) 0.5660(2) 0.0180(6) Uani d 1 . .
    C C2 0.4952(3) -0.1153(5) 0.4754(3) 0.0262(8) Uani d 1 . .
    H H2 0.4817 -0.0925 0.3975 0.031 Uiso calc 1 . .
    C C3 0.5837(3) -0.1416(6) 0.5224(4) 0.0307(9) Uani d 1 . .
    H H3 0.6390 -0.1480 0.4810 0.037 Uiso calc 1 . .
    C C4 0.5743(2) -0.1564(5) 0.6425(3) 0.0301(8) Uani d 1 . .
    H H4 0.6225 -0.1746 0.6953 0.036 Uiso calc 1 . .
    C C5 0.4807(2) -0.1393(5) 0.6701(3) 0.0212(8) Uani d 1 . .
    H H5 0.4560 -0.1352 0.7447 0.025 Uiso calc 1 . .
    C C6 0.5386(2) 0.3681(4) 0.4969(3) 0.0191(6) Uani d 1 . .
    H H6 0.5413 0.3791 0.4164 0.023 Uiso calc 1 . .
    C C7 0.61365(18) 0.3494(4) 0.5717(3) 0.0249(7) Uani d 1 . .
    H H7 0.6757 0.3472 0.5499 0.030 Uiso calc 1 . .
    C C8 0.5806(2) 0.3345(5) 0.6843(3) 0.0228(6) Uani d 1 . .
    H H8 0.6166 0.3198 0.7509 0.027 Uiso calc 1 . .
    C C9 0.4845(2) 0.3453(5) 0.6807(3) 0.0194(6) Uani d 1 . .
    H H9 0.4449 0.3391 0.7443 0.023 Uiso calc 1 . .
    C C10 0.45771(18) 0.3671(4) 0.5654(2) 0.0161(7) Uani d 1 . .
    C C11 0.3632(2) 0.3719(4) 0.5221(2) 0.0176(6) Uani d 1 . .
    O O3 0.20765(15) 0.4689(4) 0.3159(2) 0.0312(5) Uani d 1 . .
    H H3A 0.212(3) 0.590(4) 0.309(4) 0.036(12) Uiso d 1 . .
    H H3B 0.210(2) 0.428(5) 0.251(2) 0.024(10) Uiso d 1 . .
loop_
    _atom_site_aniso_label
    _atom_site_aniso_U_11
    _atom_site_aniso_U_22
    _atom_site_aniso_U_33
    _atom_site_aniso_U_12
    _atom_site_aniso_U_13
    _atom_site_aniso_U_23
    Co1 0.01400(17) 0.01243(17) 0.02049(19) -0.00030(13) 0.00119(18) 0.0009(2)
    Cl1 0.0290(5) 0.0424(4) 0.0238(4) 0.0066(3) -0.0033(3) -0.0045(3)
    O1 0.0177(8) 0.0342(10) 0.0219(9) 0.0028(8) 0.0008(12) -0.0004(11)
    O2 0.0193(11) 0.0487(15) 0.0177(11) 0.0029(10) -0.0022(9) 0.0023(9)
    N1 0.0211(13) 0.0325(15) 0.0231(16) -0.0081(11) -0.0023(10) -0.0003(10)
    C1 0.0234(14) 0.0120(12) 0.0187(18) -0.0042(10) -0.0029(12) 0.0002(11)
    C2 0.0400(18) 0.0180(17) 0.0205(17) -0.0060(14) 0.0091(16) -0.0037(13)
    C3 0.0271(19) 0.0152(18) 0.050(2) 0.0015(14) 0.0104(16) -0.0045(15)
    C4 0.0236(18) 0.0145(17) 0.052(2) 0.0019(15) -0.0080(16) 0.0072(16)
    C5 0.0260(18) 0.0177(17) 0.0197(18) -0.0040(12) -0.0021(13) 0.0044(12)
    C6 0.0158(15) 0.0155(16) 0.0259(16) -0.0028(12) 0.0032(12) 0.0020(12)
    C7 0.0152(12) 0.0158(12) 0.044(2) -0.0029(10) 0.0041(15) 0.0010(15)
    C8 0.0207(15) 0.0180(14) 0.0296(16) 0.0001(13) -0.0077(12) -0.0042(12)
    C9 0.0195(16) 0.0169(14) 0.0218(16) 0.0020(12) -0.0032(12) -0.0038(12)
    C10 0.0168(12) 0.0128(12) 0.019(2) 0.0016(10) 0.0002(12) -0.0009(11)
    C11 0.0195(14) 0.0149(14) 0.0186(15) 0.0029(11) -0.0021(11) 0.0001(10)
    O3 0.0283(12) 0.0415(16) 0.0237(12) -0.0009(11) -0.0054(11) -0.0047(12)
_geom_special_details
;
 All esds (except the esd in the dihedral angle between two l.s. planes)
 are estimated using the full covariance matrix.  The cell esds are taken
 into account individually in the estimation of esds in distances, angles
 and torsion angles; correlations between esds in cell parameters are only
 used when they are defined by crystal symmetry.  An approximate (isotropic)
 treatment of cell esds is used for estimating esds involving l.s. planes.
;
loop_
    _geom_bond_atom_site_label_1
    _geom_bond_atom_site_label_2
    _geom_bond_site_symmetry_2
    _geom_bond_distance
    _geom_bond_publ_flag
    Co1 C4 . 2.016(4) ?
    Co1 C3 . 2.019(4) ?
    Co1 C10 . 2.028(3) ?
    Co1 C9 . 2.033(3) ?
    Co1 C5 . 2.043(3) ?
    Co1 C2 . 2.044(4) ?
    Co1 C6 . 2.044(3) ?
    Co1 C8 . 2.060(3) ?
    Co1 C7 . 2.068(3) ?
    Co1 C1 . 2.153(3) ?
    O1 C11 . 1.213(4) ?
    O2 C11 . 1.314(4) ?
    O2 H2O . 0.82(2) ?
    N1 C1 . 1.343(4) ?
    N1 H1N . 0.89(2) ?
    N1 H2N . 0.89(2) ?
    C1 C5 . 1.437(4) ?
    C1 C2 . 1.439(5) ?
    C2 C3 . 1.427(6) ?
    C2 H2 . 0.9500 ?
    C3 C4 . 1.423(5) ?
    C3 H3 . 0.9500 ?
    C4 C5 . 1.421(5) ?
    C4 H4 . 0.9500 ?
    C5 H5 . 0.9500 ?
    C6 C7 . 1.418(4) ?
    C6 C10 . 1.439(4) ?
    C6 H6 . 0.9500 ?
    C7 C8 . 1.414(5) ?
    C7 H7 . 0.9500 ?
    C8 C9 . 1.419(4) ?
    C8 H8 . 0.9500 ?
    C9 C10 . 1.419(4) ?
    C9 H9 . 0.9500 ?
    C10 C11 . 1.482(4) ?
    O3 H3A . 0.82(2) ?
    O3 H3B . 0.81(2) ?
loop_
    _geom_angle_atom_site_label_1
    _geom_angle_atom_site_label_2
    _geom_angle_atom_site_label_3
    _geom_angle_site_symmetry_1
    _geom_angle_site_symmetry_3
    _geom_angle
    _geom_angle_publ_flag
    C4 Co1 C3 . . 41.29(13) ?
    C4 Co1 C10 . . 165.32(14) ?
    C3 Co1 C10 . . 150.63(14) ?
    C4 Co1 C9 . . 128.13(14) ?
    C3 Co1 C9 . . 168.22(15) ?
    C10 Co1 C9 . . 40.91(12) ?
    C4 Co1 C5 . . 40.98(16) ?
    C3 Co1 C5 . . 69.17(14) ?
    C10 Co1 C5 . . 125.96(13) ?
    C9 Co1 C5 . . 105.78(15) ?
    C4 Co1 C2 . . 69.06(16) ?
    C3 Co1 C2 . . 41.12(17) ?
    C10 Co1 C2 . . 115.67(14) ?
    C9 Co1 C2 . . 148.29(15) ?
    C5 Co1 C2 . . 68.66(15) ?
    C4 Co1 C6 . . 152.63(14) ?
    C3 Co1 C6 . . 118.50(14) ?
    C10 Co1 C6 . . 41.38(11) ?
    C9 Co1 C6 . . 68.98(12) ?
    C5 Co1 C6 . . 165.42(13) ?
    C2 Co1 C6 . . 108.20(14) ?
    C4 Co1 C8 . . 109.46(15) ?
    C3 Co1 C8 . . 131.28(15) ?
    C10 Co1 C8 . . 68.42(12) ?
    C9 Co1 C8 . . 40.56(12) ?
    C5 Co1 C8 . . 117.29(15) ?
    C2 Co1 C8 . . 169.83(14) ?
    C6 Co1 C8 . . 68.19(12) ?
    C4 Co1 C7 . . 120.07(14) ?
    C3 Co1 C7 . . 111.08(14) ?
    C10 Co1 C7 . . 68.35(11) ?
    C9 Co1 C7 . . 68.01(13) ?
    C5 Co1 C7 . . 151.79(13) ?
    C2 Co1 C7 . . 131.23(15) ?
    C6 Co1 C7 . . 40.34(13) ?
    C8 Co1 C7 . . 40.07(14) ?
    C4 Co1 C1 . . 67.48(13) ?
    C3 Co1 C1 . . 67.67(13) ?
    C10 Co1 C1 . . 106.55(11) ?
    C9 Co1 C1 . . 115.79(11) ?
    C5 Co1 C1 . . 39.94(12) ?
    C2 Co1 C1 . . 40.01(13) ?
    C6 Co1 C1 . . 128.84(12) ?
    C8 Co1 C1 . . 149.60(12) ?
    C7 Co1 C1 . . 168.03(13) ?
    C11 O2 H2O . . 110(3) ?
    C1 N1 H1N . . 114(3) ?
    C1 N1 H2N . . 118(2) ?
    H1N N1 H2N . . 125(4) ?
    N1 C1 C5 . . 125.9(3) ?
    N1 C1 C2 . . 127.4(3) ?
    C5 C1 C2 . . 106.5(3) ?
    N1 C1 Co1 . . 130.2(2) ?
    C5 C1 Co1 . . 65.91(16) ?
    C2 C1 Co1 . . 65.92(18) ?
    C3 C2 C1 . . 108.5(3) ?
    C3 C2 Co1 . . 68.5(2) ?
    C1 C2 Co1 . . 74.07(18) ?
    C3 C2 H2 . . 125.8 ?
    C1 C2 H2 . . 125.8 ?
    Co1 C2 H2 . . 123.2 ?
    C4 C3 C2 . . 107.7(4) ?
    C4 C3 Co1 . . 69.2(2) ?
    C2 C3 Co1 . . 70.4(2) ?
    C4 C3 H3 . . 126.1 ?
    C2 C3 H3 . . 126.1 ?
    Co1 C3 H3 . . 125.8 ?
    C5 C4 C3 . . 108.4(4) ?
    C5 C4 Co1 . . 70.53(19) ?
    C3 C4 Co1 . . 69.5(2) ?
    C5 C4 H4 . . 125.8 ?
    C3 C4 H4 . . 125.8 ?
    Co1 C4 H4 . . 125.8 ?
    C4 C5 C1 . . 108.4(3) ?
    C4 C5 Co1 . . 68.49(18) ?
    C1 C5 Co1 . . 74.15(18) ?
    C4 C5 H5 . . 125.8 ?
    C1 C5 H5 . . 125.8 ?
    Co1 C5 H5 . . 123.2 ?
    C7 C6 C10 . . 107.3(3) ?
    C7 C6 Co1 . . 70.72(17) ?
    C10 C6 Co1 . . 68.68(16) ?
    C7 C6 H6 . . 126.4 ?
    C10 C6 H6 . . 126.4 ?
    Co1 C6 H6 . . 125.8 ?
    C8 C7 C6 . . 108.7(3) ?
    C8 C7 Co1 . . 69.65(17) ?
    C6 C7 Co1 . . 68.94(16) ?
    C8 C7 H7 . . 125.7 ?
    C6 C7 H7 . . 125.7 ?
    Co1 C7 H7 . . 127.3 ?
    C7 C8 C9 . . 108.1(3) ?
    C7 C8 Co1 . . 70.27(17) ?
    C9 C8 Co1 . . 68.71(17) ?
    C7 C8 H8 . . 125.9 ?
    C9 C8 H8 . . 125.9 ?
    Co1 C8 H8 . . 126.6 ?
    C8 C9 C10 . . 108.1(3) ?
    C8 C9 Co1 . . 70.73(17) ?
    C10 C9 Co1 . . 69.34(17) ?
    C8 C9 H9 . . 125.9 ?
    C10 C9 H9 . . 125.9 ?
    Co1 C9 H9 . . 125.6 ?
    C9 C10 C6 . . 107.8(2) ?
    C9 C10 C11 . . 126.3(3) ?
    C6 C10 C11 . . 125.8(3) ?
    C9 C10 Co1 . . 69.76(16) ?
    C6 C10 Co1 . . 69.94(16) ?
    C11 C10 Co1 . . 122.18(18) ?
    O1 C11 O2 . . 124.9(3) ?
    O1 C11 C10 . . 123.3(3) ?
    O2 C11 C10 . . 111.8(3) ?
    H3A O3 H3B . . 104(4) ?
loop_
    _geom_torsion_atom_site_label_1
    _geom_torsion_atom_site_label_2
    _geom_torsion_atom_site_label_3
    _geom_torsion_atom_site_label_4
    _geom_torsion_site_symmetry_1
    _geom_torsion_site_symmetry_2
    _geom_torsion_site_symmetry_3
    _geom_torsion_site_symmetry_4
    _geom_torsion
    _geom_torsion_publ_flag
    N1 C1 C2 C3 . . . . -176.6(3) ?
    C5 C1 C2 C3 . . . . 7.0(3) ?
    Co1 C1 C2 C3 . . . . 60.2(2) ?
    N1 C1 C2 Co1 . . . . 123.2(3) ?
    C5 C1 C2 Co1 . . . . -53.2(2) ?
    C1 C2 C3 C4 . . . . -4.4(4) ?
    Co1 C2 C3 C4 . . . . 59.4(3) ?
    C1 C2 C3 Co1 . . . . -63.7(2) ?
    C2 C3 C4 C5 . . . . -0.1(5) ?
    Co1 C3 C4 C5 . . . . 60.0(3) ?
    C2 C3 C4 Co1 . . . . -60.1(3) ?
    C3 C4 C5 C1 . . . . 4.5(4) ?
    Co1 C4 C5 C1 . . . . 63.9(2) ?
    C3 C4 C5 Co1 . . . . -59.4(3) ?
    N1 C1 C5 C4 . . . . 176.5(3) ?
    C2 C1 C5 C4 . . . . -7.0(3) ?
    Co1 C1 C5 C4 . . . . -60.2(2) ?
    N1 C1 C5 Co1 . . . . -123.3(3) ?
    C2 C1 C5 Co1 . . . . 53.22(19) ?
    C10 C6 C7 C8 . . . . 0.7(3) ?
    Co1 C6 C7 C8 . . . . -58.5(2) ?
    C10 C6 C7 Co1 . . . . 59.19(19) ?
    C6 C7 C8 C9 . . . . -0.4(3) ?
    Co1 C7 C8 C9 . . . . -58.5(2) ?
    C6 C7 C8 Co1 . . . . 58.0(2) ?
    C7 C8 C9 C10 . . . . 0.0(3) ?
    Co1 C8 C9 C10 . . . . -59.5(2) ?
    C7 C8 C9 Co1 . . . . 59.4(2) ?
    C8 C9 C10 C6 . . . . 0.5(3) ?
    Co1 C9 C10 C6 . . . . -59.84(19) ?
    C8 C9 C10 C11 . . . . 176.0(2) ?
    Co1 C9 C10 C11 . . . . 115.7(3) ?
    C8 C9 C10 Co1 . . . . 60.3(2) ?
    C7 C6 C10 C9 . . . . -0.8(3) ?
    Co1 C6 C10 C9 . . . . 59.7(2) ?
    C7 C6 C10 C11 . . . . -176.3(2) ?
    Co1 C6 C10 C11 . . . . -115.8(3) ?
    C7 C6 C10 Co1 . . . . -60.49(19) ?
    C9 C10 C11 O1 . . . . 3.0(4) ?
    C6 C10 C11 O1 . . . . 177.8(3) ?
    Co1 C10 C11 O1 . . . . 90.4(3) ?
    C9 C10 C11 O2 . . . . -176.6(3) ?
    C6 C10 C11 O2 . . . . -1.8(4) ?
    Co1 C10 C11 O2 . . . . -89.2(3) ?
loop_
    _geom_hbond_atom_site_label_D
    _geom_hbond_atom_site_label_H
    _geom_hbond_atom_site_label_A
    _geom_hbond_site_symmetry_A
    _geom_hbond_distance_DH
    _geom_hbond_distance_HA
    _geom_hbond_distance_DA
    _geom_hbond_angle_DHA
    O2 H2O O3 . 0.82(2) 1.78(3) 2.577(3) 163(4)
    N1 H1N Cl1 4 0.89(2) 2.36(3) 3.239(3) 166(4)
    N1 H2N Cl1 . 0.89(2) 2.37(3) 3.253(3) 172(3)
    O3 H3A Cl1 1_565 0.82(2) 2.30(2) 3.106(3) 172(4)
    O3 H3B O1 4_554 0.81(2) 2.02(3) 2.822(4) 171(3)
_shelx_space_group_comment
;
The symmetry employed for this shelxl refinement is uniquely defined
by the following loop, which should always be used as a source of
symmetry information in preference to the above space-group names.
They are only intended as comments.
;
_shelx_estimated_absorpt_T_min     0.809
_shelx_estimated_absorpt_T_max     0.951
_shelx_hkl_file
;
   0  -1   0 1189.88   40.30
   0   1   0 1240.48   40.40
   0  -2   0  324.37   11.70
   0   2   0  317.17   11.90
   0   2   0  340.27   11.90
   0   3   0   26.50    2.70
   0  -3   0   23.00    2.30
   0   3   0   25.10    2.70
   0  -4   0 8163.78  268.77
   0   4   0 8107.29  266.47
   0   4   0 7904.21  266.67
   0   5   0 1229.08   43.60
   0  -5   0 1292.17   44.80
   0   5   0 1220.98   43.90
   0  -5   0 1221.68   43.10
   0   6   0   28.10    5.10
   0  -6   0   22.60    5.20
   0   6   0   33.90    5.10
   0  -6   0   24.10    3.70
   0  -7   0   79.09   11.60
   0  -7   0   73.59    6.90
   0   7   0   70.59    9.80
   0   7   0   75.29    9.60
   0   8   0  468.35   23.30
   0   8   0  464.65   22.10
   0  -8   0  428.66   25.10
   0  -8   0  437.36   19.10
   0  -1   1    1.50    0.70
   0   1  -1    1.40    0.60
   0  -1  -1    1.50    0.60
   0   1  -1    1.20    0.70
   0  -1   1    1.10    0.50
   0   1   1    1.10    0.40
   0   1   1    1.00    0.60
   0  -1  -1    1.20    0.50
   0  -1   1    1.80    0.70
   0  -2  -1    0.70    0.70
   0  -2  -1   -0.10    0.80
   0  -2   1    0.50    0.90
   0   2   1    1.00    0.90
   0  -2   1    0.40    1.00
   0   2  -1    0.40    0.90
   0   2   1   -0.70    0.70
   0   3  -1    0.20    1.20
   0  -3   1    1.60    1.50
   0  -3   1    0.10    1.10
   0   3   1    0.70    1.30
   0  -3  -1    0.40    0.90
   0   3   1    0.00    1.10
   0   4   1   -0.70    1.80
   0  -4  -1   -1.50    1.50
   0   4   1   -0.60    1.80
   0   4  -1    0.60    2.10
   0  -4   1   -1.30    1.60
   0   4  -1   -1.10    1.80
   0  -4   1   -0.40    2.00
   0   5   1    1.30    2.80
   0   5  -1   -2.20    2.60
   0  -5  -1   -0.60    1.70
   0  -5   1    2.60    3.20
   0   5  -1   -3.00    2.50
   0  -5   1    1.80    2.10
   0   5   1    3.10    2.60
   0  -6   1   -1.90    2.60
   0   6   1    1.10    3.40
   0   6   1   -1.60    3.50
   0   6  -1    0.00    3.60
   0   6  -1    1.40    3.90
   0  -6  -1    0.00    4.20
   0  -6  -1   -1.80    2.10
   0  -6   1   -0.10    3.90
   0  -7  -1   -0.70    3.30
   0   7   1    2.40    4.90
   0  -7   1   -1.70    3.30
   0  -7   1   -1.40    5.30
   0  -7  -1    2.40    6.10
   0   7  -1   -2.10    4.60
   0   7  -1   -1.60    5.10
   0   7   1    1.20    5.40
   0   8   1   -1.70    6.90
   0  -8   1    9.40    8.80
   0   8  -1    2.60    7.60
   0  -8   1    6.40    4.40
   0  -8  -1    2.30    4.30
   0   8   1   -0.20    7.20
   0   8  -1    4.40    7.60
   0  -8   1    1.20    3.30
   0  -8  -1   -6.90    9.50
   0   0  -2 7220.78  230.78
   0   0   2 6663.83  230.88
   0   0  -2 6815.62  230.98
   0   0  -2 7122.29  231.28
   0   0   2 6988.40  231.08
   0   1  -2  741.43   26.00
   0  -1  -2  781.12   26.00
   0   1   2  779.12   26.00
   0   1  -2  782.52   26.30
   0  -1   2  780.32   26.00
   0   1  -2  772.92   26.00
   0  -1   2  760.72   26.00
   0   2   2  697.33   24.00
   0  -2   2  713.83   24.30
   0  -2  -2  697.43   23.90
   0   2  -2  736.53   24.90
   0  -2   2  719.73   24.70
   0   2   2  708.53   24.50
   0  -2   2  699.53   24.60
   0  -2  -2  710.63   24.40
   0  -3   2  125.29    5.40
   0   3   2  117.79    5.70
   0  -3  -2  108.29    4.90
   0  -3  -2  110.89    5.50
   0  -3   2  121.89    5.80
   0   3  -2  111.49    6.00
   0   3   2  120.69    5.20
   0  -3   2  118.89    6.00
   0   4   2 3690.13  126.89
   0  -4  -2 3856.21  126.69
   0  -4   2 3745.73  127.49
   0   4  -2 3952.80  127.99
   0  -4   2 3871.01  128.09
   0   4   2 3785.22  127.49
   0   5   2  397.36   16.30
   0   5  -2  382.66   16.40
   0  -5  -2  370.16   14.90
   0   5  -2  386.76   16.60
   0  -5   2  431.56   16.10
   0   5   2  403.66   15.70
   0  -5   2  399.56   17.00
   0   6  -2   38.00    5.50
   0  -6   2   35.30    5.50
   0   6   2   32.40    4.90
   0   6   2   29.60    5.10
   0  -6   2   26.70    5.50
   0   6  -2   51.49    7.10
   0  -6  -2   46.90    4.40
   0  -6   2   32.50    4.50
   0  -7  -2   18.50    3.70
   0  -7  -2   14.60    6.40
   0   7   2   20.30    6.20
   0   7  -2   28.20    6.80
   0  -7   2   18.40    3.60
   0  -7   2   22.20    4.70
   0   7   2   22.60    5.70
   0   7  -2   27.70    6.30
   0  -7   2   24.50    6.80
   0   8   2  555.34   25.10
   0  -8   2  590.64   23.60
   0  -8   2  510.45   22.40
   0  -8  -2  599.14   22.10
   0   8  -2  552.94   26.50
   0   8  -2  579.14   26.10
   0   8   2  525.15   25.50
   0  -8   2  539.95   27.70
   0   0  -3    0.50    0.60
   0   0  -3    0.10    0.60
   0   0  -3    0.60    0.50
   0   0   3    0.20    0.60
   0   0  -3    0.20    0.60
   0   1  -3    1.50    0.90
   0   1  -3    1.10    0.60
   0  -1  -3    1.20    0.70
   0  -1   3    1.30    0.80
   0   1  -3    2.60    0.80
   0  -1   3    1.80    0.70
   0   1   3    1.40    0.80
   0  -1   3    1.30    0.90
   0   2  -3   -0.30    0.90
   0   2  -3    0.40    1.30
   0   2   3    0.50    1.00
   0  -2   3    1.40    0.80
   0  -2   3   -1.20    1.10
   0  -2   3   -1.20    1.00
   0  -2  -3    0.80    0.90
   0  -2  -3    0.00    0.60
   0  -3   3    0.50    1.40
   0   3  -3    2.00    1.60
   0   3   3    1.40    1.10
   0  -3   3    0.50    1.50
   0   3   3    0.90    1.40
   0  -3  -3   -0.30    0.80
   0  -3  -3    1.20    1.20
   0  -3   3    2.30    1.10
   0   4   3    1.50    2.10
   0   4   3    0.50    1.60
   0   4  -3    1.80    2.20
   0  -4   3   -0.90    1.20
   0  -4   3   -0.50    1.80
   0  -4  -3    0.20    1.20
   0  -4   3   -1.00    2.10
   0  -5   3   -3.40    2.30
   0  -5   3    0.20    1.80
   0   5   3   -0.20    2.40
   0  -5   3   -1.10    3.10
   0  -5  -3    2.90    1.50
   0   5  -3    2.40    3.00
   0   5   3    1.10    2.40
   0  -6   3   -3.40    4.40
   0  -6   3   -0.40    2.20
   0   6  -3    0.30    4.20
   0  -6   3    0.10    2.90
   0   6   3    0.80    4.00
   0   6   3    1.70    3.50
   0  -6  -3   -0.50    1.80
   0   6  -3   -3.50    3.90
   0   7   3    2.90    5.00
   0  -7   3    1.40    4.00
   0   7   3    5.70    5.10
   0   7  -3    4.90    5.80
   0  -7  -3   -1.60    2.90
   0   7  -3    1.60    5.70
   0  -7  -3   -8.60    5.60
   0  -7   3   -1.70    3.10
   0  -7   3   -1.30    6.10
   0  -8   3    3.40    4.00
   0  -8   3   -1.10    9.10
   0   0  -4 6457.35  212.78
   0   0  -4 6212.38  213.68
   0   0  -4 6408.76  212.88
   0   0  -4 6565.24  213.18
   0   1   4 1254.07   42.90
   0   1  -4 1322.47   43.00
   0   1  -4 1224.38   43.00
   0  -1   4 1242.68   43.30
   0  -1  -4 1293.57   42.60
   0  -1   4 1245.28   42.90
   0   1  -4 1350.86   43.50
   0  -1  -4 1300.57   43.10
   0   2  -4  815.42   27.60
   0  -2   4  767.82   27.40
   0  -2  -4  790.92   26.80
   0   2  -4  833.62   28.20
   0   2   4  769.92   27.30
   0  -2   4  793.52   27.90
   0  -2   4  787.12   27.50
   0   2  -4  774.72   27.50
   0  -2  -4  824.32   27.50
   0   3  -4  242.18    9.60
   0  -3  -4  225.98    8.30
   0  -3   4  223.08    9.70
   0   3   4  220.18    9.30
   0   3  -4  225.58    9.90
   0  -3  -4  234.68    9.30
   0  -3   4  218.48    9.50
   0  -3   4  232.08    9.30
   0  -4   4  919.31   33.30
   0  -4   4  916.11   33.30
   0   4   4  893.41   32.80
   0  -4   4  905.21   32.60
   0   4  -4  975.60   34.00
   0  -4  -4  958.40   32.80
   0  -4  -4  938.31   31.60
   0  -5  -4  721.93   25.10
   0   5   4  692.83   26.70
   0  -5   4  722.53   27.20
   0  -5   4  719.93   26.30
   0  -5   4  714.53   27.40
   0   5  -4  747.43   28.10
   0   6  -4  289.17   14.70
   0  -6  -4  285.47   11.40
   0  -6   4  304.47   15.30
   0  -6   4  302.37   13.80
   0  -6   4  286.37   12.90
   0   6   4  283.47   14.20
   0  -7   4   52.09    8.50
   0  -7  -4   43.20    4.50
   0  -7   4   46.60    6.00
   0   7   4   46.50    7.20
   0   7  -4   40.40    7.40
   0  -7   4   55.59    6.40
   0   7  -4   41.10    7.50
   0   0  -5    4.10    1.00
   0   0  -5    3.40    1.00
   0   0  -5    3.80    1.00
   0   0  -5    2.60    1.00
   0   1  -5    1.00    1.20
   0  -1  -5    0.30    0.70
   0  -1   5    1.50    1.00
   0  -1   5    0.40    1.10
   0  -1  -5    3.40    1.00
   0   1  -5    1.50    0.90
   0  -2  -5    3.20    1.10
   0   2  -5    1.90    1.50
   0  -2   5   -0.10    1.40
   0   2  -5    2.50    1.10
   0  -2   5    2.90    1.60
   0  -3  -5    4.10    1.50
   0  -3   5    2.20    1.80
   0  -3   5    2.60    1.90
   0   3   5    5.80    1.80
   0   3  -5    3.90    1.60
   0   3  -5    1.20    1.80
   0  -4   5    0.40    2.50
   0   4   5    0.00    1.90
   0  -4   5    2.20    2.20
   0  -4  -5   -0.30    1.70
   0  -4  -5   -0.90    0.90
   0  -4   5   -0.20    1.50
   0   4  -5   -0.50    2.40
   0  -5  -5    0.20    1.30
   0   5   5    2.80    3.00
   0  -5   5    2.90    3.30
   0   5  -5    5.80    3.10
   0  -5   5    2.10    3.00
   0  -5   5    2.70    2.00
   0   6  -5   -7.90    3.80
   0  -6  -5    0.30    1.60
   0   6   5    2.90    4.10
   0  -6   5   -0.60    2.80
   0  -6   5    0.70    4.70
   0  -6   5   -0.20    3.50
   0  -7  -5    0.60    2.20
   0   7   5    0.50    6.00
   0  -7   5    3.70    3.20
   0  -7   5   -4.20    4.40
   0   7  -5    3.70    5.90
   0  -7   5   -1.60    6.70
   0   7  -5   -7.20    5.80
   0   0  -6  344.97   12.60
   0   0  -6  322.67   12.60
   0   0  -6  349.47   12.70
   0   0  -6  334.67   12.40
   0   1  -6  266.57   11.10
   0  -1   6  311.27   11.20
   0   1  -6  258.97   10.70
   0   1  -6  257.37   10.50
   0  -1  -6  271.97   10.60
   0  -1  -6  276.67   10.30
   0  -1  -6  274.07   10.70
   0  -1   6  311.57   10.50
   0   2   6  207.38    8.30
   0   2  -6  194.98    9.20
   0  -2  -6  199.18    8.30
   0  -2  -6  197.78    7.40
   0  -2   6  211.78    9.00
   0   2  -6  181.68    8.50
   0  -2   6  210.08    8.50
   0  -2   6  207.08    8.30
   0   2  -6  206.58    8.40
   0   3   6  123.79    6.00
   0  -3   6  134.89    6.90
   0  -3   6  132.89    6.30
   0  -3  -6  101.39    4.70
   0  -3  -6   93.29    5.80
   0   3  -6  108.19    6.70
   0   3  -6  109.49    6.00
   0  -3   6  137.99    6.40
   0  -4  -6  633.14   22.10
   0   4  -6  614.54   23.40
   0   4   6  568.04   21.80
   0  -4   6  577.24   22.30
   0  -4   6  543.75   22.60
   0  -4   6  583.54   22.30
   0  -4  -6  626.14   20.20
   0   5  -6  142.09    9.60
   0  -5  -6  139.79    5.90
   0  -5  -6  146.79    8.20
   0  -5   6  169.38    9.80
   0   5   6  164.58    8.90
   0  -5   6  156.98    8.40
   0  -5   6  170.18    9.50
   0  -6   6  175.58   12.10
   0   6  -6  132.69   11.00
   0  -6   6  172.08    9.30
   0   6   6  181.88   10.70
   0  -6   6  160.88   10.50
   0  -6  -6  151.98    6.40
   0  -7   6   -1.80    4.90
   0  -7   6   -0.60    7.20
   0   7  -6    1.70    6.50
   0  -7   6    4.20    3.80
   0   7   6    5.80    6.10
   0   0  -7    2.00    1.20
   0   0  -7    1.90    1.10
   0   0  -7    1.40    1.30
   0   0  -7    5.10    1.50
   0  -1  -7    0.60    1.30
   0  -1   7    0.80    1.30
   0   1  -7    0.20    1.40
   0  -1  -7    0.80    1.10
   0   1  -7    1.00    1.30
   0   1  -7    0.00    1.20
   0  -1  -7    1.30    1.50
   0  -1   7    1.20    1.50
   0  -1  -7    2.10    1.20
   0  -2   7    1.10    1.70
   0   2  -7   -1.50    1.40
   0  -2   7    0.00    1.40
   0  -2  -7    1.40    1.00
   0   2  -7   -1.60    1.70
   0  -2   7    2.10    1.90
   0  -2  -7    0.50    1.60
   0   2   7   -0.30    1.50
   0  -3   7   -0.80    2.50
   0   3  -7   -1.40    2.20
   0  -3   7    1.70    1.60
   0   3  -7   -0.90    1.80
   0   3  -7    3.80    2.10
   0  -3  -7    0.80    1.20
   0   3   7    1.90    2.00
   0  -3   7    0.70    2.20
   0  -3  -7    2.90    1.70
   0  -3  -7   -0.40    0.70
   0  -4   7    1.50    2.90
   0   4   7   -0.50    2.20
   0  -4   7    1.60    2.50
   0   4  -7   -1.70    2.80
   0  -4  -7    2.60    2.10
   0  -4   7   -0.90    1.70
   0  -5   7    3.30    3.80
   0  -5  -7   -0.90    2.60
   0  -5   7   -4.20    3.30
   0   5  -7   -5.50    3.70
   0   5   7    3.30    3.30
   0  -5   7   -1.60    2.50
   0   6  -7   -4.60    4.60
   0  -6   7   -1.60    3.40
   0   6   7    2.50    4.70
   0  -6   7   -6.90    4.30
   0  -6   7   -1.40    5.20
   0   7   7   -4.50    6.20
   0   7  -7    6.00    6.00
   0  -7   7    3.80    7.70
   0  -7   7    4.80    6.50
   0  -7   7   -0.40    3.90
   0   0  -8 2421.66   81.49
   0   0  -8 2452.15   81.69
   0   0  -8 2399.46   81.69
   0   0  -8 2434.36   81.69
   0  -1  -8  562.14   20.70
   0   1  -8  557.24   20.40
   0   1  -8  558.64   20.70
   0  -1  -8  579.44   20.70
   0  -1   8  570.94   20.80
   0  -1  -8  556.44   20.20
   0   1  -8  567.84   21.30
   0   1  -8  564.14   20.80
   0  -1  -8  567.04   20.60
   0  -2   8  166.78    8.20
   0   2  -8  174.58    8.90
   0   2  -8  174.38    8.30
   0   2  -8  179.38    7.90
   0  -2  -8  177.08    8.00
   0  -2   8  172.08    8.70
   0   2   8  174.58    7.70
   0  -2   8  169.58    7.60
   0  -2  -8  174.78    7.10
   0   3   8   65.69    4.70
   0  -3   8   64.89    4.70
   0  -3   8   63.19    4.80
   0  -3  -8   58.59    3.60
   0   3  -8   53.69    5.20
   0  -3  -8   60.09    4.70
   0  -3  -8   56.89    3.10
   0   3  -8   50.49    5.60
   0   3  -8   51.79    4.60
   0  -3   8   74.09    6.20
   0  -4  -8  434.96   16.00
   0  -4   8  362.56   15.70
   0  -4   8  394.66   17.10
   0  -4   8  373.76   15.80
   0   4   8  367.36   15.40
   0   4  -8  421.96   17.60
   0  -5   8  617.34   25.20
   0  -5   8  619.34   24.20
   0   5   8  623.84   23.90
   0  -5  -8  640.14   24.00
   0   5  -8  609.24   25.90
   0  -5   8  635.74   24.60
   0   6   8  147.59   10.70
   0   6  -8  122.59   11.20
   0  -6   8  135.79    9.20
   0  -6   8  140.69   11.20
   0  -6   8  147.89   12.10
   0   0  -9    1.00    1.80
   0   0  -9    1.10    1.70
   0   0  -9    0.60    1.70
   0   0  -9    2.60    2.00
   0  -1  -9    0.40    1.80
   0   1  -9    0.90    1.70
   0   1  -9   -1.60    1.70
   0  -1  -9    1.40    1.70
   0  -1  -9    1.70    1.70
   0  -1  -9    2.80    1.60
   0   1  -9    3.70    2.30
   0   1  -9    1.30    1.80
   0  -2  -9    3.80    2.00
   0  -2  -9    1.00    2.10
   0   2  -9    2.20    1.80
   0  -2  -9   -1.40    2.00
   0   2  -9    0.40    2.10
   0  -2   9   -0.20    2.00
   0  -2   9    1.40    1.90
   0  -2  -9    1.80    1.60
   0   3  -9    2.80    3.40
   0  -3   9    1.70    2.20
   0  -3  -9    0.50    1.30
   0  -3  -9    0.20    2.30
   0  -3   9   -2.00    2.90
   0   3  -9    3.90    2.60
   0   3   9    1.40    2.20
   0  -3   9    5.40    1.90
   0   3  -9   -0.90    2.10
   0  -4  -9   -1.30    2.60
   0   4  -9   -2.70    3.90
   0   4   9    1.50    3.00
   0  -4   9   -4.00    3.30
   0  -4   9   -0.90    2.30
   0  -4   9   -5.10    3.90
   0   4  -9    0.60    2.90
   0  -5   9    6.20    3.10
   0   5  -9   -4.80    4.40
   0  -5  -9   -5.50    3.20
   0  -5   9   -3.80    4.40
   0  -5   9   -0.90    4.50
   0   5   9   -7.40    3.80
   0  -6   9    2.50    6.70
   0  -6   9    1.60    6.10
   0   6  -9    0.10    5.30
   0   6   9   -1.60    5.50
   0  -6   9    6.80    4.00
   0   0 -10  848.12   31.10
   0   0 -10  857.31   31.50
   0   0 -10  898.71   31.50
   0   0 -10  886.21   31.40
   0  -1 -10   87.59    5.90
   0  -1 -10   97.59    6.20
   0   1 -10   97.09    6.80
   0   1 -10   95.19    6.20
   0  -1 -10  101.89    5.70
   0  -1 -10   91.69    6.10
   0   1 -10   95.29    6.00
   0   1 -10   99.59    6.40
   0   2 -10  104.69    7.00
   0  -2 -10   99.59    6.60
   0   2 -10   92.29    7.50
   0  -2  10  115.89    6.90
   0  -2 -10  117.09    6.90
   0  -2 -10  109.09    6.70
   0  -2 -10  112.99    5.80
   0   2 -10  109.89    6.40
   0  -3 -10   27.80    4.00
   0  -3  10   14.80    3.30
   0   3 -10   26.60    4.70
   0  -3  10   15.70    3.10
   0  -3 -10   21.50    2.90
   0   3 -10   17.50    4.00
   0   3 -10   21.40    3.60
   0  -3 -10   23.30    3.80
   0   3  10   12.30    3.30
   0   4  10  469.85   18.70
   0  -4  10  452.35   18.80
   0   4 -10  470.15   21.20
   0  -4 -10  497.45   19.10
   0  -4  10  452.55   19.30
   0   4 -10  514.05   19.20
   0  -5  10  183.98   10.90
   0  -5  10  184.78   11.80
   0   5 -10  194.98   13.10
   0   0 -11    2.90    2.30
   0   0 -11    5.00    2.90
   0   0 -11   -2.80    2.20
   0   0 -11    1.40    2.70
   0  -1 -11    1.70    2.90
   0   1 -11    3.50    3.00
   0  -1 -11    1.70    2.60
   0  -1 -11    0.40    2.30
   0   1 -11    3.60    3.10
   0   1 -11    3.50    2.70
   0  -1 -11    1.20    2.70
   0   1 -11    2.90    2.40
   0  -2 -11    0.90    2.10
   0   2 -11    2.50    2.70
   0   2 -11    4.30    3.60
   0  -2 -11   -0.40    2.70
   0  -2  11    1.60    2.90
   0   2 -11    1.30    2.80
   0  -2 -11    3.60    2.90
   0   2 -11    3.10    2.60
   0  -3 -11   -0.30    2.90
   0  -3 -11    1.90    2.10
   0   3 -11    2.90    3.20
   0   3 -11    0.50    3.00
   0  -3  11   -0.90    2.90
   0  -3 -11    3.30    3.10
   0   3 -11    0.90    3.90
   0  -3 -11    1.70    3.40
   0  -3  11   -0.10    2.80
   0  -4 -11   -0.20    3.70
   0   4 -11   -6.70    4.70
   0  -4  11   -0.10    3.00
   0   4  11   -0.20    4.00
   0  -4  11    5.90    4.00
   0   4 -11    5.00    5.90
   0  -4 -11    9.40    3.80
   0   5  11   -1.90    5.20
   0   5 -11    0.60    8.20
   0  -5 -11    3.30    4.30
   0  -5  11   -3.70    5.30
   0   0 -12  993.90   36.60
   0   0 -12 1014.80   36.60
   0   0 -12  990.10   37.20
   0   0 -12 1035.10   36.50
   0   1 -12   87.49    7.70
   0  -1 -12   95.39    7.30
   0  -1 -12   88.89    7.30
   0  -1 -12   98.59    6.80
   0   1 -12   79.09    7.20
   0   1 -12   84.49    6.70
   0   1 -12   96.89    7.10
   0  -1 -12   93.59    7.20
   0   2 -12   68.59    7.80
   0   2 -12   71.69    6.40
   0  -2 -12   74.59    7.80
   0   2 -12   55.59    7.00
   0  -2 -12   66.49    6.60
   0  -2 -12   69.59    5.70
   0   2 -12   70.59    6.80
   0  -2 -12   64.39    7.00
   0  -3 -12   13.50    2.70
   0  -3 -12   12.70    7.60
   0  -3  12    8.60    3.70
   0   3 -12   12.50    5.10
   0   3 -12   14.90    5.00
   0  -3 -12   13.50    4.60
   0   3 -12   16.60    4.20
   0  -3 -12   14.60    3.80
   0   4 -12  396.86   17.10
   0  -4 -12  392.16   17.90
   0   4 -12  367.86   19.30
   0  -4  12  377.16   16.50
   0  -4 -12  399.96   17.10
   0  -4 -12  400.06   17.20
   0   0 -13   -6.10    3.70
   0   0 -13    0.00    3.80
   0   0 -13   -0.80    4.10
   0   0 -13    1.30    3.80
   0  -1 -13    5.30    4.00
   0   1 -13    3.40    4.10
   0   1 -13   -0.10    3.30
   0   1 -13    9.50    4.20
   0  -1 -13    4.10    4.10
   0  -1 -13   -0.50    3.50
   0   1 -13    2.40    3.90
   0  -1 -13   -2.60    3.50
   0  -2 -13   -2.10    3.30
   0   2 -13   -0.10    4.00
   0  -2 -13    1.30    3.90
   0  -2 -13    0.50    3.80
   0   2 -13   -0.10    4.00
   0   2 -13    3.40    4.00
   0  -2 -13    3.70    4.00
   0  -3 -13    5.80    4.70
   0   3 -13    7.90    7.00
   0   3 -13    7.10    4.30
   0   3 -13    8.90    4.10
   0  -3 -13   10.60    4.30
   0  -3 -13   -4.00    3.90
   0   3 -13   -2.00    6.20
   0   0 -14  156.38   12.80
   0   0 -14  139.19   10.40
   0   0 -14  165.98   10.90
   0   1 -14  130.89    8.60
   0   1 -14  104.89    9.20
   0   1 -14  109.89   10.50
   0  -1 -14  111.59   10.00
   0   1 -14   80.79    9.50
   0  -1 -14  105.79    9.90
   0  -1 -14   80.69    9.00
   0  -1 -14   94.99    9.40
   1   1   0   44.40    2.20
   1  -1   0   38.30    2.10
  -1   1   0   42.70    2.30
  -1  -1   0   44.20    2.20
  -1   1   0   40.50    1.80
   1  -1   0   38.20    1.80
  -1   2   0 2839.52   92.99
  -1   2   0 2740.93   93.29
   1   2   0 2840.12   93.29
   1  -2   0 2805.02   93.59
  -1  -2   0 2819.82   93.19
   1  -2   0 2791.22   92.89
  -1   3   0  151.58    7.10
   1   3   0  153.98    6.90
   1  -3   0  155.28    6.40
   1  -3   0  150.18    7.30
  -1   3   0  159.28    6.60
  -1  -3   0  150.78    6.60
  -1  -4   0  662.43   24.20
   1   4   0  655.23   24.40
   1   4   0  680.83   24.60
   1  -4   0  676.93   25.20
  -1   4   0  698.63   24.40
   1  -4   0  667.13   23.90
  -1   4   0  675.53   24.80
   1  -5   0   53.59    6.60
   1   5   0   52.69    5.70
   1   5   0   50.09    5.60
   1  -5   0   51.09    4.20
  -1  -5   0   55.89    4.70
  -1   5   0   54.49    5.30
  -1   5   0   53.79    5.70
  -1   6   0   25.20    4.60
   1   6   0   29.00    5.00
   1   6   0   23.20    4.70
   1  -6   0   26.60    3.60
  -1  -6   0   26.20    3.90
  -1   6   0   24.10    4.60
  -1  -6   0   33.10    5.50
   1  -6   0   21.50    5.00
  -1   7   0    9.40    4.80
   1   7   0   11.20    5.50
  -1  -7   0   13.90    4.10
  -1  -7   0    2.70    6.20
   1   7   0   16.00    5.50
   1  -7   0   10.20    3.80
   1  -7   0    4.30    5.60
  -1   7   0   16.80    5.80
   1  -8   0   18.50    5.00
  -1  -8   0   26.10    4.90
  -1  -8   0   22.10    5.20
  -1   8   0   14.50    7.30
   1  -8   0   14.00    8.80
  -1   8   0   19.30    8.60
   1   8   0   26.80    8.70
  -1  -8   0   25.60    9.20
   1   8   0   39.00    8.50
   1   0   1    0.20    0.40
   1   0   1    0.00    0.20
  -1   0  -1    0.10    0.40
   1   0  -1   -0.20    0.30
  -1   0   1    0.40    0.30
  -1  -1  -1 1165.78   39.00
  -1   1   1 1158.18   39.10
   1  -1   1 1151.28   39.20
   1  -1   1 1161.28   39.00
   1   1  -1 1220.88   39.30
  -1   1   1 1202.08   38.50
   1   1  -1 1120.79   38.80
   1   1   1 1157.78   39.00
  -1  -1   1 1154.38   38.80
  -1   1  -1 1139.09   39.00
   1  -1  -1 1189.38   39.10
  -1   1  -1 1214.68   39.30
   1   1   1 1165.28   38.80
  -1  -2  -1 1769.12   61.09
  -1   2   1 1874.21   60.79
  -1   2   1 1839.02   61.39
   1  -2   1 1850.81   61.69
   1  -2   1 1855.61   61.19
   1   2  -1 1872.71   61.49
   1  -2  -1 1785.12   60.69
   1   2   1 1819.92   61.09
   1   2   1 1831.22   61.19
  -1   2  -1 1829.12   61.29
  -1   2  -1 1850.51   61.59
  -1  -2   1 1813.92   60.99
  -1  -2   1 1868.41   61.49
   1  -2  -1 1805.92   61.39
   1   3  -1  977.30   32.20
   1  -3   1  884.91   31.60
  -1   3   1  916.21   32.10
  -1   3   1  939.41   31.40
  -1  -3  -1  867.91   31.50
   1  -3   1  914.31   32.40
   1  -3  -1  929.41   31.20
  -1  -3   1  889.31   31.90
  -1   3  -1  957.30   31.90
  -1   3  -1  923.41   32.10
   1   3   1  919.11   31.80
   1   3   1  911.51   31.80
   1  -4   1  714.13   26.90
  -1  -4  -1  705.43   25.70
   1  -4   1  727.73   25.80
  -1   4   1  724.23   26.40
  -1   4   1  724.83   25.70
   1   4  -1  749.73   26.60
   1   4   1  710.83   26.10
   1   4   1  752.32   26.20
  -1  -4   1  728.73   26.20
  -1   4  -1  714.23   26.40
   1  -4  -1  711.93   25.30
  -1  -4   1  731.93   26.70
  -1   4  -1  739.03   26.20
   1  -5   1   82.29    7.20
   1   5  -1   81.69    6.60
  -1   5   1   86.19    6.00
  -1  -5  -1   85.59    5.60
  -1   5   1   85.79    6.50
   1  -5   1   83.89    5.50
   1   5  -1   87.69    6.70
   1   5   1   90.89    6.40
  -1   5  -1   93.09    7.10
   1  -5  -1   98.39    7.80
  -1   5  -1   94.79    6.70
  -1  -5   1   85.89    5.90
   1   5   1   89.99    6.50
   1  -5  -1   81.99    5.00
  -1  -5   1   88.09    7.00
   1   6  -1   28.60    6.00
   1   6  -1   34.00    5.50
  -1  -6  -1   26.90    4.00
   1  -6   1   45.20    6.30
  -1   6   1   50.19    6.40
  -1  -6   1   53.49    8.60
   1  -6  -1   29.50    4.20
  -1   6  -1   29.90    5.00
  -1  -6   1   53.79    8.10
   1  -6  -1   33.60    6.00
  -1   6  -1   30.80    5.00
   1   7  -1  221.68   14.20
   1   7  -1  247.98   14.30
   1  -7   1  222.48   11.80
  -1  -7  -1  262.07   15.80
   1  -7   1  233.48   15.80
  -1   7   1  234.48   14.40
  -1  -7  -1  258.77   11.80
  -1   7   1  231.58   13.70
  -1  -7   1  241.98   12.30
   1  -7  -1  249.38   16.20
  -1  -7   1  251.67   15.60
   1  -7  -1  248.28   11.40
   1   7   1  245.78   14.30
   1   7   1  242.38   14.60
  -1   7  -1  251.27   15.00
  -1  -7   1  235.58   11.50
  -1   7  -1  245.28   13.70
   1   8  -1  360.06   20.60
  -1   8   1  379.66   20.70
   1   8  -1  350.46   20.60
  -1   8   1  368.16   19.90
   1  -8   1  361.76   22.30
  -1  -8  -1  343.87   23.40
  -1  -8  -1  395.06   16.80
   1  -8   1  390.76   16.90
   1  -8   1  353.86   16.60
  -1   8  -1  344.47   21.00
   1   8   1  374.86   20.50
   1   8   1  387.66   20.30
  -1  -8   1  398.96   17.60
   1  -8  -1  460.85   34.80
   1  -8  -1  392.16   16.30
  -1  -8   1  349.77   16.40
  -1   8  -1  363.46   20.10
  -1  -8   1  381.26   23.10
   1   0   2    0.10    0.40
  -1   0   2   -0.20    0.50
   1   0  -2    0.00    0.50
  -1   0   2   -0.30    0.50
   1   0  -2    0.30    0.40
  -1   0  -2   -0.20    0.50
  -1   0  -2    0.10    0.40
   1   0   2    0.10    0.50
   1   1  -2  116.29    4.70
   1  -1   2  115.19    4.90
  -1  -1  -2  112.09    4.40
   1  -1   2  116.09    4.70
   1   1  -2  129.69    4.50
  -1   1   2  122.09    4.90
  -1   1  -2  119.89    4.90
  -1  -1   2  126.29    5.00
   1   1   2  116.69    4.40
  -1  -1   2  125.09    4.70
  -1   1  -2  120.59    5.00
  -1  -1   2  122.29    4.50
   1  -1  -2  118.09    4.90
  -1  -2  -2   72.99    3.50
  -1  -2  -2   75.79    3.50
   1  -2   2   76.29    3.90
  -1   2   2   70.99    3.00
   1  -2   2   77.99    4.10
   1   2  -2   83.19    4.30
  -1   2   2   70.29    3.90
   1   2   2   75.69    3.60
  -1  -2   2   73.79    3.60
  -1   2  -2   82.89    4.00
   1   2   2   74.89    3.60
  -1   2  -2   81.89    4.10
  -1  -2   2   77.69    4.10
  -1  -2   2   78.29    3.90
   1  -2  -2   79.69    3.00
   1  -2  -2   76.89    3.90
   1  -3   2   68.39    4.60
  -1   3   2   75.19    3.50
  -1   3   2   70.09    4.30
   1  -3   2   68.09    4.10
   1   3  -2   76.29    4.70
  -1  -3  -2   64.79    3.70
   1  -3  -2   72.09    3.30
  -1  -3   2   76.39    4.50
  -1   3  -2   68.49    4.30
   1   3   2   66.89    4.10
  -1  -3   2   77.29    4.50
   1  -3  -2   78.19    4.30
   1   3   2   67.69    3.80
  -1  -3   2   76.29    3.90
  -1   4   2  162.28    8.10
   1  -4   2  157.48    7.70
  -1   4   2  162.08    7.20
  -1  -4  -2  161.58    7.20
   1   4  -2  165.88    8.50
   1  -4   2  165.18    8.50
  -1  -4   2  174.48    7.40
  -1  -4   2  162.38    8.30
  -1   4  -2  171.18    8.20
   1   4   2  171.08    7.70
   1  -4  -2  162.28    6.70
   1   4   2  167.78    7.80
  -1  -4   2  154.18    7.90
   1   5  -2   18.70    3.90
  -1   5   2   19.90    3.30
   1  -5   2   23.30    4.20
  -1   5   2   23.70    3.90
  -1  -5  -2   22.00    3.40
   1  -5   2   22.30    3.40
   1   5   2   21.00    3.50
   1   5   2   27.50    3.80
  -1   5  -2   20.00    4.50
  -1   5  -2   22.50    3.90
  -1  -5   2   28.70    3.40
  -1  -5   2   19.60    3.30
  -1  -5   2   21.40    4.20
   1  -5  -2   18.90    2.80
   1  -6   2  179.08    9.50
  -1   6   2  175.68    9.70
   1   6  -2  185.68   10.90
   1  -6   2  182.48   11.50
   1   6  -2  181.08   11.20
  -1   6   2  180.08   10.60
  -1  -6  -2  180.08    8.80
  -1  -6   2  174.88   11.30
  -1  -6   2  167.88    9.70
  -1  -6   2  177.88    8.80
   1   6   2  165.38    9.90
   1  -6  -2  183.28   12.20
  -1   6  -2  172.18   11.00
  -1   6  -2  186.78   11.00
   1  -6  -2  180.88    8.20
  -1   7   2    9.60    5.20
   1   7  -2    0.00    5.10
   1  -7   2    3.90    6.10
   1  -7   2    3.60    3.20
  -1   7   2    8.20    5.20
   1  -7   2    6.70    3.90
  -1  -7  -2    6.20    3.40
   1   7  -2   10.80    5.80
  -1  -7  -2    1.00    5.80
   1   7   2    5.00    5.10
   1   7   2    9.50    5.50
  -1   7  -2   -1.00    5.70
   1  -7  -2    9.80    2.90
  -1  -7   2    6.80    3.40
  -1   7  -2   12.00    5.30
  -1  -7   2   10.50    4.40
   1  -7  -2    8.80    6.20
  -1  -7   2   10.40    6.30
   1   8  -2   11.90    7.90
  -1  -8  -2   14.70    4.40
   1  -8   2    2.80    4.80
  -1   8   2    8.00    7.30
   1   8  -2    7.10    7.70
  -1   8   2    7.50    7.60
   1  -8   2   16.40    8.90
   1  -8   2    7.50    3.80
  -1   8  -2   14.30    8.80
   1   8   2   -4.30    7.70
  -1  -8   2    2.40    5.30
  -1   8  -2    3.40    7.00
  -1  -8   2   10.10    4.30
   1   8   2   -1.20    7.00
  -1  -8   2   -0.10    8.50
   1   0   3    0.20    0.60
  -1   0  -3   -0.30    0.70
   1   0  -3   -0.40    0.60
  -1   0  -3    0.40    0.50
  -1   0   3    0.30    0.60
   1   0  -3   -0.70    0.50
   1   0   3    0.30    0.70
   1   0  -3    0.00    0.60
   1   1  -3  451.45   16.00
   1  -1   3  456.85   15.80
   1  -1   3  446.66   15.60
   1   1  -3  426.16   15.60
   1   1  -3  444.86   15.30
  -1  -1  -3  454.85   15.30
   1  -1   3  455.55   15.80
  -1   1   3  454.95   15.70
  -1  -1   3  451.75   15.90
   1  -1  -3  453.55   15.80
  -1  -1   3  447.86   15.60
  -1   1  -3  440.86   15.80
  -1   1  -3  436.66   15.60
   1  -1  -3  442.06   15.00
   1   1   3  449.46   15.20
  -1   1  -3  451.45   15.90
  -1  -1   3  449.76   15.30
   1  -2   3  830.32   27.80
   1   2  -3  817.32   28.10
  -1  -2  -3  776.72   27.10
  -1   2   3  800.62   27.60
   1  -2   3  828.72   27.80
   1   2  -3  747.63   27.30
   1  -2   3  807.12   27.50
  -1  -2  -3  738.73   27.10
   1   2   3  801.52   27.20
  -1   2  -3  811.92   28.30
  -1  -2   3  814.02   27.40
  -1  -2   3  804.72   27.40
  -1  -2   3  823.32   28.00
  -1   2  -3  797.92   27.80
   1  -2  -3  781.42   27.60
  -1   3   3  797.12   27.60
   1  -3   3  847.82   28.60
  -1  -3  -3  800.22   28.10
  -1  -3  -3  818.62   28.30
  -1   3   3  792.92   28.70
   1  -3   3  808.22   29.10
   1  -3   3  820.82   28.90
   1   3  -3  866.61   29.40
  -1   3  -3  807.42   29.10
   1  -3  -3  800.12   27.40
   1   3   3  822.92   28.40
   1  -3  -3  833.42   28.80
  -1   3  -3  854.31   29.10
  -1  -3   3  822.22   28.40
  -1  -3   3  784.42   29.00
  -1  -3   3  821.02   28.70
   1   4  -3  354.76   14.90
  -1  -4  -3  343.07   13.40
  -1   4   3  352.36   14.30
  -1   4   3  352.36   13.10
   1  -4   3  369.46   14.30
   1  -4   3  361.76   14.90
   1  -4   3  369.96   14.00
  -1  -4   3  376.96   13.90
   1  -4  -3  368.06   14.20
  -1  -4   3  365.06   14.60
   1   4   3  353.96   14.00
   1  -4  -3  338.77   12.80
  -1  -4   3  361.56   14.60
  -1   4  -3  350.96   14.60
   1   4   3  355.36   13.80
   1  -5   3   32.30    4.20
   1  -5   3   28.60    4.50
  -1   5   3   25.80    3.20
   1   5  -3   19.90    4.20
  -1   5   3   28.40    4.30
  -1  -5  -3   26.00    3.30
   1  -5   3   21.10    4.60
  -1   5  -3   36.00    4.80
   1  -5  -3   26.10    2.70
  -1  -5   3   28.50    4.30
  -1  -5   3   29.20    3.80
   1   5   3   28.80    3.90
  -1  -5   3   22.80    3.40
   1   5   3   23.30    3.70
  -1   5  -3   28.20    4.70
   1  -6   3  178.18   11.30
   1   6  -3  136.39   10.20
   1  -6   3  141.39    8.20
   1  -6   3  163.38    9.10
  -1   6   3  175.98   10.20
  -1  -6  -3  134.29    7.50
  -1   6   3  153.48    8.60
  -1   6  -3  137.69   10.10
   1   6   3  164.58    9.60
  -1  -6   3  172.78   10.70
  -1   6  -3  135.29   10.50
   1  -6  -3  123.89    6.80
  -1  -6   3  165.08    8.30
  -1  -6   3  162.58    9.30
   1  -6  -3  132.99   10.90
   1   6   3  151.68    9.80
   1   7  -3  326.17   17.30
  -1  -7  -3  329.07   13.60
   1   7  -3  305.97   17.00
   1  -7   3  318.27   15.00
   1  -7   3  324.17   18.00
   1  -7   3  314.77   14.40
  -1   7   3  314.47   14.90
  -1   7   3  328.57   16.70
   1   7   3  310.87   16.10
  -1  -7   3  311.77   14.20
   1  -7  -3  312.47   12.90
   1  -7  -3  306.17   18.50
  -1   7  -3  305.67   17.10
  -1  -7   3  310.67   17.60
  -1  -7   3  314.27   15.60
  -1   7  -3  329.47   17.70
   1   7   3  325.77   16.20
  -1   0   4   -0.70    0.80
   1   0   4   -0.10    0.80
   1   0  -4   -0.60    0.70
   1   0  -4    0.40    0.60
  -1   0  -4   -0.80    0.70
   1   0   4    0.40    0.60
   1   0  -4    1.10    0.80
   1   0  -4    1.50    0.80
  -1   0  -4   -0.10    0.70
  -1   0  -4    0.60    0.80
  -1  -1  -4  227.68    8.00
   1   1  -4  218.48    8.40
   1   1  -4  228.88    8.80
   1  -1   4  207.78    8.30
   1  -1   4  205.88    8.20
   1   1  -4  222.68    7.90
  -1   1   4  208.28    8.30
  -1  -1   4  202.98    8.50
   1   1   4  219.58    7.90
  -1  -1   4  209.08    8.30
  -1  -1   4  211.88    7.80
  -1   1  -4  217.28    8.20
  -1   1  -4  232.08    8.50
   1  -1  -4  220.68    8.50
  -1   1  -4  220.58    8.60
   1  -1  -4  222.88    7.70
   1  -2   4 1291.57   43.80
   1   2  -4 1338.57   44.20
   1  -2   4 1198.38   43.60
   1   2  -4 1299.17   43.20
   1   2  -4 1244.98   43.40
  -1  -2  -4 1294.27   43.10
   1  -2   4 1319.97   43.40
  -1   2   4 1246.78   43.50
  -1  -2   4 1253.87   43.20
  -1  -2   4 1248.58   43.40
   1  -2  -4 1280.87   43.60
   1   2   4 1236.98   43.00
  -1   2  -4 1324.57   43.80
  -1   2  -4 1333.07   44.00
  -1  -2   4 1291.87   44.00
   1   3  -4  365.16   14.20
   1  -3   4  355.56   13.40
  -1   3   4  330.27   13.40
   1  -3   4  346.37   13.70
  -1  -3  -4  350.96   13.00
   1  -3   4  346.67   13.80
  -1  -3  -4  345.77   12.70
   1  -3  -4  359.66   13.60
  -1  -3   4  346.27   13.90
  -1  -3   4  353.66   13.30
   1   3   4  336.47   13.00
  -1  -3   4  335.97   13.40
  -1   3  -4  371.36   13.90
  -1   3  -4  356.26   14.00
  -1  -4  -4  211.58    8.80
   1   4  -4  224.68   10.80
  -1   4   4  216.08   10.00
   1  -4   4  226.28   10.50
   1  -4   4  231.08    9.70
   1  -4   4  218.38   10.00
  -1  -4   4  222.98   10.20
  -1   4  -4  221.58   10.40
   1   4   4  208.88    9.50
  -1  -4   4  222.58   10.30
   1  -4  -4  233.88   10.00
  -1  -4   4  232.98    9.60
   1  -4  -4  215.78    8.00
   1   5  -4   19.30    4.00
   1  -5   4   17.80    3.50
   1  -5   4   17.10    4.10
  -1  -5  -4   16.20    2.30
   1  -5   4   11.80    2.70
  -1   5   4   13.70    3.40
   1   5   4   11.30    3.20
  -1  -5   4   23.90    4.20
  -1  -5   4   23.10    3.40
   1  -5  -4   14.10    2.00
  -1   5  -4   15.20    4.70
  -1  -5   4   14.90    3.40
   1  -6   4   13.00    3.40
  -1   6   4   10.70    3.30
  -1   6   4   11.20    4.60
   1   6  -4    4.70    4.20
   1  -6   4   14.70    5.30
  -1  -6  -4   10.80    2.40
   1  -6   4    4.60    3.70
  -1  -6   4    7.60    3.60
   1  -6  -4    9.90    1.90
   1   6   4    8.80    4.30
  -1   6  -4   12.50    4.60
  -1  -6   4   14.50    2.90
  -1  -6   4   19.40    5.20
  -1   6  -4    5.60    4.70
   1  -7   4   27.90    7.30
  -1   7   4   25.20    6.40
   1   7  -4   26.70    7.20
   1  -7   4   29.30    4.60
   1   7  -4   26.80    6.50
   1  -7   4   27.80    5.30
  -1  -7  -4   30.40    3.80
   1  -7  -4   14.30    6.60
  -1  -7   4   23.30    7.50
  -1   7  -4   37.60    7.40
   1   7   4   31.60    6.70
  -1   7  -4   29.10    6.80
  -1  -7   4   35.70    6.10
  -1  -7   4   27.70    4.40
  -1   0  -5    0.00    0.90
  -1   0  -5   -1.10    0.70
  -1   0   5    0.00    0.90
   1   0   5    0.50    0.90
   1   0  -5   -0.10    0.70
   1   0  -5    1.20    0.90
  -1   0  -5   -0.30    0.80
   1   0  -5    0.50    1.00
  -1   0  -5   -0.30    0.80
   1   0  -5    1.30    0.90
  -1  -1  -5  648.94   22.60
  -1   1   5  622.94   22.80
   1   1  -5  646.04   22.90
   1   1  -5  675.53   22.40
   1  -1   5  623.94   22.80
   1  -1   5  646.64   22.80
   1   1  -5  680.13   23.30
  -1  -1  -5  675.83   22.60
  -1   1  -5  646.64   22.80
  -1  -1   5  644.14   22.30
  -1   1  -5  675.03   23.30
  -1   1  -5  674.83   23.10
  -1  -1   5  636.34   22.90
   1  -1  -5  677.73   22.30
   1  -1  -5  664.33   23.00
  -1  -1   5  645.14   23.10
   1   2  -5 1328.47   48.60
   1   2  -5 1464.35   49.40
   1  -2   5 1418.96   48.80
   1   2  -5 1453.25   48.30
  -1   2   5 1453.65   48.70
  -1  -2  -5 1429.76   48.30
   1  -2   5 1485.35   48.70
   1  -2   5 1460.85   49.10
  -1   2  -5 1486.75   49.30
   1  -2  -5 1395.36   47.40
  -1   2  -5 1461.75   48.90
   1   2   5 1416.96   48.10
  -1   2  -5 1397.86   48.60
  -1  -2   5 1404.26   48.60
  -1  -2   5 1417.96   48.20
   1  -2  -5 1465.95   48.90
  -1  -2   5 1434.16   49.20
   1  -3   5  921.41   32.60
  -1  -3  -5  934.51   31.70
   1  -3   5  931.71   32.10
  -1   3   5  890.41   32.10
   1   3  -5  936.91   33.20
   1  -3   5  890.01   32.30
  -1  -3  -5  893.41   31.30
   1   3   5  900.31   31.70
  -1  -3   5  909.11   32.00
  -1   3  -5  944.91   33.00
  -1  -3   5  916.51   32.10
   1  -3  -5  922.41   32.30
  -1   3  -5  939.81   32.50
   1  -4   5   29.20    4.00
  -1  -4  -5   32.90    3.20
   1  -4   5   29.10    3.60
  -1  -4  -5   33.30    2.70
   1  -4   5   31.40    4.30
  -1   4   5   30.70    4.10
   1   4  -5   37.10    4.80
   1   4   5   26.10    3.70
   1  -4  -5   36.30    3.90
  -1  -4   5   27.90    4.30
  -1  -4   5   33.50    4.20
  -1   4  -5   31.50    4.70
  -1  -4   5   26.50    3.40
  -1  -5  -5   48.50    3.60
   1  -5   5   47.00    6.70
   1  -5   5   41.70    5.50
  -1   5   5   46.60    5.70
   1   5  -5   49.10    6.40
   1  -5   5   42.90    4.50
   1  -5  -5   49.10    2.50
   1  -5  -5   48.40    5.20
  -1  -5   5   47.20    6.00
  -1  -5   5   41.80    6.20
  -1   5  -5   44.50    6.30
  -1  -5   5   43.20    4.60
   1   5   5   53.09    5.50
   1  -6   5  343.97   16.70
   1  -6   5  322.37   14.50
  -1   6   5  341.17   15.70
   1  -6   5  339.17   15.30
  -1  -6  -5  310.37   12.60
   1   6  -5  308.57   16.10
  -1  -6   5  344.77   16.40
  -1  -6   5  338.27   15.60
  -1   6  -5  288.37   16.00
   1   6   5  330.67   15.10
  -1  -6   5  341.07   14.20
   1   7  -5  284.47   17.20
   1  -7   5  319.87   18.50
   1  -7   5  338.57   16.00
   1  -7   5  302.87   14.40
  -1  -7  -5  316.67   12.60
  -1   7   5  315.97   17.10
  -1   7  -5  310.77   17.20
  -1  -7   5  329.17   16.30
   1   7   5  316.67   16.40
   1  -7  -5  297.17   19.10
  -1  -7   5  325.77   18.20
  -1  -7   5  312.57   14.30
  -1   7  -5  303.57   18.10
  -1   0  -6   -1.40    1.10
  -1   0  -6    0.80    0.90
  -1   0   6    1.70    1.10
   1   0  -6    2.70    1.20
   1   0  -6    0.30    0.90
  -1   0  -6    0.10    0.90
   1   0  -6    0.70    1.30
   1   0  -6    0.70    1.10
  -1   0  -6   -0.20    1.00
  -1  -1  -6   29.90    2.40
  -1   1   6   34.90    2.90
   1  -1   6   33.50    2.80
   1   1  -6   32.70    2.20
  -1  -1  -6   28.30    2.20
  -1  -1  -6   35.80    2.70
  -1  -1  -6   33.90    2.90
   1  -1   6   33.40    2.80
   1   1  -6   31.70    2.90
   1   1  -6   35.00    3.20
  -1  -1   6   37.60    3.20
   1  -1  -6   36.60    2.30
   1  -1  -6   33.40    2.90
  -1  -1   6   38.70    2.40
  -1   1  -6   35.30    2.90
  -1   1  -6   30.10    2.70
  -1  -1   6   33.30    2.30
  -1   1  -6   33.90    3.20
   1  -2   6   98.89    5.70
  -1   2   6   95.49    5.20
   1  -2   6  103.29    5.40
   1   2  -6  109.89    6.20
  -1  -2  -6  110.39    5.00
   1  -2   6   99.19    5.30
   1   2  -6  104.69    5.40
   1   2  -6  112.49    5.00
   1  -2  -6  103.99    4.10
   1   2   6   98.09    4.80
  -1   2  -6  111.59    5.50
  -1  -2   6  105.69    5.40
  -1   2  -6  103.99    6.00
  -1  -2   6  103.69    5.90
   1  -2  -6  101.79    5.40
  -1   2  -6  105.49    5.40
  -1  -2   6   95.99    4.70
  -1  -3  -6   93.09    4.70
   1  -3   6  102.19    6.20
   1   3  -6   95.09    6.40
   1   3  -6   95.89    5.60
   1  -3   6   97.99    5.50
   1   3  -6   94.99    5.00
  -1   3   6  102.89    5.70
   1  -3   6   89.09    5.80
  -1  -3  -6   92.79    4.80
  -1   3  -6   96.69    6.30
   1   3   6   96.89    5.10
  -1  -3   6  100.89    5.50
  -1   3  -6   94.09    5.60
   1  -3  -6   94.39    5.40
  -1  -3   6  100.19    5.30
  -1  -3   6   97.19    6.20
  -1  -4  -6  128.59    5.90
   1  -4   6  137.09    7.00
  -1   4   6  135.79    7.50
  -1  -4  -6  128.89    6.80
   1   4  -6  139.19    8.50
   1  -4   6  132.69    8.00
   1  -4   6  143.79    7.90
  -1  -4   6  123.09    7.90
   1  -4  -6  129.99    7.20
   1   4   6  138.19    6.90
  -1   4  -6  130.09    8.20
  -1   4  -6  138.99    7.70
  -1  -4   6  145.79    8.40
  -1  -4   6  151.18    7.60
   1  -5   6   33.10    5.30
   1  -5   6   31.30    4.60
  -1  -5  -6   40.10    3.10
   1  -5   6   28.40    4.30
  -1   5   6   30.30    4.60
   1   5  -6   34.10    4.50
   1   5   6   36.30    4.50
  -1   5  -6   35.50    5.40
  -1  -5   6   33.70    4.80
  -1  -5   6   27.90    4.00
   1  -5  -6   32.40    4.30
  -1  -5   6   32.80    5.00
   1  -6   6  150.68   10.20
   1   6  -6  150.98   11.50
  -1   6   6  146.99   10.30
   1  -6   6  141.99    8.90
   1  -6   6  153.58   11.70
  -1  -6  -6  150.68    6.70
  -1  -6   6  138.79    8.80
  -1  -6   6  147.69   10.30
   1   6   6  147.09    9.80
  -1   6  -6  148.89   11.30
  -1  -6   6  164.18   11.70
   1  -7   6    6.00    5.70
  -1  -7  -6    7.90    2.30
   1  -7   6    2.10    7.40
  -1   7   6    4.70    6.50
   1  -7   6    5.10    3.80
   1   7  -6   -2.10    5.50
  -1   7  -6    1.80    7.20
   1   7   6    9.80    6.00
  -1  -7   6   10.90    7.60
  -1   7  -6    4.20    5.80
  -1  -7   6    4.90    5.60
   1   0  -7    0.90    1.20
  -1   0  -7   -0.90    1.00
  -1   0  -7    0.60    1.10
  -1   0  -7   -0.80    1.20
   1   0  -7   -0.40    1.50
   1   0  -7    0.70    1.30
  -1   0  -7   -0.20    1.20
   1   1  -7  567.94   20.00
  -1  -1  -7  556.44   19.50
   1   1  -7  539.45   19.90
  -1  -1  -7  555.84   19.50
   1  -1   7  502.05   19.40
  -1  -1  -7  543.95   19.30
   1   1  -7  545.15   19.20
  -1  -1  -7  554.74   19.90
   1   1  -7  555.64   20.20
   1  -1   7  507.45   19.60
  -1   1  -7  559.54   20.30
  -1  -1   7  512.85   19.90
   1  -1  -7  552.84   19.80
   1  -1  -7  563.34   19.30
  -1  -1   7  523.45   19.80
  -1   1  -7  536.15   19.70
  -1   1  -7  552.34   19.90
   1  -1  -7  561.64   19.90
   1  -2   7 1453.25   47.70
   1   2  -7 1337.57   47.60
   1   2  -7 1364.66   47.00
  -1   2   7 1436.46   47.50
   1   2  -7 1395.96   48.40
  -1  -2  -7 1347.77   47.20
   1  -2   7 1405.76   47.40
  -1  -2   7 1425.46   47.70
  -1   2  -7 1354.56   48.30
  -1  -2   7 1422.76   48.10
  -1   2  -7 1360.56   47.60
  -1  -2   7 1388.96   46.80
   1   2   7 1423.56   46.90
  -1   2  -7 1369.66   47.70
   1  -2  -7 1356.86   46.40
   1  -2  -7 1338.87   47.70
  -1  -3  -7  502.65   18.40
   1   3  -7  519.85   20.10
  -1  -3  -7  503.25   18.10
   1   3  -7  501.75   19.10
  -1   3   7  494.15   18.70
   1  -3   7  501.45   19.00
   1  -3   7  500.75   19.60
   1  -3   7  479.85   18.90
   1   3  -7  524.65   18.50
   1   3   7  489.15   18.20
  -1   3  -7  507.15   19.90
  -1  -3   7  499.65   18.90
  -1  -3   7  483.55   19.60
  -1  -3   7  476.95   18.30
   1  -3  -7  525.45   19.10
  -1   3  -7  522.35   19.10
   1  -4   7   46.20    5.80
  -1  -4  -7   60.09    3.60
   1  -4   7   47.70    5.70
   1   4  -7   63.49    6.00
  -1  -4  -7   58.69    4.60
   1  -4   7   56.69    4.70
  -1   4   7   48.50    5.10
  -1  -4   7   50.59    5.10
  -1  -4   7   60.59    6.30
  -1   4  -7   60.09    5.60
  -1   4  -7   52.09    6.30
  -1  -4   7   52.59    4.60
   1  -4  -7   62.69    5.40
   1   4   7   55.69    4.60
   1   5  -7   58.39    7.70
   1  -5   7   68.89    7.50
  -1   5   7   72.79    6.90
  -1  -5  -7   69.49    3.70
   1  -5   7   62.59    7.00
   1  -5   7   63.69    6.00
   1   5   7   69.79    6.30
  -1  -5   7   65.59    7.40
  -1  -5   7   50.99    5.60
  -1  -5   7   73.59    7.30
   1  -5  -7   58.79    6.10
  -1   5  -7   71.19    7.90
  -1  -6  -7  238.98    9.30
  -1   6   7  259.67   13.60
   1  -6   7  242.88   12.20
   1   6  -7  243.58   14.20
   1  -6   7  246.88   13.70
   1  -6   7  266.97   14.90
  -1  -6   7  239.18   13.80
  -1  -6   7  253.47   14.40
   1   6   7  261.07   12.90
  -1  -6   7  239.48   12.00
  -1   6  -7  223.18   14.30
  -1   7   7  151.48   13.20
   1  -7   7  148.29   13.20
   1   7  -7  116.69   13.40
   1  -7   7  154.78   15.50
   1   7   7  161.68   12.70
  -1   7  -7  154.48   12.90
  -1  -7   7  170.58   20.90
  -1  -7   7  133.39    9.80
  -1  -7   7  163.08   15.10
   1   0  -8   -2.20    1.20
   1   0  -8   -2.70    1.40
   1   0  -8    0.60    1.70
  -1   0  -8    1.70    1.40
  -1   0  -8    1.60    1.60
   1   0  -8    1.00    1.60
  -1   0  -8    0.30    1.20
  -1   0  -8    0.10    1.60
   1   1  -8  139.09    7.00
   1  -1   8  133.99    6.90
  -1  -1  -8  140.79    6.50
   1  -1   8  135.59    6.50
  -1  -1  -8  142.69    6.40
   1   1  -8  131.59    6.10
  -1  -1  -8  144.99    6.90
   1   1  -8  130.09    6.80
  -1  -1  -8  139.79    6.60
   1   1  -8  136.99    7.20
  -1   1  -8  134.59    6.70
   1  -1  -8  141.39    6.90
   1  -1  -8  130.29    6.10
  -1  -1   8  126.59    6.90
   1  -1  -8  134.89    6.40
   1  -1  -8  135.69    6.90
  -1   1  -8  141.79    7.30
  -1   1  -8  133.19    6.80
   1   2  -8  351.86   14.20
   1  -2   8  351.66   13.80
   1   2  -8  366.96   15.00
  -1  -2  -8  365.86   13.70
  -1   2   8  342.27   13.80
  -1  -2  -8  357.06   13.70
   1   2  -8  354.56   13.40
   1  -2   8  345.57   14.10
  -1  -2  -8  356.16   13.10
  -1   2  -8  357.16   14.80
   1  -2  -8  360.36   12.90
   1  -2  -8  364.56   14.20
  -1  -2   8  344.17   13.10
  -1   2  -8  359.76   14.10
  -1   2  -8  367.56   14.20
  -1  -2   8  342.47   14.50
  -1  -2   8  342.17   14.10
  -1   3   8  172.88    8.40
   1   3  -8  177.08    8.10
   1  -3   8  170.78    8.50
  -1  -3  -8  182.78    8.10
   1   3  -8  169.68    9.70
  -1  -3  -8  183.28    7.10
   1  -3   8  167.08    8.50
   1   3  -8  173.18    8.80
  -1  -3  -8  172.48    7.60
   1  -3  -8  175.88    8.70
  -1  -3   8  177.18    8.70
   1   3   8  172.58    7.70
  -1   3  -8  190.48    8.80
  -1   3  -8  179.98    9.50
  -1  -3   8  177.28    9.50
  -1  -3   8  174.48    7.90
  -1  -4  -8  135.79    7.00
   1   4  -8  126.09    8.90
   1  -4   8  129.19    7.50
  -1   4   8  133.29    7.70
   1  -4   8  134.59    8.10
  -1  -4  -8  127.79    6.00
   1  -4   8  130.09    8.90
  -1  -4   8  127.19    7.30
  -1  -4   8  140.59    7.60
  -1   4  -8  130.89    8.00
  -1   4  -8  125.89    8.60
   1   4   8  131.79    7.00
   1  -4  -8  132.19    7.70
  -1  -4   8  126.09    9.10
   1  -5   8   14.60    4.80
   1  -5   8    5.40    3.50
  -1  -5  -8    9.20    2.90
   1  -5   8    7.50    4.10
   1   5  -8    4.80    4.10
   1  -5  -8    7.50    3.60
   1   5   8    2.90    3.40
  -1  -5   8    5.50    4.10
  -1  -5   8    6.70    4.70
  -1   5  -8    2.90    4.40
  -1  -5   8    5.40    2.70
   1  -6   8    2.80    3.30
   1  -6   8    0.80    6.30
   1   6  -8    3.20    5.60
  -1   6   8   -1.10    5.40
  -1   6  -8   10.40    5.20
  -1  -6   8   -1.40    5.10
   1  -6  -8    2.70    4.20
  -1  -6   8    2.40    6.10
  -1  -6   8    9.70    3.40
  -1   0  -9   -2.10    1.90
  -1   0  -9   -0.50    1.80
   1   0  -9    1.80    1.90
  -1   0  -9    0.20    1.70
   1   0  -9    0.40    1.80
  -1   0  -9    4.60    1.90
   1   0  -9    0.00    1.70
   1   0  -9    1.80    1.70
   1   1  -9  272.27   12.30
  -1  -1  -9  281.97   11.40
  -1  -1  -9  283.67   11.90
   1   1  -9  289.67   11.20
   1   1  -9  288.87   12.10
   1  -1   9  280.57   11.90
  -1  -1  -9  288.67   11.70
  -1  -1  -9  284.87   11.60
  -1   1  -9  277.97   11.80
  -1   1  -9  275.37   12.20
   1  -1  -9  291.87   12.00
   1  -1  -9  274.07   11.20
  -1   1  -9  276.37   11.60
   1  -1  -9  281.77   11.90
   1  -1  -9  284.37   11.50
  -1   1  -9  282.27   11.90
   1   2  -9  361.36   14.80
  -1  -2  -9  373.96   14.90
  -1   2   9  395.06   14.50
  -1  -2  -9  343.77   14.10
   1   2  -9  359.56   13.90
  -1  -2  -9  365.86   14.20
   1  -2   9  385.16   14.30
  -1  -2  -9  364.26   13.70
   1  -2   9  386.76   14.80
   1   2  -9  325.57   16.40
   1  -2  -9  348.07   13.40
   1  -2  -9  384.36   14.80
   1  -2  -9  354.36   14.70
  -1   2  -9  354.56   14.60
  -1  -2   9  371.86   14.70
  -1   2  -9  349.87   14.70
  -1   2  -9  312.97   16.80
  -1   3   9  236.28   10.10
   1  -3   9  232.48   10.30
   1  -3   9  235.38   10.20
  -1  -3  -9  205.38    9.50
   1   3  -9  212.48   10.50
   1   3  -9  197.38   11.70
  -1  -3  -9  207.18    8.50
   1   3  -9  207.78    9.50
  -1   3  -9  196.38   11.20
  -1  -3   9  225.58    9.30
  -1  -3   9  211.08   10.00
  -1  -3   9  226.28   11.30
  -1   3  -9  213.08   10.20
   1   3   9  221.18    9.30
   1  -3  -9  224.28   10.40
  -1   3  -9  204.58   10.20
   1  -4   9   68.69    6.00
   1   4  -9   76.59    7.90
  -1  -4  -9   75.09    4.30
  -1  -4  -9   72.59    3.70
  -1  -4  -9   83.09    5.90
   1  -4   9   64.89    6.70
  -1   4   9   62.19    6.50
  -1  -4   9   63.79    6.30
  -1  -4   9   65.29    7.60
  -1   4  -9   91.49    7.90
   1   4   9   69.49    5.80
  -1   4  -9   73.69    6.90
   1  -4  -9   82.09    6.40
  -1  -4   9   58.29    5.80
  -1  -5  -9   63.49    6.30
   1  -5   9   53.69    6.40
   1   5  -9   68.59    9.00
  -1   5   9   68.99    8.00
  -1   5  -9   67.99    9.30
  -1  -5   9   70.69    7.50
  -1  -5   9   67.69    6.60
   1   5   9   63.39    6.50
   1  -5  -9   67.89    7.20
  -1  -5   9   61.69    8.80
   1   6  -9  111.99   11.00
   1  -6   9  124.59    9.10
   1  -6   9  125.19   12.50
  -1   6   9  115.19   10.90
   1  -6  -9   96.69    9.80
  -1   6  -9   96.99   10.60
   1   6   9  135.29   10.40
  -1  -6   9  125.59   13.90
  -1  -6   9  105.29    9.00
  -1  -6   9  123.79   12.10
   1   0 -10   -2.00    2.20
  -1   0 -10   -0.20    2.10
  -1   0 -10    1.80    2.30
  -1   0 -10    2.40    2.10
   1   0 -10    0.40    2.30
   1   0 -10    0.10    2.10
   1   0 -10   -1.40    1.90
  -1   0 -10    0.80    2.20
   1   1 -10    5.90    3.00
  -1  -1 -10    8.10    2.90
  -1  -1 -10    7.80    2.30
   1   1 -10    1.80    2.50
   1   1 -10    5.60    2.20
  -1  -1 -10    9.30    2.30
  -1  -1 -10    8.10    2.30
   1  -1 -10    4.60    2.70
   1  -1 -10    2.90    2.10
  -1   1 -10    7.40    2.20
   1  -1 -10    7.70    2.70
  -1   1 -10    5.70    2.70
  -1   1 -10    1.00    2.40
   1  -1 -10    6.20    2.20
  -1  -2 -10   63.39    5.20
  -1  -2 -10   70.69    5.70
   1   2 -10   79.39    5.30
  -1  -2 -10   62.59    6.30
   1   2 -10   76.89    6.10
   1  -2  10   69.49    6.10
   1   2 -10   73.19    6.70
  -1  -2 -10   74.29    4.80
   1   2 -10   66.09    5.80
   1  -2  10   68.89    5.50
   1  -2 -10   74.29    5.40
  -1   2 -10   70.79    5.80
   1  -2 -10   74.59    4.70
  -1  -2  10   83.19    5.30
   1  -2 -10   74.39    5.90
  -1   2 -10   69.19    5.70
  -1   2 -10   57.49    6.40
   1  -2 -10   74.59    6.00
  -1  -3 -10    4.60    2.90
   1   3 -10    2.90    4.30
   1  -3  10    5.20    2.90
  -1  -3 -10    4.30    2.90
   1   3 -10    4.10    3.00
   1   3 -10    3.60    2.50
   1  -3  10    8.70    3.20
  -1  -3 -10    9.30    2.00
  -1   3  10    9.10    3.40
  -1   3 -10    4.40    3.40
  -1  -3  10    5.60    3.00
   1  -3 -10    7.40    3.20
   1  -3 -10    5.90    1.50
  -1  -3  10    4.50    3.60
  -1  -3  10    7.10    2.60
  -1   3 -10    4.70    3.30
  -1   3 -10   11.50    3.70
   1   4 -10   55.99    8.40
   1  -4  10   74.49    6.40
  -1   4  10   60.99    7.80
   1  -4  10   66.89    7.20
  -1  -4 -10   70.89    3.90
  -1  -4 -10   65.89    4.20
  -1  -4 -10   63.39    6.10
  -1   4 -10   64.79    7.20
   1  -4 -10   67.49    7.20
  -1   4 -10   77.29    8.90
   1   4  10   67.19    5.90
  -1  -4  10   69.89    6.10
  -1  -4  10   58.79    8.50
  -1  -4  10   66.79    6.40
  -1   5  10   48.20    6.20
  -1  -5 -10   53.89    5.80
   1  -5  10   48.20    6.80
   1  -5  10   44.60    6.90
   1   5 -10   46.00    7.40
  -1   5 -10   50.29    7.40
   1   5  10   49.20    7.30
  -1  -5  10   43.00    6.80
  -1  -5  10   50.09    6.20
  -1  -5  10   29.90    6.70
   1  -5 -10   46.10    5.70
   1   0 -11   -2.00    2.60
  -1   0 -11   -1.00    2.30
  -1   0 -11   -3.70    2.50
  -1   0 -11    0.80    2.90
   1   0 -11    2.60    3.00
   1   0 -11   -0.50    2.20
   1   0 -11    2.30    2.50
  -1   0 -11   -0.10    2.30
   1   1 -11  335.07   13.10
   1   1 -11  330.07   14.00
   1   1 -11  309.17   14.00
  -1  -1 -11  326.37   13.90
   1   1 -11  308.67   14.30
  -1  -1 -11  325.27   13.40
  -1  -1 -11  303.27   13.40
  -1  -1 -11  330.97   13.80
   1  -1 -11  323.97   14.10
  -1   1 -11  297.67   13.90
  -1   1 -11  321.47   14.00
   1  -1 -11  329.27   13.80
  -1   1 -11  321.97   13.80
   1  -1 -11  318.97   13.30
   1  -1 -11  337.97   13.50
  -1   1 -11  327.87   14.60
  -1  -2 -11   95.09    6.80
   1   2 -11  101.79    7.00
   1   2 -11   97.69    6.10
   1   2 -11  110.29    7.50
  -1  -2 -11   92.79    6.90
   1   2 -11   98.29    8.10
  -1  -2 -11   89.19    7.10
   1  -2  11  112.19    7.30
  -1  -2 -11   93.29    5.90
  -1   2 -11   92.19    7.10
   1  -2 -11   91.39    6.70
   1  -2 -11   97.59    7.00
  -1   2 -11   80.79    7.40
   1  -2 -11   99.49    7.20
  -1   2 -11   94.99    7.10
   1  -2 -11   96.99    5.70
   1   3 -11  262.07   14.30
  -1  -3 -11  278.77   12.40
   1  -3  11  265.87   13.00
   1   3 -11  283.67   12.50
  -1  -3 -11  266.77   13.10
   1   3 -11  274.37   13.40
  -1  -3 -11  285.17   12.50
  -1  -3 -11  274.47   11.10
   1  -3  11  293.97   12.50
   1  -3 -11  273.47   14.80
  -1   3 -11  277.67   12.90
  -1   3 -11  258.77   14.40
  -1   3 -11  264.97   13.00
   1  -3 -11  274.07   10.30
   1  -3 -11  279.07   12.80
  -1  -3  11  286.87   12.90
   1   4 -11   96.59    9.50
  -1  -4 -11   86.19    7.10
   1  -4  11   88.29    8.40
  -1  -4 -11   87.89    4.70
  -1   4  11   91.39    8.20
   1  -4  11   93.49    7.50
  -1  -4 -11   85.69    7.10
  -1  -4  11   89.09    9.60
   1  -4 -11   76.59    8.20
  -1   4 -11   84.09    8.70
  -1   4 -11   91.59    9.50
  -1  -4  11   68.29    7.00
  -1  -4  11   86.19    6.90
  -1   5  11   64.49    7.70
  -1  -5 -11   64.69    7.60
   1  -5  11   68.89    8.10
   1   5  11   69.29    8.10
   1  -5 -11   64.59    7.40
  -1  -5  11   71.39    8.70
   1   0 -12    0.10    2.90
  -1   0 -12   -0.20    2.70
  -1   0 -12   -1.10    3.10
  -1   0 -12   -0.80    3.60
   1   0 -12   -4.30    3.10
  -1   0 -12    2.30    3.40
   1   0 -12   -0.60    6.20
   1   0 -12   -0.40    2.60
   1   1 -12   21.00    3.80
  -1  -1 -12   24.40    4.20
   1   1 -12   21.00    5.10
  -1  -1 -12   18.40    3.90
  -1  -1 -12   28.30    4.50
   1   1 -12   23.00    4.50
  -1  -1 -12   27.40    4.10
   1   1 -12   21.20    3.80
  -1   1 -12   27.10    4.80
   1  -1 -12   20.50    4.40
   1  -1 -12   16.40    3.90
  -1   1 -12   30.80    4.70
   1  -1 -12   27.50    3.80
  -1   1 -12   26.20    4.20
  -1   1 -12   27.60    4.00
   1  -1 -12   21.60    3.90
   1   2 -12  123.49    8.50
   1   2 -12  124.09    7.30
  -1  -2 -12  130.99    8.80
  -1  -2 -12  120.79    7.80
  -1  -2 -12  114.99    7.20
   1   2 -12  127.99    8.70
  -1  -2 -12  111.39    8.10
   1   2 -12  117.59    9.70
   1  -2 -12  129.09    8.40
  -1   2 -12  114.79    8.40
   1  -2 -12  120.69    7.00
   1  -2 -12  119.19    8.50
   1  -2 -12  116.79    8.80
  -1   2 -12  117.09    8.10
  -1   2 -12  118.99    8.10
  -1   2 -12  121.79    9.40
  -1  -3 -12   46.40    4.90
   1   3 -12   46.70    6.80
   1   3 -12   45.90    6.40
  -1  -3 -12   56.59    5.90
   1   3 -12   48.70    5.80
  -1  -3 -12   45.80    7.20
  -1  -3 -12   52.69    6.50
   1  -3  12   42.70    6.70
   1   3 -12   55.09    7.50
   1  -3 -12   57.79    6.80
   1  -3 -12   50.79    6.90
   1  -3 -12   63.79    7.50
  -1   3 -12   54.29    7.20
  -1   3 -12   47.00    7.10
   1  -3 -12   52.99    4.00
  -1   3 -12   62.79    8.10
  -1  -3  12   42.50    6.50
  -1  -4 -12   48.70    5.80
  -1  -4 -12   59.69    7.70
   1  -4  12   56.09    6.80
   1  -4  12   42.90    6.90
   1   4 -12   39.20    6.50
  -1  -4 -12   55.79    7.20
   1  -4 -12   60.89    7.40
  -1  -4  12   45.60    6.50
  -1  -4  12   33.20    4.90
   1  -4 -12   53.09    7.90
  -1   4 -12   40.10    6.90
  -1   4 -12   51.09    6.30
  -1   0 -13   -6.40    3.60
   1   0 -13   -2.20    3.90
   1   0 -13   -4.10    4.10
  -1   0 -13    3.80    4.00
  -1   0 -13    1.40    3.60
   1   0 -13   -1.70    3.80
   1   0 -13    4.40    3.70
   1   1 -13   91.39    8.10
  -1  -1 -13   91.39    7.60
  -1  -1 -13   82.19    8.20
  -1  -1 -13   83.89    8.40
  -1  -1 -13   90.29    7.80
   1   1 -13   90.49    8.30
   1   1 -13  100.99    7.30
   1   1 -13   87.99    9.40
   1  -1 -13  100.49    8.00
  -1   1 -13   82.99    8.30
  -1   1 -13  103.39    8.30
   1  -1 -13   88.79    8.10
   1  -1 -13   82.39    8.00
  -1   1 -13   85.39    7.90
   1  -1 -13   90.79    8.30
  -1   1 -13   83.29    8.80
  -1  -2 -13  112.19   14.00
  -1  -2 -13  127.69    9.10
   1   2 -13  126.99    9.70
  -1  -2 -13  127.99    9.50
  -1  -2 -13  135.79    8.40
   1   2 -13  143.89   10.90
   1   2 -13  152.58    9.40
   1   2 -13  130.99    8.10
  -1   2 -13  111.39    8.80
  -1   2 -13  125.99    9.80
  -1   2 -13  147.09    9.50
   1  -2 -13  113.39    8.90
   1  -2 -13  134.09    9.90
  -1   2 -13  124.79   10.10
   1  -2 -13  139.99    8.00
   1  -2 -13  122.79    9.40
   1   3 -13  161.88    8.70
  -1  -3 -13  149.99   10.60
  -1  -3 -13  149.19    9.70
  -1  -3 -13  169.88    8.10
   1   3 -13  129.99   10.50
   1   3 -13  139.09   12.10
   1  -3  13  123.19    9.90
   1  -3 -13  147.09   10.00
  -1   3 -13  165.58    9.90
  -1   3 -13  169.98   11.80
  -1   3 -13  137.09   11.60
   1  -3 -13  144.89   11.30
  -1   3 -13  154.78   10.30
   1  -3 -13  149.29   10.50
   1  -3 -13  158.48    7.00
   1   0 -14   -3.20    4.80
  -1   0 -14    4.10    4.80
  -1   0 -14    5.60    4.40
   1   0 -14   -3.30    4.40
   1   0 -14   13.40    4.20
   1   0 -14   11.40    5.10
  -1   0 -14   -3.20    4.80
  -1   0 -14   -5.00    4.60
   1   1 -14    1.00    5.50
  -1  -1 -14    4.20    5.50
   1   1 -14    4.40    4.10
  -1  -1 -14    3.40    4.60
   1   1 -14    1.40    4.80
   1   1 -14   11.70    5.50
  -1  -1 -14   -3.90    3.80
  -1  -1 -14    2.00    5.30
  -1   1 -14   -0.20    4.20
   1  -1 -14    7.60    4.60
   1  -1 -14    4.00    5.20
  -1   1 -14    4.50    4.60
   1  -1 -14    7.10    4.60
  -1   1 -14   14.00    5.70
   1  -1 -14    4.70    4.70
  -1   1 -14    7.80    5.10
  -2   0   0 2865.61   96.19
   2   0   0 2902.51   97.29
   2   0   0 2932.41   96.89
  -2   0   0 2855.91   96.59
   2   1   0  996.00   33.60
   2  -1   0 1008.80   34.20
  -2  -1   0 1002.60   33.60
   2  -1   0 1020.90   34.30
   2   1   0 1049.70   34.30
  -2   2   0  609.14   21.80
  -2  -2   0  615.64   21.80
  -2   2   0  640.74   21.30
   2   2   0  637.34   21.90
   2  -2   0  615.44   21.80
   2  -2   0  608.24   22.10
   2  -3   0  325.67   13.40
  -2   3   0  347.07   12.40
   2  -3   0  334.47   12.20
   2   3   0  339.47   13.00
  -2   3   0  328.27   13.10
  -2  -3   0  334.37   12.90
   2   4   0 2157.48   71.49
  -2   4   0 2121.99   71.49
  -2   4   0 2139.29   70.79
   2  -4   0 1991.70   70.29
  -2  -4   0 2052.69   70.99
   2  -4   0 2120.39   71.99
   2  -5   0  435.96   18.20
   2  -5   0  406.76   15.90
   2   5   0  412.86   17.20
  -2  -5   0  410.26   16.50
   2   5   0  421.96   16.90
  -2   5   0  419.06   17.40
  -2   5   0  424.66   16.70
  -2   6   0    1.90    3.50
   2   6   0    2.70    3.90
   2  -6   0    1.40    2.40
  -2  -6   0    7.10    3.20
  -2   6   0    6.10    4.10
   2  -6   0    1.80    4.50
   2   6   0    4.40    3.90
   2  -7   0   57.79    5.90
  -2  -7   0   66.89    9.00
  -2   7   0   72.09   10.30
   2   7   0   66.39    9.10
  -2   7   0   58.79    7.80
   2   7   0   71.29    9.70
  -2  -7   0   58.09    5.90
   2  -7   0   63.19    9.30
  -2  -7   0   61.19    7.10
   2   8   0  324.37   19.30
  -2  -8   0  335.57   16.10
   2   8   0  335.67   19.70
  -2   8   0  345.57   18.80
  -2  -8   0  333.27   22.30
   2  -8   0  337.27   24.60
  -2  -8   0  345.57   15.10
  -2   8   0  310.67   20.10
   2   0  -1   21.60    1.50
   2   0  -1   24.20    1.50
  -2   0  -1   22.70    1.50
  -2   0  -1   25.40    1.20
   2   0  -1   23.20    1.30
   2   1  -1  267.07    9.90
   2   1  -1  253.47    9.20
   2  -1   1  268.97    9.90
  -2  -1  -1  274.37    9.80
  -2   1  -1  276.47    9.70
  -2   1  -1  287.57   10.00
   2  -1  -1  266.67    9.80
  -2  -1   1  245.88    9.20
  -2  -1   1  263.47    9.80
   2   2  -1  127.89    5.70
  -2   2   1  122.49    4.60
   2  -2   1  116.49    5.60
  -2  -2  -1  124.89    5.30
  -2   2   1  112.89    5.40
  -2  -2   1  113.39    4.70
   2   2   1  115.99    5.30
  -2   2  -1  123.19    5.10
   2  -2  -1  120.79    5.40
  -2   2  -1  122.09    5.70
  -2  -2   1  118.39    5.50
   2  -2  -1  119.19    5.70
  -2   2  -1  121.79    5.50
   2   3  -1  135.39    6.50
  -2   3   1  126.49    5.40
  -2  -3  -1  134.49    6.00
   2  -3   1  123.69    5.70
  -2   3   1  124.49    6.40
   2  -3   1  126.09    6.60
  -2  -3   1  124.49    6.20
  -2   3  -1  135.79    6.10
  -2  -3   1  120.99    5.40
   2  -3  -1  133.39    6.30
   2  -3  -1  132.09    5.30
   2   3   1  126.19    6.20
   2  -3  -1  131.29    6.80
   2   3   1  122.99    5.80
  -2   4   1   61.99    5.00
   2  -4   1   58.99    5.00
  -2   4   1   65.19    4.10
  -2  -4  -1   45.10    4.00
   2  -4   1   59.79    3.80
   2   4  -1   48.70    4.80
   2  -4  -1   47.70    5.10
  -2  -4   1   57.49    4.50
  -2   4  -1   41.20    4.60
  -2   4  -1   49.99    4.20
   2  -4  -1   45.40    3.20
   2   4   1   58.19    4.80
   2   4   1   53.39    4.30
  -2  -4   1   62.99    3.60
  -2   5   1   96.79    6.20
  -2   5   1  101.99    7.20
   2  -5   1  101.49    8.10
   2   5  -1  106.19    7.30
  -2  -5  -1  102.89    6.20
   2  -5   1   96.29    6.00
   2   5   1   97.59    6.80
  -2   5  -1  110.69    7.50
   2  -5  -1  103.79    5.40
  -2   5  -1  106.79    6.80
   2   5   1  101.49    7.10
  -2  -5   1   94.19    6.60
  -2  -5   1  101.49    5.60
   2  -6   1    6.40    2.70
  -2  -6  -1    6.30    3.10
   2   6  -1    1.50    3.50
   2   6  -1    4.60    4.30
  -2   6   1    7.40    3.30
   2  -6   1   -0.20    4.30
  -2   6   1    8.20    3.90
   2  -6  -1    6.30    2.30
   2   6   1    1.10    4.10
  -2  -6   1   -1.70    4.00
  -2   6  -1    4.50    3.50
   2  -6  -1    5.30    4.80
  -2   6  -1    5.70    3.60
  -2  -6   1    6.00    3.40
   2   7  -1    3.40    5.30
  -2  -7  -1   -5.10    5.70
   2  -7   1    5.10    3.70
  -2  -7  -1   -3.20    3.90
  -2   7   1    3.20    4.60
   2  -7   1    2.10    6.00
  -2   7   1    1.60    5.00
   2   7  -1   -0.70    5.60
   2   7   1    4.80    5.40
  -2   7  -1    4.00    5.80
  -2  -7   1    6.50    6.00
  -2  -7   1    1.60    2.80
   2   7   1    1.80    4.60
  -2   7  -1   -0.40    4.90
   2  -7  -1    1.30    6.10
  -2  -7   1    2.50    3.70
  -2   8   1   -0.20    7.00
  -2  -8  -1    9.60    3.70
   2   8  -1    7.20    7.70
  -2  -8  -1    3.90    4.60
  -2  -8  -1   -3.60    8.70
   2   8  -1   -5.10    7.00
   2  -8   1    5.00    9.30
  -2   8   1    1.20    7.10
  -2   8  -1   -4.70    7.30
   2   8   1    4.60    7.80
  -2  -8   1   11.80    9.00
  -2   8  -1    2.90    7.80
   2   8   1   12.80    7.70
  -2  -8   1    3.10    4.10
  -2  -8   1    2.30    5.10
   2   0   2 9624.74  316.47
   2   0  -2 9658.63  318.17
  -2   0   2 9643.44  317.97
   2   0  -2 9416.36  317.87
  -2   0  -2 9999.00  316.67
  -2   0   2 9417.96  318.57
   2   0  -2 9514.45  316.07
  -2   0  -2 9623.84  319.47
   2   0   2 9330.27  318.97
   2   1  -2 2098.99   69.29
   2  -1   2 2067.59   68.99
  -2   1   2 2053.69   68.89
   2   1  -2 2142.39   69.09
  -2   1   2 1941.71   68.09
   2  -1  -2 2052.59   68.89
  -2  -1   2 2125.09   69.09
  -2  -1   2 2022.40   68.49
  -2   1  -2 2109.19   69.09
  -2   2   2  773.82   26.60
  -2   2   2  781.42   27.80
   2   2  -2  805.52   27.20
   2  -2   2  786.82   27.90
   2   2  -2  849.02   28.10
  -2  -2  -2  790.62   27.50
  -2   2  -2  820.12   27.70
   2   2   2  764.22   27.00
  -2  -2   2  786.22   27.20
   2  -2  -2  824.92   27.90
  -2  -2   2  796.82   27.90
  -2   2  -2  825.32   28.00
  -2  -3  -2  465.05   17.00
   2   3  -2  471.35   17.80
  -2   3   2  471.35   17.50
   2  -3   2  466.65   17.80
  -2   3   2  464.75   16.20
   2  -3   2  471.45   17.10
  -2  -3   2  467.05   17.50
   2  -3  -2  483.65   17.50
  -2   3  -2  491.65   17.80
   2   3   2  457.45   17.10
   2   3   2  443.96   16.70
  -2   3  -2  480.65   17.30
   2  -3  -2  456.15   16.00
  -2   3  -2  476.15   17.60
  -2  -3   2  455.55   16.70
  -2   4   2 1120.89   39.60
  -2  -4  -2 1127.49   38.90
   2  -4   2 1121.59   40.00
   2  -4   2 1119.59   39.00
  -2   4   2 1128.29   38.30
   2   4  -2 1146.89   39.90
  -2   4  -2 1173.68   39.50
  -2   4  -2 1118.79   39.70
   2   4   2 1122.19   39.10
   2  -4  -2 1063.39   37.90
   2  -4  -2 1111.49   40.10
  -2  -4   2 1155.38   38.70
   2   4   2 1087.59   38.80
  -2  -4   2 1142.09   39.50
  -2  -4   2 1074.79   39.40
   2  -4  -2 1142.59   39.40
   2  -5   2  920.51   33.70
   2  -5   2  913.91   32.20
  -2   5   2  891.81   31.60
  -2  -5  -2  881.41   31.90
   2   5  -2  907.81   33.40
  -2   5   2  911.31   33.00
   2  -5  -2  890.31   31.00
   2  -5  -2  900.71   34.10
  -2  -5   2  923.41   31.80
  -2  -5   2  896.91   33.10
  -2   5  -2  924.41   32.90
   2   5   2  872.01   32.20
  -2  -5   2  896.01   32.70
   2   5   2  900.61   32.50
  -2   5  -2  844.02   35.10
  -2   6   2  216.78   12.20
  -2  -6  -2  236.78   10.80
   2  -6   2  226.88   11.00
   2  -6   2  231.28   13.30
   2   6  -2  243.78   12.90
  -2   6   2  216.48   10.90
   2   6   2  216.08   11.80
  -2  -6   2  230.38   13.20
   2   6   2  215.78   11.80
  -2  -6   2  228.48   10.40
  -2   6  -2  226.78   13.00
  -2  -6   2  200.58   11.40
   2  -6  -2  230.68    9.60
   2  -6  -2  230.18   14.10
  -2   6  -2  235.28   12.70
  -2   7   2   13.80    4.80
   2   7  -2    9.70    5.60
   2   7  -2   12.60    6.00
   2  -7   2   13.80    3.90
  -2   7   2   10.90    5.50
   2  -7   2   18.90    6.40
  -2  -7   2   13.20    3.10
  -2  -7   2   10.30    4.20
   2  -7  -2    7.10    6.50
   2   7   2   17.10    5.90
  -2   7  -2    9.60    5.60
  -2   7  -2   14.90    6.30
  -2  -7   2    8.60    6.30
  -2  -8  -2   60.59    8.10
   2  -8   2   67.79    7.50
  -2   8   2   74.69   11.00
   2   8  -2   89.79   13.60
   2  -8   2   60.79   11.40
  -2   8   2  103.19   13.90
   2   8  -2   75.79   10.50
  -2  -8   2   85.49    8.10
  -2   8  -2   68.89    9.70
  -2  -8   2   81.09    9.80
   2   8   2   70.39   10.00
  -2  -8   2   63.29   11.10
   2   8   2   77.49   10.10
   2   0  -3  687.23   24.10
  -2   0  -3  698.43   24.20
   2   0  -3  695.23   23.90
  -2   0  -3  660.73   23.60
  -2   0   3  712.63   23.90
   2   0   3  728.03   24.20
  -2   0   3  689.03   24.10
   2   0   3  748.03   23.70
   2  -1   3    1.90    0.70
   2   1  -3    3.60    1.10
   2   1  -3    3.80    1.00
  -2   1   3    2.10    0.50
  -2   1   3    1.40    1.00
   2  -1   3    3.00    1.20
   2  -1  -3    2.30    1.10
  -2   1  -3    4.80    1.10
  -2   1  -3    5.20    1.20
   2  -1  -3    3.20    0.50
  -2  -1   3    1.10    0.90
   2   1   3    2.10    0.50
  -2  -1   3    2.00    1.00
  -2  -2  -3   48.60    2.40
  -2  -2  -3   46.20    3.10
   2   2  -3   50.09    3.60
   2   2  -3   47.10    2.90
  -2   2   3   52.19    3.40
   2  -2   3   49.60    3.00
   2  -2   3   49.20    3.50
  -2  -2   3   51.49    2.80
   2   2   3   49.70    2.60
  -2  -2   3   48.60    2.90
  -2   2  -3   53.09    3.50
   2  -2  -3   45.90    3.30
  -2  -2   3   47.50    3.50
  -2   2  -3   50.39    3.30
   2   3  -3    7.60    1.60
  -2  -3  -3    8.70    1.70
   2  -3   3   10.70    2.40
   2  -3   3    7.40    1.60
  -2   3   3   10.20    2.00
  -2   3   3    6.40    1.00
  -2   3  -3    5.10    1.60
  -2  -3   3   10.10    2.10
  -2  -3   3   11.00    1.70
   2  -3  -3    5.50    1.80
   2   3   3    7.80    1.60
  -2   3  -3    8.70    2.10
  -2  -3   3    9.90    1.90
   2  -4   3   35.40    5.00
  -2  -4  -3   35.70    3.30
   2   4  -3   30.60    4.40
  -2   4   3   37.50    3.00
   2  -4   3   42.80    3.90
  -2   4   3   40.50    4.50
  -2   4  -3   36.90    4.40
  -2  -4   3   42.30    3.50
   2  -4  -3   40.30    4.00
  -2  -4   3   42.80    4.40
   2   4   3   43.40    3.80
  -2  -4   3   38.40    4.30
   2   4   3   36.50    4.10
  -2   5   3   28.80    3.80
   2  -5   3   36.70    4.50
  -2   5   3   31.30    4.40
   2  -5   3   31.10    4.90
  -2  -5  -3   25.30    3.60
   2   5  -3   23.20    4.30
   2   5   3   33.00    4.60
   2   5   3   31.00    4.30
  -2  -5   3   37.50    5.60
  -2   5  -3   23.80    4.50
   2  -5  -3   34.60    5.60
  -2  -5   3   33.50    4.60
  -2  -5   3   34.80    3.80
  -2   5  -3   21.60    4.10
   2  -5  -3   27.70    2.40
   2  -6   3   11.80    3.50
  -2   6   3   14.40    3.50
  -2   6   3   11.90    4.60
   2  -6   3   11.40    3.70
  -2  -6  -3   11.60    3.00
   2  -6   3    6.00    4.70
   2   6  -3   16.90    4.60
  -2   6  -3    4.60    4.00
   2   6   3   13.40    4.40
  -2  -6   3   11.00    4.90
   2  -6  -3    7.60    4.90
  -2  -6   3   15.90    3.00
   2   6   3   12.10    4.10
  -2  -6   3   10.90    3.60
  -2   6  -3    8.80    4.10
   2   7  -3   -1.20    6.20
  -2  -7  -3    3.60    3.30
   2  -7   3    4.70    6.30
   2  -7   3    0.80    3.00
  -2   7   3    8.20    5.80
  -2   7   3    0.70    4.70
   2   7  -3   10.10    5.60
   2  -7   3    1.60    3.80
  -2  -7   3    4.80    6.00
   2  -7  -3    8.10    6.90
  -2   7  -3   -3.30    5.60
  -2   7  -3    7.00    5.60
  -2  -7   3    5.40    2.90
   2   7   3    4.90    5.70
   2   7   3    5.00    5.30
  -2  -7   3    2.30    4.10
  -2   0   4  693.43   22.10
   2   0  -4  582.04   22.00
   2   0  -4  580.04   21.80
   2   0  -4  590.44   21.80
   2   0   4  694.53   22.10
  -2   0   4  694.93   21.90
   2   0   4  693.13   21.70
  -2   0  -4  590.74   22.00
  -2   0  -4  566.34   21.50
  -2   1   4  544.65   18.50
  -2  -1  -4  517.15   18.70
  -2  -1  -4  548.75   18.60
   2   1  -4  514.65   19.20
   2  -1   4  550.74   19.50
  -2  -1  -4  554.04   19.50
   2  -1   4  582.04   19.20
  -2   1   4  569.74   19.50
   2   1  -4  569.84   19.70
  -2   1  -4  537.25   19.10
  -2  -1   4  548.75   18.30
   2  -1  -4  536.35   18.60
  -2   1  -4  558.14   19.50
  -2   1  -4  541.35   19.60
  -2  -1   4  585.24   19.70
   2  -1  -4  527.85   19.50
  -2  -1   4  548.85   19.30
  -2   2   4   78.39    4.30
   2   2  -4   75.79    4.10
   2  -2   4   77.59    4.00
  -2  -2  -4   75.19    3.40
   2   2  -4   73.99    4.80
   2  -2   4   80.29    4.60
  -2  -2   4   77.69    3.70
  -2  -2   4   80.59    4.00
   2   2   4   77.39    3.40
  -2  -2   4   78.39    4.70
  -2   2  -4   73.29    4.30
   2  -2  -4   70.59    4.30
  -2   2  -4   73.49    4.50
   2  -3   4  322.87   12.70
  -2   3   4  312.47   12.70
   2  -3   4  320.37   13.00
   2  -3   4  345.97   12.50
  -2  -3  -4  301.17   12.10
   2   3  -4  316.07   13.30
  -2   3  -4  325.47   13.10
  -2  -3   4  290.67   12.80
   2   3   4  305.17   11.80
  -2   3  -4  332.77   13.00
   2  -3  -4  322.97   12.80
  -2  -3   4  322.37   12.30
  -2  -3   4  331.27   12.30
   2  -4   4  187.58    9.10
  -2  -4  -4  198.88    8.30
   2   4  -4  203.48   10.00
  -2   4   4  184.38    9.10
   2  -4   4  186.98    9.70
  -2  -4   4  187.58    9.10
  -2   4  -4  195.18    9.40
  -2   4  -4  200.98    9.50
   2  -4  -4  191.88    9.10
   2   4   4  182.28    8.40
  -2  -4   4  189.78    8.50
  -2  -4   4  187.78    9.50
  -2   5   4  169.88    7.20
  -2   5   4  199.18   10.10
   2  -5   4  180.28    8.50
  -2  -5  -4  154.88    7.90
   2  -5   4  185.88   10.30
   2   5  -4  166.28   10.20
   2  -5   4  179.18    9.30
   2  -5  -4  167.88    9.10
  -2   5  -4  169.58   10.00
  -2   5  -4  148.09    9.70
  -2  -5   4  185.18    9.90
   2   5   4  174.68    8.80
  -2  -5   4  176.18    9.70
  -2   6   4   71.99    8.20
  -2  -6  -4   69.19    5.50
   2  -6   4   61.69    6.40
   2   6  -4   80.79    8.40
   2  -6   4   75.39    9.40
  -2   6   4   63.19    5.50
   2  -6   4   64.59    6.50
  -2   6  -4   67.69    8.20
  -2  -6   4   68.99    7.30
   2  -6  -4   63.59    9.20
  -2   6  -4   63.99    9.00
  -2  -6   4   67.09    5.60
   2   6   4   78.19    7.40
  -2  -6   4   64.99    8.70
  -2   7   4   51.79    7.70
   2  -7   4   40.80    5.40
   2  -7   4   47.30    8.40
   2   7  -4   34.40    7.20
  -2  -7  -4   51.59    5.80
  -2   7   4   49.40    7.10
  -2  -7   4   52.99    6.40
  -2  -7   4   44.20    6.20
  -2  -7   4   46.70    8.40
   2   7   4   51.89    6.90
  -2   7  -4   38.50    7.50
   2  -7  -4   42.90    8.00
  -2   7  -4   55.59    8.70
  -2   0   5  292.17   11.20
  -2   0  -5  303.07   11.10
   2   0  -5  307.77   11.40
   2   0  -5  311.87   11.60
  -2   0  -5  320.57   11.70
   2   0  -5  295.07   11.30
   2   0   5  296.47   11.40
   2   0  -5  304.97   10.70
   2   0   5  296.57   11.10
  -2  -1  -5  186.08    7.20
   2  -1   5  197.58    7.70
   2   1  -5  187.68    7.80
  -2  -1  -5  185.28    7.90
   2  -1   5  188.78    7.90
  -2   1   5  208.68    8.00
  -2  -1  -5  183.88    7.30
   2   1  -5  186.78    6.90
   2   1  -5  191.28    8.20
   2  -1  -5  197.48    8.10
  -2   1  -5  182.28    8.00
  -2  -1   5  195.98    7.80
  -2  -1   5  193.38    8.10
  -2   1  -5  192.18    8.00
  -2   1  -5  188.68    7.70
   2  -1  -5  201.18    7.20
   2  -2   5   19.90    2.30
  -2   2   5   20.30    2.80
   2   2  -5   32.00    2.70
   2  -2   5   22.50    2.90
  -2  -2  -5   20.80    1.80
   2   2  -5   29.50    3.50
  -2   2  -5   26.10    3.10
  -2  -2   5   24.70    3.10
   2  -2  -5   22.80    2.90
   2   2   5   19.30    1.90
  -2  -2   5   28.50    2.20
  -2   2  -5   23.10    2.90
  -2  -2   5   28.10    2.80
  -2  -3  -5   20.50    2.70
  -2   3   5   21.80    3.20
  -2  -3  -5   20.40    2.30
   2   3  -5   29.50    3.20
   2  -3   5   21.60    2.80
   2  -3   5   15.80    2.50
   2   3  -5   18.30    3.00
   2  -3   5   22.30    3.10
  -2  -3   5   29.40    3.00
  -2   3  -5   21.60    3.30
   2   3   5   22.50    2.50
  -2   3  -5   16.10    2.60
  -2  -3   5   29.60    3.90
   2  -3  -5   19.30    2.80
  -2  -4  -5   20.30    2.90
  -2   4   5   29.50    3.70
   2  -4   5   19.00    3.10
   2  -4   5   23.00    3.40
   2   4  -5   18.00    3.70
   2  -4   5   32.20    4.10
  -2   4  -5   16.00    3.20
  -2   4  -5   23.30    3.70
  -2  -4   5   26.40    3.40
  -2  -4   5   27.90    4.20
  -2  -4   5   22.20    3.30
   2   4   5   27.40    3.40
   2  -4  -5   17.60    3.20
  -2   5   5   35.40    4.80
   2  -5   5   30.10    4.10
   2  -5   5   42.20    5.60
  -2  -5  -5   30.90    3.70
   2  -5   5   43.30    4.60
   2   5  -5   39.90    5.80
  -2  -5   5   28.90    4.60
  -2  -5   5   31.00    4.50
  -2  -5   5   40.20    5.70
   2   5   5   35.70    4.90
  -2   5  -5   39.70    5.90
   2  -5  -5   37.70    5.00
   2  -6   5   12.10    5.60
   2   6  -5   19.70    4.90
  -2  -6  -5   19.20    3.00
  -2   6   5   17.90    5.00
   2  -6   5   19.30    4.20
   2  -6   5   19.60    3.60
  -2   6  -5   19.70    5.70
  -2  -6   5   20.30    3.10
  -2  -6   5   16.30    4.60
   2   6   5   22.10    4.70
  -2  -6   5   23.10    6.70
  -2   6  -5   24.70    5.90
   2  -7   5    3.10    3.40
  -2  -7  -5    5.40    3.00
   2   7  -5   14.90    5.60
   2  -7   5    0.40    6.80
  -2   7   5    0.80    5.20
  -2  -7   5   11.50    7.30
   2  -7  -5   -1.30    7.60
  -2  -7   5    2.20    3.20
  -2   7  -5    2.60    5.60
  -2  -7   5    3.40    5.20
   2   7   5    2.10    6.30
  -2   7  -5    6.80    6.30
   2   0  -6 1021.80   34.20
  -2   0  -6  982.10   33.60
   2   0  -6  997.70   33.90
  -2   0  -6 1037.00   34.20
  -2   0  -6 1012.70   34.00
  -2   0   6  876.61   33.50
   2   0  -6 1006.20   33.20
   2   0   6  926.61   33.50
   2   1  -6 1034.50   35.10
   2   1  -6 1018.40   36.10
   2  -1   6 1026.10   36.10
  -2  -1  -6 1051.59   35.60
  -2  -1  -6 1073.29   35.50
   2   1  -6 1034.20   36.20
   2  -1   6 1099.79   36.00
   2   1  -6 1049.59   36.50
  -2  -1  -6 1047.70   36.30
  -2   1   6 1025.70   36.10
   2  -1  -6 1056.59   35.50
  -2   1  -6 1061.49   36.40
  -2  -1   6 1027.70   36.20
   2  -1  -6 1058.59   36.40
  -2   1  -6 1029.40   35.90
  -2   1  -6 1049.40   36.40
   2  -2   6  458.55   17.20
   2  -2   6  451.05   16.90
  -2  -2  -6  460.05   16.30
   2   2  -6  459.95   16.10
   2   2  -6  446.96   17.00
   2   2  -6  474.25   17.90
  -2   2   6  464.15   17.10
  -2  -2   6  457.65   17.50
  -2  -2   6  446.96   16.00
  -2   2  -6  492.25   17.80
  -2  -2   6  460.35   17.00
   2  -2  -6  453.45   17.30
   2   2   6  449.56   16.00
  -2   2  -6  456.35   17.40
  -2   2  -6  456.55   16.90
   2   3  -6  271.97   11.10
   2   3  -6  269.37   12.10
  -2  -3  -6  254.57   10.60
   2  -3   6  264.77   11.00
   2  -3   6  266.47   11.50
  -2  -3  -6  255.27   10.10
  -2   3   6  262.37   11.20
  -2   3  -6  272.27   11.50
  -2  -3   6  278.27   11.10
  -2  -3   6  263.57   10.40
  -2   3  -6  269.67   11.80
   2  -3  -6  260.47   11.30
   2   3   6  265.17   10.10
  -2  -3   6  265.77   11.80
   2  -4   6   96.39    5.90
  -2   4   6   97.19    6.50
  -2  -4  -6  101.49    5.30
   2  -4   6   98.59    6.90
   2  -4   6   97.19    6.70
   2   4  -6   83.59    7.10
  -2  -4  -6   93.49    5.10
   2   4   6   97.49    5.50
  -2   4  -6   94.69    6.80
  -2  -4   6   92.79    6.90
   2  -4  -6   98.99    6.40
  -2  -4   6   98.59    6.10
  -2   4  -6   91.19    6.80
  -2  -4   6   91.09    7.00
   2  -5   6  515.85   19.90
  -2  -5  -6  510.25   18.70
   2   5  -6  514.45   21.40
  -2   5   6  495.85   21.10
   2  -5   6  491.95   20.50
  -2   5  -6  500.95   21.20
   2   5   6  495.75   19.30
  -2  -5   6  504.75   19.70
  -2  -5   6  517.15   21.00
  -2  -5   6  500.15   20.20
   2  -5  -6  545.35   20.50
   2  -6   6  343.07   16.90
  -2   6   6  310.97   15.50
  -2  -6  -6  314.17   12.50
   2  -6   6  307.07   14.20
   2   6  -6  301.27   16.40
   2   6   6  314.87   14.40
  -2   6  -6  311.37   16.70
  -2  -6   6  321.77   15.70
  -2  -6   6  305.87   13.90
  -2   6  -6  307.77   16.30
  -2   7   6   27.70    7.10
   2   7  -6   35.00    6.90
   2  -7   6   37.80    8.70
  -2  -7  -6   32.60    4.50
   2  -7   6   31.60    5.10
  -2  -7   6   42.40    6.50
  -2   7  -6   32.50    7.30
   2   7   6   36.80    7.10
  -2   7  -6   38.60    8.60
  -2  -7   6   31.70    8.20
  -2  -7   6   27.40    6.80
   2  -7  -6   24.10    8.30
  -2   0   7  396.96   14.10
  -2   0  -7  374.36   13.90
  -2   0  -7  378.06   14.20
  -2   0  -7  370.26   14.40
   2   0  -7  374.96   14.40
   2   0  -7  374.86   14.20
   2   0  -7  364.46   13.40
   2   0  -7  356.86   14.20
  -2   0  -7  375.56   13.80
  -2  -1  -7    9.80    1.90
   2   1  -7    9.60    1.90
   2  -1   7    6.00    1.80
  -2  -1  -7   11.70    1.70
   2   1  -7   10.30    2.30
   2   1  -7   12.90    1.70
   2   1  -7    9.80    2.10
  -2  -1  -7    8.80    2.00
   2  -1   7   11.70    2.20
  -2   1   7   12.20    2.20
  -2  -1   7    7.90    2.00
   2  -1  -7   11.10    1.70
   2  -1  -7   10.50    2.20
  -2   1  -7   10.40    1.90
  -2   1  -7   11.30    2.20
  -2   1  -7   11.20    2.00
   2  -1  -7   11.40    2.20
  -2  -2  -7   50.49    3.30
   2  -2   7   50.09    4.00
   2   2  -7   57.39    4.30
   2   2  -7   51.99    3.10
  -2  -2  -7   52.49    3.50
   2  -2   7   52.49    4.30
  -2   2   7   52.69    4.10
   2   2  -7   51.29    5.00
  -2   2  -7   47.20    4.50
  -2   2  -7   54.59    4.10
   2  -2  -7   58.69    4.30
  -2  -2   7   57.69    4.10
  -2   2  -7   51.89    4.30
  -2  -2   7   53.19    3.00
   2  -2  -7   47.10    2.60
   2   3  -7   11.00    2.90
   2  -3   7   12.30    2.80
  -2   3   7   16.40    2.90
   2   3  -7    9.40    2.10
   2  -3   7   13.10    2.50
  -2  -3  -7   11.90    2.30
  -2  -3  -7    7.50    1.80
  -2  -3   7   13.30    2.20
   2  -3  -7    9.20    2.40
  -2   3  -7    6.40    2.30
   2   3   7   12.70    2.00
  -2   3  -7   11.20    2.90
  -2  -3   7   16.50    3.60
  -2  -3   7   11.60    2.60
  -2   4   7   91.69    6.50
   2  -4   7   73.29    5.50
   2   4  -7   62.79    6.60
  -2  -4  -7   70.19    4.80
   2  -4   7   82.09    7.00
  -2  -4  -7   64.09    4.80
   2  -4  -7   73.79    5.70
  -2  -4   7   94.79    7.10
  -2   4  -7   71.49    6.30
  -2   4  -7   82.69    6.40
  -2  -4   7   90.49    5.60
   2   4   7   80.99    5.10
  -2  -4   7   92.29    5.70
   2  -5   7   37.90    6.00
  -2  -5  -7   32.50    3.50
   2   5  -7   35.80    5.50
   2  -5   7   41.00    5.60
  -2   5   7   38.40    5.40
   2   5   7   35.70    5.20
   2  -5  -7   39.40    5.90
  -2   5  -7   29.20    5.10
  -2  -5   7   36.80    5.30
  -2  -5   7   26.90    5.00
  -2  -5   7   36.30    5.00
   2   6  -7   35.70    6.70
  -2   6   7   36.40    6.30
   2  -6   7   33.30    6.30
  -2  -6  -7   28.10    3.80
   2  -6   7   28.50    4.80
  -2  -6   7   36.40    7.20
   2   6   7   32.70    5.30
  -2   6  -7   42.20    6.60
  -2  -6   7   40.40    5.70
  -2  -6   7   24.10    5.50
   2  -6  -7   36.80    5.30
  -2  -7  -7   15.30    2.70
  -2   7   7   17.40    7.60
   2  -7   7   27.80    8.70
  -2   7  -7   16.20    6.50
   2   7   7   19.80    6.80
  -2  -7   7    8.60    4.10
  -2  -7   7   21.60    8.50
  -2   0  -8  296.87   11.80
  -2   0  -8  289.17   11.50
  -2   0  -8  282.17   11.30
   2   0  -8  271.87   10.90
   2   0  -8  293.57   12.00
   2   0  -8  277.77   11.70
  -2   0   8  333.27   11.70
  -2   0  -8  292.37   12.00
   2   0  -8  276.37   11.80
   2  -1   8  345.77   12.80
   2   1  -8  313.37   11.70
  -2  -1  -8  322.47   13.00
  -2  -1  -8  305.77   12.20
   2   1  -8  310.47   13.20
   2   1  -8  320.37   12.90
  -2  -1  -8  313.47   12.30
   2  -1   8  318.07   12.60
   2   1  -8  312.77   12.90
  -2  -1  -8  308.47   12.00
   2  -1  -8  313.47   12.10
  -2  -1   8  328.77   12.90
  -2   1  -8  316.87   12.50
  -2   1  -8  309.57   13.10
   2  -1  -8  319.17   12.70
  -2   1  -8  304.47   12.90
   2  -1  -8  310.57   13.00
   2   2  -8  143.69    8.10
   2  -2   8  143.49    7.20
   2   2  -8  128.69    5.90
  -2   2   8  136.49    7.20
   2   2  -8  121.59    8.10
  -2  -2  -8  134.19    7.20
  -2  -2  -8  133.29    6.20
   2  -2   8  138.69    7.00
  -2  -2  -8  138.89    6.50
   2  -2  -8  131.19    5.60
   2  -2  -8  136.29    7.20
  -2   2  -8  133.79    7.30
  -2   2  -8  146.29    7.20
  -2   2  -8  142.89    7.80
  -2  -2   8  137.89    7.70
  -2  -2   8  137.69    7.00
   2   3  -8   69.69    6.40
  -2   3   8   68.89    5.70
   2  -3   8   75.29    5.50
  -2  -3  -8   66.49    4.50
   2   3  -8   67.59    5.70
   2  -3   8   71.59    5.90
  -2   3  -8   73.79    5.90
   2  -3  -8   59.49    5.50
  -2   3  -8   70.39    5.60
  -2  -3   8   67.49    4.90
   2   3   8   75.49    4.20
  -2  -3   8   71.59    6.60
  -2  -3   8   73.59    4.30
   2  -4   8  224.18   11.40
  -2  -4  -8  233.98    9.60
   2  -4   8  222.28   10.50
  -2  -4  -8  232.18    9.90
  -2   4   8  228.28   11.00
   2   4  -8  230.08   12.30
  -2   4  -8  240.48   11.40
  -2  -4   8  212.98   10.60
  -2  -4   8  242.68   12.20
  -2  -4   8  219.18    9.90
   2  -4  -8  227.68   11.10
   2   4   8  228.18    9.70
  -2   4  -8  211.28   11.30
  -2   5   8  232.78   12.10
   2   5  -8  208.08   12.60
  -2  -5  -8  215.28    9.10
   2  -5   8  225.98   11.10
   2  -5   8  249.38   13.00
   2   5   8  222.88   10.30
  -2  -5   8  245.08   13.00
  -2  -5   8  221.08   11.20
   2  -5  -8  200.48   11.40
  -2   5  -8  219.88   12.80
  -2  -5   8  221.98   11.40
   2  -6   8  101.79   11.90
   2  -6   8   94.69    8.30
  -2  -6  -8  103.79    5.40
  -2   6   8  127.49   11.20
   2   6  -8  115.09   10.80
  -2  -6   8  107.69   11.00
  -2  -6   8  126.29    8.30
   2  -6  -8   99.09    9.00
  -2   6  -8  102.89   10.50
   2   6   8  116.49    9.20
  -2  -6   8  120.39   11.30
  -2   0  -9   39.30    4.00
   2   0  -9   44.50    4.10
  -2   0  -9   44.70    4.40
   2   0  -9   43.10    3.40
   2   0  -9   45.60    6.10
  -2   0  -9   39.80    3.60
   2   0  -9   39.20    4.30
  -2   0  -9   37.50    4.00
  -2  -1  -9   48.40    3.90
  -2  -1  -9   42.30    4.20
  -2  -1  -9   45.10    4.00
   2  -1   9   50.79    4.70
   2   1  -9   43.00    4.50
   2   1  -9   44.60    3.40
  -2  -1  -9   46.80    3.80
   2   1  -9   50.49    5.00
   2   1  -9   42.00    4.50
  -2  -1   9   52.09    4.80
   2  -1  -9   50.69    4.50
  -2   1  -9   40.00    4.70
   2  -1  -9   49.20    4.90
   2  -1  -9   39.50    3.50
  -2   1  -9   39.10    4.40
   2  -1  -9   45.40    3.70
  -2   1  -9   43.30    4.30
   2   2  -9   -0.70    2.40
   2   2  -9    2.70    3.30
  -2   2   9    2.80    2.00
   2   2  -9    0.20    2.40
  -2  -2  -9    2.20    1.70
  -2  -2  -9    1.80    2.20
   2  -2   9    0.70    2.00
  -2  -2  -9    3.60    2.00
   2  -2   9    0.40    2.30
   2   2  -9    3.10    1.70
  -2  -2  -9    3.20    1.60
   2  -2  -9    3.40    1.60
   2  -2  -9    4.20    2.50
  -2   2  -9    0.50    2.80
  -2  -2   9    2.70    2.00
  -2   2  -9    6.10    2.60
  -2   2  -9    5.40    2.60
  -2   3   9   68.39    5.80
   2  -3   9   65.39    5.60
  -2  -3  -9   49.60    3.80
  -2  -3  -9   59.49    4.40
   2  -3   9   64.99    5.90
   2   3  -9   62.19    6.00
   2   3  -9   51.09    6.10
  -2  -3  -9   60.69    4.80
  -2  -3   9   64.89    6.50
  -2   3  -9   62.99    5.80
  -2  -3   9   51.29    5.00
  -2   3  -9   56.79    6.50
  -2  -3   9   65.59    4.10
   2  -3  -9   57.39    5.60
  -2  -4  -9   55.49    4.70
   2  -4   9   57.39    5.80
   2  -4   9   58.79    6.80
   2   4  -9   61.59    7.60
  -2  -4  -9   58.19    4.90
   2   4   9   59.29    4.70
  -2  -4   9   54.99    5.80
  -2   4  -9   57.49    7.00
  -2  -4   9   62.29    7.50
   2  -4  -9   66.59    7.40
  -2   4  -9   54.49    6.50
  -2  -4   9   54.89    5.30
   2  -5   9    5.80    3.20
   2   5  -9    6.90    4.80
   2  -5   9   11.30    5.30
  -2   5   9    9.40    4.80
  -2  -5  -9    2.60    1.90
  -2  -5   9   11.10    4.30
  -2   5  -9    9.60    5.20
   2   5   9   10.50    3.70
  -2  -5   9    7.20    4.80
   2  -5  -9    7.50    4.20
  -2  -5   9    9.80    3.60
  -2   6   9    7.80    5.90
   2   6  -9    9.20    6.60
   2  -6   9    4.10    4.90
   2  -6   9    9.80    7.00
  -2  -6   9    7.20    6.30
  -2  -6   9    6.30    4.10
   2  -6  -9    3.30    5.00
  -2   6  -9   12.10    5.80
   2   6   9   11.30    5.20
  -2   0 -10 1228.38   42.70
   2   0 -10 1207.18   43.20
  -2   0 -10 1242.08   43.50
   2   0 -10 1186.68   43.40
   2   0 -10 1269.87   43.30
  -2   0 -10 1240.38   43.30
   2   0 -10 1222.18   42.30
  -2  -1 -10  333.87   14.20
  -2  -1 -10  354.36   13.80
   2   1 -10  332.07   12.90
   2   1 -10  341.17   14.70
   2  -1  10  325.27   14.10
   2   1 -10  347.57   14.30
  -2  -1 -10  340.77   13.60
   2   1 -10  347.17   14.40
  -2  -1 -10  327.27   13.30
  -2   1 -10  291.97   15.90
  -2   1 -10  349.07   13.90
   2  -1 -10  339.57   13.50
  -2   1 -10  333.07   13.60
   2  -1 -10  339.37   13.30
   2  -1 -10  339.87   14.40
  -2   1 -10  341.77   14.20
   2  -1 -10  333.77   14.10
   2   2 -10   90.59    6.50
  -2  -2 -10   86.29    6.50
  -2  -2 -10   95.49    5.40
  -2  -2 -10   87.69    5.50
  -2  -2 -10   86.29    5.90
   2   2 -10   92.29    6.90
   2  -2  10   88.59    6.20
   2  -2  10   87.49    6.20
   2   2 -10   94.39    5.10
   2   2 -10   85.79    7.30
  -2  -2  10   85.29    7.10
   2  -2 -10   85.99    4.90
  -2   2 -10   90.69    6.30
  -2   2 -10   83.59    6.50
  -2   2 -10   85.39    6.90
   2  -2 -10   84.59    6.80
   2  -2 -10   89.79    6.40
   2   3 -10   39.40    5.60
   2   3 -10   35.20    5.10
   2  -3  10   34.60    5.50
  -2  -3 -10   34.10    3.70
  -2  -3 -10   48.50    5.70
  -2  -3 -10   39.60    4.50
  -2  -3 -10   41.10    4.90
   2  -3  10   44.70    5.90
  -2   3 -10   42.90    5.70
  -2   3 -10   38.70    5.00
  -2  -3  10   42.20    5.90
   2  -3 -10   47.00    5.90
  -2  -3  10   36.60    4.70
   2  -4  10  321.77   15.50
   2  -4  10  357.76   16.10
   2   4 -10  376.96   16.50
   2   4 -10  333.07   17.30
  -2  -4 -10  372.56   14.40
  -2  -4 -10  378.66   15.00
  -2  -4 -10  357.16   14.10
  -2   4  10  369.26   16.10
  -2  -4 -10  378.36   13.50
  -2  -4  10  353.46   14.00
  -2   4 -10  360.06   17.10
  -2  -4  10  328.27   15.50
  -2  -4  10  343.47   17.20
  -2   4 -10  389.06   16.40
   2  -4 -10  389.06   16.60
  -2   5  10  300.07   15.00
   2  -5  10  277.27   14.00
   2   5 -10  288.87   16.20
   2  -5  10  303.27   15.80
  -2  -5 -10  310.27   10.90
  -2  -5 -10  302.17   13.00
  -2   5 -10  315.07   15.00
   2   5  10  301.37   13.10
  -2  -5  10  265.17   16.10
  -2   5 -10  308.67   16.10
  -2  -5  10  304.17   13.80
  -2  -5  10  272.37   14.00
   2  -5 -10  320.47   14.80
   2   0 -11   59.79    4.90
   2   0 -11   58.49    5.80
  -2   0 -11   59.59    5.30
  -2   0 -11   61.89    5.40
  -2   0 -11   58.39    6.10
   2   0 -11   61.89    5.50
   2   0 -11   44.10    5.60
  -2  -1 -11   56.39    5.30
   2   1 -11   57.49    6.20
   2   1 -11   49.70    6.40
  -2  -1 -11   51.19    5.20
  -2  -1 -11   62.89    5.40
   2   1 -11   55.99    4.60
   2   1 -11   52.79    6.20
  -2   1 -11   49.20    5.30
  -2   1 -11   50.79    5.30
   2  -1 -11   53.49    4.90
  -2   1 -11   42.60    6.00
   2  -1 -11   64.19    6.10
  -2   1 -11   74.09    6.20
   2  -1 -11   56.19    5.30
   2  -1 -11   61.89    6.00
   2   2 -11    8.10    3.90
  -2  -2 -11   11.30    3.50
   2   2 -11   13.20    3.30
   2   2 -11   10.40    2.50
   2  -2  11    8.40    3.30
  -2  -2 -11   11.30    3.00
   2   2 -11    8.50    4.10
  -2  -2 -11   12.40    2.90
  -2  -2 -11    7.60    2.60
   2  -2 -11    7.10    2.20
  -2   2 -11    6.50    2.90
   2  -2 -11   10.10    3.30
  -2   2 -11   11.10    3.10
  -2   2 -11    9.60    3.80
   2  -2 -11   10.80    3.30
   2  -2 -11    9.10    3.80
  -2   3  11   28.90    4.80
   2   3 -11   17.80    4.20
  -2  -3 -11   27.10    3.90
  -2  -3 -11   27.20    4.70
   2   3 -11   27.00    5.50
   2  -3  11   29.60    5.00
  -2  -3 -11   36.70    5.10
  -2  -3 -11   27.20    3.80
   2  -3  11   26.60    4.20
   2   3 -11   30.10    4.80
  -2   3 -11   29.90    4.90
  -2  -3  11   28.10    4.20
  -2   3 -11   29.40    5.10
   2  -3 -11   25.00    4.80
  -2  -3  11   20.90    4.80
   2  -3 -11   23.80    4.00
   2   4 -11    3.50    5.20
   2  -4  11   15.80    5.30
  -2  -4 -11   11.90    3.50
  -2  -4 -11    9.10    3.30
   2   4 -11   14.60    5.50
   2  -4  11   10.60    3.80
  -2  -4 -11   15.90    3.10
  -2  -4 -11   10.10    2.70
  -2   4  11   17.00    5.30
  -2  -4 -11   12.50    4.50
  -2  -4  11   12.00    3.30
  -2  -4  11    8.70    5.50
  -2   4 -11    1.90    5.00
   2  -4 -11    2.10    4.50
  -2  -4  11   15.30    3.40
  -2   4 -11    9.90    5.00
   2  -5  11   67.09    8.40
  -2   5  11   71.89    9.90
  -2  -5 -11   55.89    7.10
  -2  -5 -11   73.69    6.70
  -2   5 -11   69.79    7.70
   2  -5 -11   61.79    7.50
  -2  -5  11   60.39    7.30
  -2   0 -12  356.26   15.40
   2   0 -12  387.66   14.90
   2   0 -12  371.66   16.10
   2   0 -12  369.16   16.10
  -2   0 -12  350.36   15.70
   2   0 -12  358.36   16.00
  -2   0 -12  353.76   15.20
   2   1 -12  146.09    9.40
  -2  -1 -12  158.38    8.60
  -2  -1 -12  162.48    9.70
   2   1 -12  143.69    9.70
   2   1 -12  152.68    9.40
  -2  -1 -12  152.98    8.70
   2   1 -12  161.58    7.80
  -2  -1 -12  148.49    9.10
   2  -1 -12  143.99    9.70
  -2   1 -12  152.58    8.70
   2  -1 -12  153.98    9.50
  -2   1 -12  154.28    8.90
   2  -1 -12  152.78    8.30
  -2   1 -12  162.88    9.70
   2  -1 -12  149.29    8.60
  -2   1 -12  145.89    9.80
  -2  -2 -12   42.90    5.70
   2   2 -12   46.80    5.40
   2   2 -12   45.60    6.60
   2   2 -12   45.60    6.80
  -2  -2 -12   39.40    5.80
   2  -2  12   45.30    7.10
  -2  -2 -12   40.30    5.70
  -2  -2 -12   41.50    5.40
   2   2 -12   41.70    4.80
   2  -2 -12   26.70    4.70
   2  -2 -12   35.40    5.80
  -2   2 -12   56.89    7.00
  -2   2 -12   41.90    6.00
   2  -2 -12   37.80    5.00
  -2   2 -12   41.00    6.30
   2  -2 -12   45.80    6.80
  -2   2 -12   51.59    5.90
   2  -3  12   35.50    5.10
   2   3 -12   39.20    6.20
  -2  -3 -12   37.40    4.80
  -2  -3 -12   36.00    4.60
  -2  -3 -12   42.10    4.30
   2   3 -12   37.30    4.90
  -2  -3 -12   53.99    7.30
   2   3 -12   31.50    5.20
   2  -3 -12   42.60    5.90
   2  -3 -12   33.60    5.20
  -2   3 -12   44.90    7.10
   2  -3 -12   52.39    6.40
  -2   3 -12   40.00    6.10
  -2  -4 -12  155.98    7.60
  -2  -4 -12  146.19   10.00
  -2  -4 -12  140.79    8.60
  -2  -4 -12  156.58    7.10
   2   4 -12  157.58   12.10
   2  -4  12  150.58   11.30
  -2  -4 -12  156.38    9.10
   2  -4  12  112.89    9.20
  -2   4  12  140.59   10.60
  -2   4 -12  155.08   11.20
  -2   4 -12  144.49   11.80
  -2  -4  12  133.19   12.90
   2  -4 -12  133.19   14.40
   2  -4 -12  136.89   10.30
   2   0 -13   20.00    4.20
  -2   0 -13   17.90    4.70
   2   0 -13   21.60    4.40
   2   0 -13   30.00    4.90
   2   0 -13   22.50    5.10
  -2   0 -13   20.30    4.60
  -2   0 -13   16.70    4.30
  -2   0 -13   25.40    4.80
   2   1 -13   21.70    5.00
  -2  -1 -13   26.70    5.10
   2   1 -13   26.90    5.60
   2   1 -13   28.00    4.10
  -2  -1 -13   22.80    4.50
  -2  -1 -13   16.80    4.40
   2   1 -13   22.20    4.50
  -2  -1 -13   29.00    6.30
   2  -1 -13   21.20    4.40
  -2   1 -13   30.90    4.60
  -2   1 -13   22.60    5.10
   2  -1 -13   23.10    5.50
   2  -1 -13   20.70    5.00
  -2   1 -13   32.40    5.50
   2  -1 -13   23.00    4.50
  -2   1 -13   17.70    4.10
   2   2 -13   -1.00    5.20
   2   2 -13   11.10    4.20
  -2  -2 -13    2.30    3.70
  -2  -2 -13    0.20    3.80
   2   2 -13    1.30    4.30
  -2  -2 -13   -3.60    4.40
  -2  -2 -13    4.80    3.10
  -2   2 -13    2.20    3.70
  -2   2 -13    3.40    4.00
  -2   2 -13    2.00    4.40
  -2   2 -13    6.00    5.50
   2  -2 -13   -1.20    3.20
   2  -2 -13    1.20    5.00
   2  -2 -13    4.00    3.90
   2  -2 -13   -1.60    3.60
  -2  -3 -13   10.50    5.10
  -2  -3 -13   14.00    4.20
   2   3 -13   17.30    4.60
  -2  -3 -13   11.70    4.20
   2  -3  13    6.40    4.30
   2   3 -13    3.00    5.30
  -2  -3 -13   13.40    3.70
   2  -3 -13   10.80    5.50
   2  -3 -13    2.00    4.80
  -2   3 -13   -0.40    5.30
   2  -3 -13    9.90    4.50
  -2   3 -13   20.50    5.10
  -2   0 -14   98.19    9.80
  -2   0 -14   93.99   10.50
   2   0 -14   79.39    9.70
  -2   0 -14   88.69    8.60
   2   0 -14   94.39   10.20
  -2   0 -14  109.69    9.30
   2   0 -14   87.49    9.50
   2   0 -14  109.29    8.00
  -2  -1 -14   82.69    9.50
   2   1 -14   77.99   10.40
  -2  -1 -14   88.39    8.10
   2   1 -14   83.99    9.10
  -2  -1 -14   86.39    9.90
   2   1 -14   94.29    6.70
  -2  -1 -14   92.49    8.90
   2  -1 -14   83.99    8.60
   2  -1 -14   94.79    9.80
  -2   1 -14   85.79    8.80
  -2   1 -14  108.39   10.00
   2  -1 -14   86.59   10.20
  -2   1 -14   90.99   10.10
  -2   1 -14  102.99    8.90
   2  -1 -14  104.99   14.50
   3   0   0    0.30    0.60
   3   0   0    0.40    0.70
  -3   0   0    0.50    0.60
  -3   0   0    0.30    0.60
  -3   1   0   96.79    4.50
  -3  -1   0  100.69    3.60
   3   1   0   99.19    4.70
  -3  -1   0   99.19    4.60
   3  -1   0   97.19    4.50
   3   1   0  102.09    3.60
  -3   1   0   97.79    4.40
  -3  -2   0  136.69    6.20
   3  -2   0  136.49    6.10
  -3   2   0  131.09    6.10
  -3   2   0  137.59    6.40
   3   2   0  134.89    6.20
   3  -2   0  140.69    6.40
  -3   2   0  142.19    5.50
  -3  -2   0  132.89    5.10
   3  -3   0   14.90    2.70
  -3   3   0   13.40    2.60
  -3   3   0   16.40    1.80
  -3  -3   0   13.80    1.60
  -3  -3   0   14.70    2.30
   3  -3   0   10.10    1.90
   3   3   0   11.60    2.20
  -3   4   0   -0.20    2.20
   3  -4   0    0.10    2.50
   3   4   0   -0.80    2.00
  -3  -4   0   -0.20    1.90
  -3   4   0    0.40    1.60
  -3  -4   0    0.20    1.10
  -3  -5   0  109.79    7.10
  -3  -5   0  109.89    5.60
  -3   5   0  108.79    8.70
  -3   5   0  104.29    6.70
   3   5   0  122.49    8.00
   3   5   0  111.19    7.00
  -3   6   0  195.88   11.80
   3  -6   0  196.78   12.40
  -3  -6   0  197.48    8.80
  -3  -6   0  164.38   12.70
   3   6   0  191.28   11.10
  -3   6   0  190.08   10.20
  -3  -7   0   61.19    8.40
   3  -7   0   54.59    8.80
   3   7   0   67.19    9.60
   3   7   0   61.89    7.90
  -3  -7   0   61.09    5.90
  -3  -7   0   56.49    7.40
  -3   7   0   60.79    8.10
  -3  -8   0   92.49   12.40
  -3   8   0   99.79   14.30
  -3   8   0  101.09   13.00
   3   8   0   97.89   14.70
  -3  -8   0   94.49    9.70
   3   8   0   97.99   10.90
  -3  -8   0   96.99    8.30
   3   0  -1    1.20    0.70
   3   0   1    0.10    0.50
   3   0   1    0.60    0.80
  -3   0   1    0.20    0.80
   3   0  -1    0.80    0.80
  -3   0   1    0.70    0.80
  -3   0   1    0.50    0.60
   3   0  -1   -0.20    0.50
  -3   0  -1    0.70    0.70
  -3   0  -1   -0.30    0.50
   3  -1   1  395.96   13.20
  -3   1   1  384.46   13.20
  -3   1   1  372.56   13.20
  -3  -1  -1  348.47   13.30
   3   1  -1  359.66   13.40
   3   1  -1  341.27   12.50
  -3  -1  -1  360.16   13.00
   3  -1   1  397.66   13.40
  -3  -1   1  384.66   13.40
   3  -1  -1  329.17   13.20
  -3   1  -1  364.16   13.10
   3  -1  -1  344.27   13.10
  -3  -1   1  377.26   12.60
  -3   1  -1  351.26   13.40
   3   1   1  374.76   12.30
  -3  -2  -1 1584.94   53.29
   3   2  -1 1596.14   53.49
  -3   2   1 1539.05   52.29
  -3   2   1 1515.55   53.29
   3  -2   1 1530.15   53.49
   3  -2  -1 1631.34   53.39
   3  -2  -1 1604.44   53.59
   3   2   1 1565.34   53.39
  -3  -2   1 1532.45   53.39
  -3   2  -1 1595.94   53.29
  -3   2  -1 1632.04   53.59
  -3  -2   1 1541.85   52.39
  -3   2  -1 1608.64   52.89
   3  -3   1  567.24   21.10
  -3   3   1  578.84   20.80
  -3   3   1  581.94   19.70
  -3  -3  -1  534.15   20.40
   3   3  -1  562.04   20.90
   3  -3  -1  555.34   20.70
  -3   3  -1  569.74   21.00
  -3   3  -1  567.64   20.20
  -3   3  -1  543.55   20.70
   3  -3  -1  538.05   21.00
   3   3   1  569.04   20.60
  -3  -3   1  573.64   20.80
  -3  -3   1  580.94   19.60
  -3   4   1  275.57   12.00
  -3   4   1  287.37   10.70
  -3  -4  -1  254.97   11.30
   3   4  -1  268.27   12.00
   3  -4   1  268.17   12.30
  -3  -4   1  284.27   10.50
  -3   4  -1  270.17   11.20
   3  -4  -1  255.17   12.30
  -3  -4   1  257.67   11.50
   3   4   1  281.97   11.80
   3   4   1  266.77   11.00
  -3   4  -1  258.67   11.80
   3   5  -1    4.30    3.00
  -3  -5  -1    3.40    2.40
  -3   5   1    9.40    3.50
  -3   5   1   12.50    2.90
   3   5   1   14.30    3.60
  -3  -5   1   11.40    3.10
   3  -5  -1   11.20    3.80
  -3  -5   1    8.90    2.20
  -3   5  -1    9.10    3.00
  -3   5  -1    5.40    3.80
   3   5   1   11.10    3.10
   3   6  -1  219.18   12.80
  -3   6   1  211.78   12.20
   3  -6   1  220.58   13.40
  -3   6   1  209.88   10.80
   3   6  -1  236.98   12.10
  -3  -6  -1  238.58   11.10
  -3   6  -1  221.88   12.70
  -3   6  -1  231.08   12.00
   3   6   1  222.08   12.00
  -3  -6   1  214.18   12.50
  -3  -6   1  209.38    9.80
   3   6   1  219.48   12.30
  -3  -6   1  217.78   11.60
   3   7  -1  205.88   14.00
  -3  -7  -1  196.48   10.10
   3   7  -1  196.28   13.40
  -3   7   1  215.28   13.80
  -3   7   1  225.28   12.70
   3  -7   1  203.68   14.90
  -3  -7  -1  200.58   11.50
  -3  -7   1  210.78   10.10
   3  -7  -1  210.08   15.00
   3   7   1  214.38   13.00
  -3  -7   1  222.18   12.00
  -3   7  -1  186.58   12.60
  -3  -7   1  206.08   14.70
  -3   7  -1  196.28   14.00
   3   7   1  209.18   13.60
   3   8  -1  111.09   14.60
  -3  -8  -1  111.29    8.70
  -3  -8  -1   92.49   12.70
  -3   8   1  144.69   13.70
   3   8  -1  115.39   14.50
  -3   8   1  109.49   15.10
  -3  -8  -1  124.59   10.50
   3   8   1  136.79   14.80
  -3   8  -1  123.09   13.80
  -3  -8   1  139.69   17.00
  -3  -8   1  137.49    8.70
   3   8   1  115.09   15.00
  -3  -8   1  132.09   11.00
  -3   0  -2    0.40    0.90
  -3   0   2    0.30    0.90
   3   0   2    0.00    0.40
   3   0  -2   -0.20    0.80
  -3   0  -2    0.00    0.50
  -3   0   2   -0.10    0.50
   3   0   2    0.30    0.70
  -3   0   2   -0.10    0.80
   3   0  -2    0.20    0.60
   3   0  -2   -0.50    0.90
   3   1  -2  842.62   28.40
   3  -1   2  807.92   28.30
  -3   1   2  776.22   27.50
  -3  -1  -2  842.72   28.10
   3   1  -2  808.82   27.70
  -3   1   2  806.02   28.20
  -3   1  -2  835.82   28.00
   3  -1  -2  814.22   28.30
  -3  -1   2  846.22   28.40
  -3   1  -2  825.22   28.40
   3  -1  -2  832.22   28.10
  -3  -1   2  803.62   27.70
   3   2  -2  737.93   24.70
  -3  -2  -2  656.53   24.10
  -3   2   2  658.93   23.00
   3   2  -2  688.33   23.60
  -3   2   2  659.03   24.20
   3  -2   2  655.13   24.40
   3   2   2  645.84   23.20
  -3   2  -2  729.43   24.00
   3  -2  -2  724.73   24.50
  -3   2  -2  714.93   24.30
  -3  -2   2  674.93   24.40
   3  -2  -2  697.83   24.40
  -3   2  -2  706.13   24.60
  -3  -2   2  673.43   23.50
  -3  -3  -2  941.91   33.00
  -3   3   2  944.41   31.90
  -3   3   2  936.91   33.30
   3   3  -2  971.50   33.70
   3  -3   2  962.00   33.60
   3   3   2  920.91   32.30
  -3  -3   2  931.11   33.40
  -3  -3   2  944.81   32.30
  -3   3  -2  924.21   33.30
   3   3   2  923.61   33.00
  -3   3  -2  985.90   33.00
   3  -3  -2  919.41   33.60
   3  -3  -2  961.10   33.30
  -3   3  -2  966.90   33.70
   3  -4   2  627.14   24.10
  -3  -4  -2  622.44   23.10
  -3   4   2  644.54   23.90
   3   4  -2  657.63   24.20
  -3   4   2  638.04   22.30
  -3   4  -2  631.34   23.90
  -3   4  -2  646.14   23.40
   3  -4  -2  652.23   23.70
  -3  -4   2  649.64   22.60
   3   4   2  639.14   23.60
   3  -4  -2  628.14   24.30
   3   4   2  603.24   22.70
  -3  -4   2  608.64   23.60
   3   5  -2   13.60    3.90
  -3  -5  -2   13.50    2.80
  -3   5   2   13.70    2.70
  -3   5   2   16.50    3.90
   3   5   2   11.30    3.20
  -3   5  -2   14.40    3.50
  -3  -5   2    7.70    3.10
   3   5   2   12.10    3.50
  -3  -5   2   13.00    3.20
  -3  -5   2   14.20    2.10
   3  -5  -2   14.00    4.50
  -3   5  -2    8.20    3.60
  -3  -6  -2   15.10    3.70
   3  -6   2   18.50    5.30
   3   6  -2   20.40    5.00
  -3   6   2   22.30    5.30
  -3   6   2   19.10    4.10
  -3   6  -2   10.80    4.40
  -3   6  -2   12.40    4.80
  -3  -6   2   12.80    4.90
  -3  -6   2   17.20    3.00
   3  -6  -2   13.20    4.90
  -3  -6   2   17.80    4.20
   3   6   2   21.60    4.40
   3   6   2   15.30    4.80
  -3   7   2   98.09    9.30
  -3  -7  -2  112.49    8.60
   3  -7   2  111.89   12.80
   3   7  -2  110.09   11.10
  -3   7   2   95.29   11.00
   3   7  -2  107.89   11.70
  -3   7  -2  111.29   10.70
  -3  -7   2  112.19    7.40
   3   7   2  113.39   10.80
  -3  -7   2  105.89    9.30
  -3   7  -2   91.79   11.60
  -3  -7   2  113.49   12.30
   3  -7  -2  103.19   12.60
   3   7   2  108.49   11.60
  -3   0  -3    0.40    0.60
   3   0  -3    0.70    1.00
  -3   0  -3    0.50    0.90
   3   0   3    0.40    1.00
   3   0   3    0.20    0.60
   3   0  -3    0.30    0.60
  -3   0   3    0.40    0.90
  -3   0   3   -1.00    0.80
   3   0  -3    0.70    0.90
   3   1  -3  631.24   22.00
  -3   1   3  623.24   21.90
   3  -1   3  604.84   21.90
   3  -1   3  629.54   21.30
   3   1  -3  600.74   21.40
  -3  -1  -3  614.24   20.80
  -3   1   3  602.94   20.90
  -3  -1  -3  628.34   21.80
   3   1  -3  618.24   21.70
   3  -1  -3  646.54   22.00
  -3  -1   3  615.34   21.40
  -3   1  -3  627.84   22.10
   3  -1  -3  636.34   21.60
   3  -1  -3  617.24   21.00
  -3  -1   3  621.14   21.90
  -3   2   3 1825.02   61.89
   3   2  -3 1985.50   62.39
   3  -2   3 1791.42   61.99
  -3  -2  -3 1860.11   61.79
   3   2  -3 1786.82   61.19
  -3   2  -3 1877.61   61.69
  -3  -2   3 1804.22   61.19
  -3  -2   3 1784.02   62.09
  -3   2  -3 1916.21   62.29
  -3  -2   3 1769.02   60.89
   3  -2  -3 1876.11   61.99
   3   2   3 1694.73   60.59
  -3  -3  -3 1014.20   35.20
  -3   3   3  961.80   33.60
   3  -3   3 1021.80   35.90
   3   3  -3 1080.19   36.10
  -3   3   3  988.20   35.50
  -3   3  -3 1046.70   35.40
   3   3   3  980.60   34.40
  -3  -3   3  946.41   35.60
   3  -3  -3 1039.00   35.70
   3  -3  -3  987.30   35.80
  -3   3  -3 1053.49   36.00
  -3   3  -3 1022.60   35.60
  -3  -3   3  994.20   34.90
  -3  -3   3 1029.10   34.70
  -3   4   3   36.20    4.60
  -3   4   3   35.80    2.80
  -3  -4  -3   38.20    4.00
   3   4  -3   37.70    5.00
   3  -4   3   36.80    4.80
   3   4   3   35.80    3.60
  -3  -4   3   34.20    4.20
  -3  -4   3   34.20    3.10
  -3   4  -3   39.50    4.80
   3  -4  -3   39.20    4.30
  -3   4  -3   37.70    4.30
   3  -4  -3   35.70    4.90
  -3   4  -3   35.50    4.70
  -3  -4   3   37.10    4.40
  -3   5   3   16.90    2.50
  -3  -5  -3   17.70    3.10
  -3   5   3   17.10    3.60
   3   5  -3   17.90    4.60
   3  -5  -3   15.70    3.40
   3  -5  -3   14.90    4.20
  -3  -5   3   14.30    2.60
   3   5   3   19.10    3.30
  -3   5  -3   14.10    3.50
  -3  -5   3   17.20    3.90
   3   5   3   15.00    3.60
  -3   5  -3   15.80    4.00
  -3  -5   3   14.90    3.90
  -3   6   3  357.26   16.50
  -3   6   3  332.17   13.80
   3   6  -3  347.07   16.50
   3  -6   3  353.16   17.10
  -3  -6  -3  323.07   14.30
  -3   6  -3  338.97   15.80
  -3   6  -3  333.57   16.70
  -3  -6   3  319.47   16.20
   3  -6  -3  325.37   17.30
  -3  -6   3  340.27   15.40
   3   6   3  339.87   15.00
  -3  -6   3  330.97   13.90
   3   6   3  337.77   15.40
   3  -7   3  313.57   14.40
   3   7  -3  298.57   17.40
   3  -7   3  317.77   18.60
  -3   7   3  310.17   17.40
  -3  -7  -3  301.57   15.80
  -3   7   3  311.47   14.30
  -3  -7   3  320.87   15.90
  -3  -7   3  321.47   18.10
   3   7   3  317.97   15.90
  -3   7  -3  336.87   16.70
  -3   7  -3  317.47   17.50
  -3  -7   3  285.77   13.70
   3  -7  -3  331.57   18.90
  -3   0   4    0.00    0.80
  -3   0  -4   -0.30    0.60
   3   0  -4   -0.40    0.90
  -3   0   4   -0.70    0.90
   3   0  -4   -1.10    0.90
   3   0   4    0.60    0.60
  -3   0  -4   -0.80    1.00
   3   0   4   -0.10    1.00
  -3  -1  -4   87.89    3.60
   3   1  -4   86.89    4.70
   3  -1   4   80.09    4.50
  -3   1   4   87.09    3.60
  -3   1   4   85.49    4.60
   3  -1   4   88.89    4.00
   3   1  -4   88.19    4.40
   3   1  -4   88.09    4.20
  -3  -1  -4   88.29    4.50
   3  -1  -4   88.49    4.60
  -3   1  -4   79.69    4.60
  -3  -1   4   87.09    4.60
   3  -1  -4   80.89    3.60
   3  -2   4   80.79    4.80
  -3   2   4   84.99    4.70
   3   2  -4   76.59    4.90
   3   2  -4   67.59    3.90
   3  -2   4   84.69    4.20
  -3  -2   4   83.39    4.90
  -3   2  -4   73.29    4.70
  -3   2  -4   67.89    4.20
  -3  -2   4   84.79    4.20
   3  -2  -4   71.79    4.60
  -3  -2   4   79.19    3.50
   3   2   4   79.49    3.20
   3   3  -4   68.89    5.30
  -3  -3  -4   62.29    4.30
   3   3  -4   65.59    4.20
   3  -3   4   71.79    4.10
   3  -3   4   64.79    5.10
  -3   3   4   71.79    4.90
   3  -3  -4   75.39    4.90
  -3   3  -4   66.89    4.50
   3   3   4   67.59    3.70
  -3  -3   4   75.39    4.10
  -3  -3   4   70.29    4.10
  -3   3  -4   67.09    4.90
  -3  -3   4   71.49    5.00
   3  -4   4  112.69    6.10
   3   4  -4  115.99    7.60
  -3  -4  -4  108.79    6.10
  -3   4   4  110.79    6.80
   3  -4   4  113.49    7.40
  -3   4  -4  111.49    6.90
  -3   4  -4  111.49    7.20
   3   4   4  109.59    5.80
  -3   4  -4  107.99    7.20
  -3  -4   4  120.39    7.40
  -3  -4   4  113.99    6.50
  -3  -4   4  121.99    6.00
   3  -4  -4  110.39    6.90
   3   5  -4   84.69    7.30
   3  -5   4   77.59    9.70
   3  -5   4   85.19    5.80
  -3   5   4   78.79   11.00
  -3   5   4   79.99    4.40
  -3  -5  -4   85.99    5.80
  -3   5  -4   94.49    7.20
  -3   5  -4   74.09    7.40
  -3  -5   4   81.59    7.00
  -3  -5   4   89.39    6.20
   3  -5  -4   75.59    6.60
   3  -5  -4   96.39    8.40
   3   5   4   95.29    6.00
  -3  -5   4   92.19    7.10
   3  -6   4  143.39    8.70
  -3  -6  -4  160.78    8.50
   3   6  -4  153.48   11.00
  -3   6   4  158.78   10.90
  -3   6   4  144.09    7.50
   3  -6   4  176.78   12.10
  -3  -6   4  144.19    8.20
  -3   6  -4  161.68   11.40
   3   6   4  161.58    9.60
  -3  -6   4  168.18   10.50
   3  -6  -4  149.39   12.10
  -3   6  -4  169.08   10.90
   3   7  -4   56.99    8.80
  -3   7   4   68.29    7.20
  -3   7   4   58.39    8.20
   3  -7   4   61.19    7.00
   3  -7   4   76.79    9.50
  -3  -7  -4   69.59    7.20
  -3  -7   4   59.29    7.40
  -3  -7   4   62.19    6.70
  -3  -7   4   70.29    8.90
   3   7   4   70.39    9.60
   3  -7  -4   81.69   10.70
  -3   7  -4   64.79    8.80
  -3   7  -4   65.19    9.20
   3   0  -5    0.50    1.00
  -3   0   5   -0.70    1.00
  -3   0  -5    0.40    1.10
   3   0   5    0.50    0.90
  -3   0  -5   -0.30    0.70
   3   0  -5   -0.10    1.00
   3   0   5    0.80    1.30
   3   0  -5   -0.30    1.20
   3  -1   5  186.38    7.70
  -3   1   5  180.08    8.10
   3   1  -5  198.88    8.00
   3   1  -5  204.68    8.50
  -3  -1  -5  196.48    7.30
   3   1  -5  196.38    8.20
  -3   1   5  177.38    7.10
  -3  -1  -5  197.38    7.00
   3  -1   5  173.98    8.10
  -3  -1  -5  205.68    8.30
  -3   1  -5  202.08    8.20
   3  -1  -5  202.98    8.40
   3  -1  -5  204.78    7.30
  -3  -1   5  172.18    8.10
  -3   1  -5  194.88    7.70
  -3   1  -5  194.68    8.40
  -3  -2  -5 2963.60   99.39
  -3   2   5 2923.11  100.79
   3   2  -5 3019.00  100.39
   3  -2   5 2995.20  100.39
   3   2  -5 3184.38  101.49
   3  -2   5 3017.30  100.99
  -3   2  -5 3053.89  101.19
  -3  -2   5 2921.41  100.39
   3  -2  -5 3071.89  101.09
  -3  -2   5 3065.89  101.19
   3   2   5 2889.51   99.19
  -3   2  -5 3123.09  101.09
  -3  -2   5 2903.31   99.29
   3   3  -5  563.34   21.00
   3   3  -5  548.65   19.70
   3  -3   5  553.04   19.80
   3  -3   5  512.85   20.30
  -3   3   5  507.85   20.00
  -3  -3  -5  547.95   19.80
   3   3   5  510.65   18.60
  -3  -3   5  518.75   20.50
  -3   3  -5  565.94   20.50
   3  -3  -5  547.65   20.30
  -3  -3   5  499.75   19.00
  -3   3  -5  553.44   20.60
  -3  -3   5  535.35   19.50
  -3   4   5  105.29    7.00
  -3  -4  -5   94.19    5.70
   3  -4   5  106.99    7.40
   3  -4   5   96.69    6.70
   3   4  -5  101.49    8.30
  -3  -4   5  104.79    5.90
  -3   4  -5  101.99    7.20
   3   4   5  102.39    5.30
  -3  -4   5  112.29    6.20
  -3   4  -5   98.89    6.80
   3  -4  -5   94.99    6.60
   3  -5   5    6.60    2.10
   3   5  -5   12.40    3.70
  -3   5   5    9.00    4.00
   3  -5   5    6.30    4.30
  -3  -5  -5    8.70    2.30
  -3   5  -5    8.20    3.70
   3   5   5    7.70    2.60
  -3   5  -5   11.80    4.20
  -3  -5   5    2.40    3.00
  -3  -5   5    4.70    2.40
  -3  -5   5    6.30    3.40
   3  -5  -5   12.30    3.90
   3  -6   5  401.86   17.40
   3  -6   5  415.76   19.50
  -3   6   5  394.76   18.70
   3   6  -5  394.96   19.20
  -3  -6  -5  428.46   16.50
  -3  -6   5  399.16   16.70
   3   6   5  414.26   17.10
  -3   6  -5  414.06   19.30
  -3   6  -5  399.86   18.70
   3  -6  -5  415.96   18.00
  -3  -6   5  412.06   18.50
  -3  -6   5  408.86   18.70
   3  -6  -5  409.96   20.10
   3  -7   5  265.27   13.50
  -3   7   5  267.47   16.70
  -3  -7  -5  286.97   12.70
   3  -7   5  279.67   18.20
   3   7  -5  260.17   16.00
  -3   7  -5  270.77   16.00
   3   7   5  284.77   15.30
  -3  -7   5  244.88   12.90
  -3  -7   5  274.07   15.10
   3  -7  -5  273.77   18.30
  -3  -7   5  288.17   16.80
  -3   7  -5  266.07   17.50
   3   0  -6    0.20    1.20
   3   0  -6    0.50    1.20
   3   0  -6   -0.50    1.50
  -3   0  -6    1.20    1.50
   3   0   6    0.00    1.20
  -3   0  -6   -0.10    0.80
   3   0   6   -0.30    1.10
   3   0  -6   -0.50    0.60
  -3   0   6    0.10    1.10
   3   1  -6  418.06   15.40
  -3   1   6  379.36   14.90
   3  -1   6  393.96   14.50
   3  -1   6  385.46   14.90
  -3  -1  -6  407.56   15.10
   3   1  -6  413.26   15.10
  -3  -1  -6  391.76   14.10
  -3   1   6  378.06   13.80
  -3  -1  -6  399.36   13.90
   3   1  -6  385.46   14.80
  -3   1  -6  393.66   14.50
  -3   1  -6  403.66   15.10
   3  -1  -6  391.56   14.10
  -3  -1   6  379.26   15.00
   3  -1  -6  393.86   15.20
  -3   1  -6  387.96   15.30
   3   2  -6 1168.58   40.10
   3   2  -6 1094.49   39.10
   3  -2   6 1094.19   39.50
  -3  -2  -6 1139.79   38.30
  -3   2   6 1089.99   39.30
   3  -2   6 1144.09   39.00
  -3  -2  -6 1126.89   38.00
  -3   2  -6 1165.78   39.80
  -3   2  -6 1172.18   39.90
  -3  -2   6 1103.69   39.70
  -3  -2   6 1124.69   39.10
   3  -2  -6 1160.58   39.80
  -3  -3  -6  452.35   16.50
   3  -3   6  478.15   17.80
   3   3  -6  491.65   17.90
   3  -3   6  483.65   18.50
   3   3  -6  484.65   19.10
  -3   3   6  468.95   18.10
  -3  -3  -6  470.25   17.70
  -3   3  -6  469.75   18.60
   3  -3  -6  476.85   18.50
  -3  -3   6  447.86   16.80
  -3  -3   6  458.85   17.60
   3   3   6  455.95   16.40
  -3   3  -6  466.25   18.50
  -3  -3   6  468.95   18.60
   3  -4   6  189.18   10.00
   3  -4   6  182.98    8.70
  -3  -4  -6  194.78    8.70
   3   4  -6  195.68   10.40
  -3   4   6  180.68    9.60
   3  -4  -6  189.48    9.50
   3   4   6  180.08    7.90
  -3  -4   6  161.88    9.60
  -3   4  -6  189.38    9.80
  -3   4  -6  193.08   10.00
  -3  -4   6  183.88   10.10
  -3  -4   6  175.98    8.60
  -3  -5  -6   17.90    3.00
  -3   5   6   16.00    4.70
   3  -5   6   11.80    4.60
   3  -5   6   15.40    3.00
   3   5  -6   16.10    4.10
  -3   5  -6   11.20    4.10
  -3   5  -6   16.30    3.60
  -3  -5   6   12.60    3.80
  -3  -5   6   15.40    3.00
  -3  -5   6   12.90    4.10
   3   5   6   14.20    3.10
   3  -5  -6   15.40    3.30
   3   6  -6   55.59    7.80
  -3  -6  -6   52.89    5.30
   3  -6   6   57.89    7.70
  -3   6   6   57.49    7.30
   3  -6   6   48.90    6.50
  -3  -6   6   59.99    7.20
   3  -6  -6   57.19    6.40
  -3  -6   6   60.29    7.90
   3   6   6   56.69    6.90
  -3   6  -6   60.09    8.70
  -3  -6   6   57.89    6.10
  -3   6  -6   42.00    7.40
   3  -6  -6   38.40    7.30
   3  -7   6   74.49   10.50
  -3  -7  -6   62.29    6.10
  -3   7   6   70.19    9.30
   3   7  -6   76.19   11.10
   3  -7   6   59.49    7.30
  -3  -7   6   64.49    7.10
  -3   7  -6   50.59   10.60
   3  -7  -6   48.70    9.30
  -3   7  -6   77.59   10.90
  -3  -7   6   85.19   10.10
  -3  -7   6   64.59    8.40
   3   7   6   68.79    8.00
   3   0  -7    0.30    1.30
   3   0  -7   -2.70    1.70
  -3   0  -7    0.50    1.40
  -3   0  -7   -0.40    1.70
   3   0  -7   -1.20    0.80
  -3   0  -7    0.90    1.20
   3   0  -7    0.30    1.30
   3   0   7   -0.20    1.30
  -3   0   7    0.40    1.50
   3   1  -7  161.58    7.70
  -3  -1  -7  169.18    7.00
   3   1  -7  162.38    8.00
  -3   1   7  156.98    7.70
  -3   1   7  158.08    6.60
   3  -1   7  167.58    7.40
   3   1  -7  160.98    7.70
   3  -1   7  154.38    7.60
  -3  -1  -7  172.18    8.00
  -3  -1  -7  166.08    6.60
  -3   1  -7  177.18    8.00
   3  -1  -7  166.58    6.90
  -3   1  -7  161.48    7.20
  -3  -1   7  158.38    7.70
  -3   1  -7  169.98    8.00
   3  -1  -7  166.08    7.90
  -3  -2  -7  993.30   33.80
   3   2  -7  974.10   33.30
   3   2  -7  970.00   34.30
   3  -2   7  922.41   33.10
   3  -2   7  870.41   33.30
  -3  -2  -7  954.50   32.10
  -3   2   7  915.31   33.30
  -3  -2  -7  964.60   32.40
  -3   2  -7  965.70   33.90
   3  -2  -7  944.91   33.70
  -3  -2   7  904.51   33.20
   3  -2  -7  935.01   31.60
  -3  -2   7  909.21   33.70
  -3   2  -7  985.30   33.90
  -3   3   7  275.27   12.10
   3  -3   7  272.47   12.30
   3   3  -7  295.47   13.50
  -3  -3  -7  269.77   11.60
  -3  -3  -7  269.57   10.40
   3  -3   7  294.37   12.20
  -3   3  -7  284.47   12.50
   3  -3  -7  287.27   12.30
  -3  -3   7  273.47   10.40
  -3  -3   7  280.07   14.60
  -3  -3   7  267.37   11.90
   3   3   7  277.77   10.30
   3  -4   7   24.70    4.60
   3   4  -7   40.10    5.40
  -3   4   7   22.70    4.10
  -3  -4  -7   28.40    4.20
   3  -4   7   29.50    3.60
  -3  -4   7   21.70    3.20
  -3   4  -7   23.50    3.90
   3  -4  -7   30.50    4.40
  -3  -4   7   19.30    3.10
  -3   4  -7   33.00    4.30
   3   4   7   21.40    3.10
  -3  -4   7   28.90    4.90
   3   5  -7   17.20    4.50
  -3  -5  -7   18.60    3.00
   3  -5   7   16.80    5.10
   3  -5   7   18.30    3.90
  -3   5   7   19.50    4.80
   3  -5  -7   18.60    4.40
   3   5   7   18.20    3.40
  -3  -5   7   15.30    4.00
  -3   5  -7   18.00    4.80
  -3  -5   7   14.20    4.20
  -3   5  -7   12.90    4.40
  -3  -5   7   15.60    3.20
  -3  -6  -7  228.88    9.90
  -3   6   7  217.88   13.70
   3  -6   7  214.88   11.20
   3   6  -7  225.08   13.70
   3  -6   7  228.98   14.60
   3  -6  -7  217.58   12.30
  -3   6  -7  215.68   13.60
  -3   6  -7  212.78   14.00
   3  -6  -7  215.18   14.60
  -3  -6   7  209.18   13.00
  -3  -6   7  217.88   13.10
  -3  -6   7  216.48   11.30
   3   6   7  223.68   11.20
  -3  -7  -7  139.69    7.50
   3  -7   7  119.59   14.90
  -3  -7   7  136.39   14.40
  -3  -7   7  116.69    8.90
  -3   7  -7  143.89   13.60
  -3   0  -8    0.30    1.40
   3   0  -8   -1.90    1.80
   3   0  -8    0.40    1.80
  -3   0  -8    0.00    1.20
  -3   0  -8   -1.30    1.90
   3   0  -8   -0.20    1.10
  -3   0  -8    0.40    1.40
  -3   0   8   -1.50    1.60
   3   0  -8   -2.20    1.70
   3  -1   8  233.98   10.00
   3   1  -8  232.18    8.60
  -3   1   8  230.18   10.20
  -3  -1  -8  231.08    9.20
   3   1  -8  231.68   10.30
  -3  -1  -8  244.08    9.60
   3  -1   8  225.18   10.10
   3   1  -8  243.58   10.70
  -3  -1  -8  242.48   10.50
   3   1  -8  234.38   10.40
  -3   1  -8  232.58    9.90
  -3   1  -8  229.98   10.60
   3  -1  -8  230.88    9.40
   3  -1  -8  229.88   10.40
  -3  -1   8  236.18   10.40
  -3   1  -8  241.38   10.60
   3  -1  -8  244.48   10.40
  -3  -2  -8   32.60    2.90
   3  -2   8   33.50    3.90
  -3  -2  -8   33.60    3.20
   3   2  -8   35.40    4.50
   3  -2   8   41.90    4.50
  -3  -2  -8   32.30    4.10
   3   2  -8   34.70    4.10
   3   2  -8   35.60    5.00
  -3   2   8   36.20    4.40
  -3   2  -8   32.00    4.50
   3  -2  -8   32.70    4.10
  -3  -2   8   33.50    4.30
   3  -2  -8   35.50    2.40
  -3   2  -8   41.50    4.60
   3   3  -8  156.48    8.50
  -3   3   8  173.78    8.80
   3  -3   8  165.98    8.90
  -3  -3  -8  150.48    6.90
  -3  -3  -8  158.58    7.30
   3   3  -8  156.58    9.60
   3  -3   8  165.48    8.30
  -3   3  -8  145.59    8.60
  -3  -3   8  161.78   10.50
  -3  -3   8  166.98    6.60
  -3  -3   8  169.38    8.10
  -3   3  -8  153.18    8.80
   3  -3  -8  161.18    8.80
   3   4  -8   48.00    6.90
  -3  -4  -8   48.60    4.10
  -3   4   8   51.79    6.90
   3  -4   8   49.90    6.50
  -3  -4  -8   56.09    4.90
   3   4  -8   43.10    5.90
   3  -4   8   57.49    5.10
   3   4   8   53.39    4.00
  -3  -4   8   58.39    4.60
  -3   4  -8   43.70    6.30
  -3  -4   8   52.49    5.60
  -3   4  -8   60.29    6.60
  -3  -4   8   46.90    6.80
   3  -5   8  150.18   10.90
  -3   5   8  147.59   10.10
   3   5  -8  134.29   10.90
   3  -5   8  142.79    8.50
  -3  -5  -8  150.98    7.50
  -3  -5   8  139.19   11.00
  -3  -5   8  142.89    8.50
  -3   5  -8  136.79    9.90
   3   5   8  146.39    7.60
  -3   5  -8  155.98   10.10
  -3  -5   8  151.98    8.80
   3  -5  -8  151.58    9.70
   3  -6   8  110.19   12.60
   3  -6   8  106.69    8.20
  -3   6   8  112.09   11.50
   3   6  -8  101.29   11.10
  -3  -6  -8  116.69    6.40
  -3   6  -8  118.09   12.30
   3   6   8   96.79    8.10
   3  -6  -8  111.09   10.10
  -3  -6   8   93.69   10.50
  -3  -6   8  103.29    8.20
  -3  -6   8   86.49   11.20
  -3   6  -8  108.69   11.00
   3   0  -9   -1.80    1.80
  -3   0   9    0.10    1.80
   3   0  -9   -0.90    1.50
   3   0  -9   -0.50    2.20
  -3   0  -9    1.60    1.80
  -3   0  -9   -0.10    1.40
  -3   0  -9   -2.60    1.80
   3   0  -9   -3.20    1.90
  -3   0  -9    2.00    2.20
   3   1  -9  226.58    8.80
  -3  -1  -9  241.48   10.80
   3  -1   9  243.18   10.40
  -3  -1  -9  237.58    9.50
  -3  -1  -9  236.88    9.80
  -3  -1  -9  226.98    9.90
   3   1  -9  242.08   11.00
   3  -1   9  222.98   10.30
   3   1  -9  220.78   11.10
   3   1  -9  234.78   10.70
  -3   1  -9  239.38   10.30
   3  -1  -9  228.38   10.50
   3  -1  -9  249.28   10.90
  -3   1  -9  233.38   11.00
  -3   1  -9  223.38   10.70
   3  -1  -9  226.18    9.70
  -3  -1   9  215.58   10.40
   3  -1  -9  228.18    9.50
   3   2  -9  228.28   10.90
  -3  -2  -9  216.78   12.70
   3   2  -9  229.18   11.10
  -3  -2  -9  240.68    9.60
   3  -2   9  264.27   11.00
  -3   2   9  250.07   11.10
   3  -2   9  256.07   11.10
  -3  -2  -9  239.98    9.90
   3  -2  -9  221.78    9.20
  -3  -2   9  230.78   14.00
  -3   2  -9  246.28   11.50
  -3   2  -9  226.28   11.50
  -3   2  -9  247.98   10.80
   3  -2  -9  226.78   11.20
  -3  -3  -9  289.37   11.40
   3  -3   9  283.27   12.90
  -3   3   9  281.27   13.90
   3   3  -9  284.87   13.90
  -3  -3  -9  274.67   11.00
   3   3  -9  295.17   13.00
   3  -3   9  278.97   12.30
  -3  -3  -9  269.87   12.70
  -3  -3   9  260.87   12.10
  -3   3  -9  276.57   12.90
   3  -3  -9  274.27   12.90
  -3   3  -9  285.47   13.40
  -3  -3   9  275.27   13.40
  -3  -3   9  268.37   10.20
   3  -4   9   72.69    6.40
   3   4  -9   71.89    7.10
  -3  -4  -9   79.49    4.90
  -3  -4  -9   81.49    5.80
   3  -4   9   65.59    8.40
  -3   4   9   80.89    7.50
   3   4  -9   74.69    8.00
   3   4   9   71.49    4.60
  -3  -4   9   78.29    5.10
  -3   4  -9   67.89    7.60
   3  -4  -9   65.29    7.20
  -3  -4   9   71.09    6.00
  -3  -4   9   62.49    8.00
  -3   5   9   22.70    5.40
   3  -5   9   19.90    5.70
  -3  -5  -9   21.90    3.30
   3   5  -9   13.10    5.30
   3  -5   9   21.10    4.50
   3  -5  -9   22.90    4.50
  -3  -5   9   14.50    4.00
  -3   5  -9   11.00    4.80
  -3  -5   9   18.80    5.40
   3   5   9   18.50    3.60
  -3  -5   9   16.60    3.90
  -3   5  -9   17.50    5.50
  -3   6   9   17.70    6.80
  -3  -6  -9   20.80    2.80
   3  -6   9   26.30    7.80
  -3  -6   9   24.00    4.40
   3   6   9   26.80    5.00
  -3   6  -9   29.00    8.50
  -3  -6   9   33.80    6.60
   3  -6  -9   23.00    5.50
  -3   0 -10    2.00    2.30
   3   0 -10   -4.50    2.00
   3   0 -10   -0.40    1.90
  -3   0 -10   -1.40    2.30
   3   0 -10    1.90    2.70
  -3   0 -10    0.10    2.00
  -3   0 -10   -0.50    2.00
   3   0 -10   -2.00    2.40
   3   1 -10  278.27   10.60
  -3  -1 -10  290.87   11.80
  -3  -1 -10  287.07   12.00
  -3  -1 -10  286.97   12.90
   3   1 -10  272.87   12.90
  -3  -1 -10  281.67   11.40
   3   1 -10  271.77   12.60
   3   1 -10  280.47   12.60
   3  -1  10  284.97   12.30
   3  -1 -10  277.07   12.50
   3  -1 -10  276.77   11.60
  -3   1 -10  284.77   12.20
   3  -1 -10  288.57   11.40
  -3   1 -10  289.47   12.90
  -3  -1  10  274.37   12.60
  -3   1 -10  266.57   12.80
  -3  -2 -10  187.18    8.40
   3  -2  10  166.58    9.40
   3   2 -10  181.68    9.50
   3   2 -10  186.08   10.50
  -3  -2 -10  191.48    8.60
  -3   2  10  169.58    9.50
   3  -2  10  165.58    9.00
  -3  -2 -10  183.48    9.70
   3   2 -10  186.78    9.60
  -3  -2 -10  179.88    8.10
  -3   2 -10  180.68    9.20
  -3   2 -10  179.88   10.00
   3  -2 -10  172.68    9.30
  -3   2 -10  180.88    9.70
  -3  -2  10  171.08    9.80
   3  -2 -10  181.08    7.60
   3  -2 -10  163.48   10.90
  -3  -3 -10  272.67   10.90
   3   3 -10  235.48   13.10
  -3   3  10  241.08   12.00
  -3  -3 -10  258.47   10.40
  -3  -3 -10  254.47   12.00
   3  -3  10  235.98   11.60
  -3  -3 -10  249.58   10.20
   3   3 -10  238.98   12.20
   3  -3  10  251.77   12.10
  -3  -3  10  226.58   11.50
  -3  -3  10  235.78   12.70
   3  -3 -10  238.18   12.40
  -3   3 -10  265.57   12.60
  -3   3 -10  235.28   12.90
   3  -4  10   79.89    8.70
  -3  -4 -10   89.49    6.60
  -3  -4 -10   76.99    7.20
   3   4 -10   66.39    7.90
   3   4 -10   83.99    9.10
   3  -4  10   73.79    6.90
  -3  -4 -10   77.49    5.40
  -3   4  10   90.59    8.40
  -3  -4 -10   83.99    6.10
  -3  -4  10   81.19    5.20
  -3  -4  10   70.99    6.70
  -3   4 -10   96.59    8.60
   3  -4 -10  100.29    8.30
  -3  -4  10   70.89    9.00
  -3   4 -10   93.59    8.70
  -3  -5 -10   53.69    5.10
   3   5 -10   63.09    9.60
   3  -5  10   44.20    7.50
  -3   5  10   55.49    7.40
   3  -5  10   50.99    6.90
  -3  -5  10   56.39    6.50
   3   5  10   51.19    5.40
  -3   5 -10   62.59    9.00
  -3  -5  10   53.29    6.90
   3  -5 -10   44.30    6.60
  -3   5 -10   74.59    9.10
  -3  -5  10   45.00    7.20
  -3   0 -11   -1.20    3.80
  -3   0 -11    1.80    2.20
  -3   0 -11    2.80    2.40
   3   0 -11   -1.30    2.70
   3   0 -11    1.20    2.80
  -3   0 -11   -1.30    2.70
   3   0 -11    0.00    2.80
   3   0 -11    1.70    2.30
  -3  -1 -11   30.60    4.60
  -3  -1 -11   32.60    4.60
  -3  -1 -11   30.80    4.60
   3   1 -11   35.40    3.60
  -3  -1 -11   35.90    4.40
   3   1 -11   40.00    5.30
   3   1 -11   24.30    4.70
   3   1 -11   33.20    4.60
  -3   1 -11   35.50    4.70
  -3   1 -11   29.50    4.80
  -3   1 -11   31.40    4.70
   3  -1 -11   31.60    4.30
  -3   1 -11   28.50    4.20
   3  -1 -11   37.90    5.60
   3  -1 -11   28.70    4.80
   3  -1 -11   33.30    5.90
  -3  -2 -11   93.89    6.10
  -3  -2 -11   79.99    7.10
   3   2 -11   96.49    8.30
   3   2 -11   76.69    7.10
   3   2 -11   79.29    7.30
   3  -2  11   87.39    6.90
  -3  -2 -11   89.29    5.80
   3  -2  11  100.59    7.40
  -3  -2 -11   87.09    6.40
  -3   2 -11   99.39    7.80
   3  -2 -11   87.29    6.20
  -3  -2  11  104.09    8.30
   3  -2 -11   89.59    5.40
  -3   2 -11   83.19    7.80
  -3   2 -11   77.19    6.60
   3  -2 -11   81.99    7.60
   3  -2 -11   81.69    7.00
  -3  -3 -11   54.39    5.50
   3   3 -11   52.49    6.70
  -3  -3 -11   58.99    5.00
  -3  -3 -11   62.29    5.00
  -3  -3 -11   45.00    6.40
   3  -3  11   53.39    7.20
   3   3 -11   60.49    8.40
  -3   3  11   54.39    7.20
   3   3 -11   61.89    7.50
   3  -3  11   50.59    6.30
  -3  -3  11   55.19    6.90
   3  -3 -11   54.09    7.30
  -3   3 -11   51.29    7.40
  -3   3 -11   52.69    7.60
   3   4 -11   19.50    5.20
   3  -4  11   17.60    5.60
   3   4 -11   10.90    5.20
  -3   4  11   11.80    5.20
  -3  -4 -11   17.00    3.90
  -3  -4 -11   16.20    3.20
   3  -4  11   12.80    3.90
  -3  -4 -11   19.80    4.50
  -3  -4 -11   14.40    3.50
  -3  -4 -11   15.60    2.80
  -3  -4  11   10.70    5.30
  -3   4 -11   19.50    5.20
  -3   4 -11   21.30    5.30
  -3  -4  11   19.30    4.00
   3  -4 -11   17.00    5.20
  -3   5  11    0.60    6.70
  -3  -5 -11   18.90    4.80
  -3  -5 -11    3.00    3.00
  -3  -5 -11    7.30    3.80
   3  -5  11    7.00    6.80
  -3  -5 -11    9.60    4.60
   3  -5 -11    6.10    5.70
  -3   5 -11   -1.20    5.70
  -3   0 -12   -1.30    3.00
   3   0 -12   -0.60    2.70
   3   0 -12   -3.00    3.60
   3   0 -12    5.00    3.40
  -3   0 -12   -4.60    3.20
   3   0 -12   -0.30    3.40
  -3   0 -12    4.10    3.50
  -3   0 -12   -4.90    2.80
   3   1 -12   53.09    6.80
   3   1 -12   60.39    7.50
   3   1 -12   49.99    4.50
  -3  -1 -12   60.49    6.40
  -3  -1 -12   55.99    5.60
  -3  -1 -12   62.29    7.20
   3   1 -12   58.99    7.10
  -3  -1 -12   61.09    5.80
   3  -1 -12   43.40    5.70
   3  -1 -12   52.69    5.90
   3  -1 -12   53.19    5.30
  -3   1 -12   52.29    5.90
  -3   1 -12   58.49    5.90
  -3   1 -12   50.19    7.00
   3  -1 -12   49.10    6.90
  -3   1 -12   50.19    7.40
  -3  -2 -12   39.10    4.90
   3   2 -12   40.30    6.10
   3  -2  12   37.70    5.20
   3   2 -12   32.20    5.30
   3   2 -12   40.10    5.30
  -3  -2 -12   39.30    4.50
  -3  -2 -12   45.70    5.60
  -3  -2 -12   39.80    5.50
   3  -2 -12   41.40    6.00
   3  -2 -12   42.10    4.90
  -3   2 -12   36.00    5.70
   3  -2 -12   34.60    4.70
  -3   2 -12   53.99    7.30
   3  -2 -12   33.50    5.60
  -3   2 -12   40.10    6.40
   3  -3  12   51.99    7.00
  -3  -3 -12   59.79    7.70
   3   3 -12   70.99    7.50
   3   3 -12   59.89    8.50
   3   3 -12   51.49    7.30
  -3  -3 -12   59.99    5.80
  -3  -3 -12   62.49    6.40
  -3  -3 -12   62.69    5.90
   3  -3  12   63.89    8.20
   3  -3 -12   61.19    6.90
  -3   3 -12   63.59    8.30
  -3  -3  12   62.89    7.80
  -3   3 -12   64.19    8.40
   3  -3 -12   53.29    7.70
   3  -4  12   50.79    8.00
  -3  -4 -12   57.99    5.30
   3   4 -12   64.49    7.70
  -3  -4 -12   51.29    7.70
   3   4 -12   82.79    8.40
  -3  -4 -12   49.70    6.40
  -3  -4 -12   55.99    5.10
  -3   4  12   68.29    9.70
  -3  -4 -12   47.00    6.30
   3  -4  12   56.89    7.20
   3  -4 -12   63.29    9.20
  -3   4 -12   76.99   10.30
  -3  -4  12   53.79    8.60
  -3   4 -12   39.20    7.50
   3   0 -13    2.60    3.30
  -3   0 -13    7.10    4.50
   3   0 -13   10.40    4.60
   3   0 -13    0.70    4.40
  -3   0 -13    7.30    3.70
  -3   0 -13    7.30    4.60
  -3   0 -13   -4.60    3.60
   3   0 -13    6.60    4.20
  -3  -1 -13   25.70    5.20
   3   1 -13   35.00    5.90
   3   1 -13   26.20    5.10
  -3  -1 -13   24.90    5.10
  -3  -1 -13   32.30    4.90
  -3  -1 -13   35.60    5.00
   3   1 -13   29.40    5.90
  -3   1 -13   28.50    5.00
   3  -1 -13   40.40    5.00
  -3   1 -13   32.80    4.80
   3  -1 -13   46.80    6.80
  -3   1 -13   26.60    4.50
   3  -1 -13   40.50    6.10
  -3   1 -13   27.10    6.00
   3  -1 -13   37.00    5.40
   3   2 -13  171.28   11.60
   3   2 -13  195.38   12.70
  -3  -2 -13  181.98    9.90
  -3  -2 -13  190.08   12.00
   3   2 -13  186.48   10.90
  -3  -2 -13  182.18    9.50
  -3  -2 -13  183.78   11.00
  -3   2 -13  152.68   10.10
  -3   2 -13  160.68   10.70
   3  -2 -13  167.18    8.80
  -3   2 -13  189.88   12.10
   3  -2 -13  168.68   11.50
   3  -2 -13  178.78   11.90
  -3   2 -13  169.18   11.80
   3  -2 -13  162.58   11.20
  -3  -3 -13   88.09    8.00
  -3  -3 -13   98.09    6.80
  -3  -3 -13   86.09    9.10
   3   3 -13  102.39   10.80
   3  -3  13  100.09    8.70
  -3  -3 -13  109.09    7.30
   3   3 -13   92.69    9.40
  -3   3 -13   69.09    9.90
   3  -3 -13   81.29    9.70
  -3   3 -13   94.49   10.40
   3  -3 -13   91.29    8.90
   3  -3 -13   87.09   10.60
   3   0 -14    2.80    3.40
  -3   0 -14    5.70    4.40
   3   0 -14   -0.70    5.00
   3   0 -14   -1.40    5.90
   3   0 -14    5.30    5.30
  -3   0 -14    4.60    4.90
  -3   0 -14   -1.60    4.40
  -3  -1 -14   26.90    5.80
  -3  -1 -14   17.70    5.40
  -3  -1 -14   21.50    4.30
   3   1 -14   15.00    5.20
  -3  -1 -14   22.30    6.00
   3   1 -14   31.00    6.40
   3  -1 -14   19.20    5.90
  -3   1 -14   17.90    6.10
  -3   1 -14   21.10    6.10
  -3   1 -14   21.20    5.50
   3  -1 -14   29.50    5.20
  -3   1 -14   25.10    5.60
   3  -1 -14   30.40    4.60
   3  -1 -14   17.70    6.90
  -4   0   0 3232.78  107.59
   4   0   0 3140.19  105.39
   4   0   0 3164.18  107.09
  -4   0   0 3212.08  106.69
   4   1   0 2224.68   72.99
  -4   1   0 2246.78   73.89
  -4  -1   0 2201.38   73.39
   4   1   0 2172.98   73.19
   4  -1   0 2228.68   73.79
  -4  -1   0 2181.38   74.09
   4  -1   0 2154.18   73.79
   4   1   0 2286.87   74.09
  -4   1   0 2178.68   73.69
  -4  -2   0  651.13   23.50
  -4   2   0  632.84   23.20
  -4   2   0  662.43   23.60
   4   2   0  668.53   23.50
   4  -2   0  664.13   24.20
  -4  -2   0  650.93   22.00
   4  -2   0  646.14   23.50
  -4  -3   0  197.18    7.40
   4  -3   0  191.08    9.10
  -4   3   0  208.78    9.10
   4   3   0  191.28    8.90
   4  -3   0  196.38    8.80
  -4  -3   0  187.78    8.80
  -4   3   0  190.78    8.80
  -4   3   0  205.58    7.90
  -4   4   0  377.86   15.50
  -4   4   0  385.56   14.40
  -4  -4   0  366.16   13.60
   4   4   0  373.46   15.40
   4  -4   0  370.16   15.80
  -4  -4   0  367.26   15.10
   4  -5   0  799.52   30.80
  -4  -5   0  796.22   28.00
  -4  -5   0  783.62   29.70
  -4   5   0  814.72   30.30
   4   5   0  803.12   30.10
  -4   5   0  802.92   28.90
   4   6   0  267.37   14.00
  -4  -6   0  273.17   11.20
  -4  -6   0  266.27   13.20
  -4   6   0  269.57   14.30
   4   6   0  248.58   13.20
  -4   6   0  269.47   12.70
   4  -6   0  279.87   15.40
   4   7   0   28.60    6.90
  -4  -7   0   23.90    5.60
  -4  -7   0   18.10    3.70
   4  -7   0   27.40    7.40
  -4   7   0   26.90    6.50
   4   7   0   22.90    6.70
  -4   0  -1 3910.91  126.69
   4   0   1 3604.44  125.39
   4   0   1 3941.51  125.29
  -4   0  -1 3922.61  126.89
  -4   0   1 3734.03  126.19
   4   0  -1 3858.51  126.49
  -4   0   1 3711.23  125.59
  -4   0   1 3744.43  125.29
   4   0  -1 3680.93  126.39
  -4  -1  -1  217.08    8.80
  -4   1   1  207.18    8.40
   4  -1   1  216.98    8.30
   4   1  -1  216.48    7.70
   4  -1   1  209.88    8.60
   4   1  -1  213.28    8.00
  -4   1   1  223.38    8.40
   4   1  -1  214.48    8.70
  -4  -1  -1  219.48    8.20
  -4  -1   1  208.08    8.60
   4  -1  -1  213.98    8.50
  -4   1  -1  211.08    8.70
  -4   1  -1  215.68    8.30
   4  -1  -1  216.38    8.40
   4   1   1  212.28    7.50
  -4  -1   1  211.88    7.80
   4  -2   1  145.19    6.60
   4   2  -1  150.28    7.00
  -4   2   1  150.68    6.80
   4   2  -1  140.59    5.60
  -4  -2  -1  143.19    6.80
  -4   2   1  159.68    7.00
   4  -2   1  145.99    7.00
   4  -2  -1  133.49    6.60
  -4   2  -1  140.39    6.70
  -4   2  -1  149.09    6.90
   4  -2  -1  140.49    6.80
   4   2   1  157.68    6.90
  -4  -2   1  152.18    5.70
  -4  -2   1  153.18    7.00
  -4   3   1   73.29    4.80
  -4  -3  -1   62.09    3.00
  -4  -3  -1   62.79    4.60
  -4   3   1   75.89    3.60
   4   3  -1   71.59    4.90
   4  -3   1   71.19    5.00
  -4  -3   1   72.29    4.80
   4   3   1   77.49    4.80
  -4   3  -1   71.49    4.10
  -4   3  -1   60.89    4.60
  -4   3  -1   67.59    5.00
  -4  -3   1   78.79    3.50
   4  -3  -1   61.19    4.80
   4  -3  -1   58.49    4.60
   4   4  -1  822.52   29.30
  -4  -4  -1  793.22   28.70
  -4   4   1  784.62   29.10
  -4   4   1  784.72   27.60
   4  -4   1  779.02   29.50
   4  -4  -1  797.42   29.50
  -4   4  -1  822.52   28.20
  -4  -4   1  782.22   27.40
   4  -4  -1  802.62   29.00
  -4  -4   1  774.42   28.90
   4   4   1  793.42   29.00
  -4   4  -1  746.93   28.90
   4  -5   1  211.08   11.80
  -4  -5  -1  196.68    8.50
  -4   5   1  220.68    9.60
   4   5  -1  206.18   11.20
  -4   5   1  211.88   11.30
  -4  -5  -1  197.18   10.10
   4   5   1  219.98   11.20
  -4  -5   1  216.48   10.70
   4  -5  -1  206.88   11.60
  -4   5  -1  192.38   11.00
   4   5   1  211.98    9.90
  -4  -5   1  211.78    8.80
  -4   5  -1  189.88    9.90
  -4   6   1   22.90    3.90
   4   6  -1   23.60    5.20
   4  -6   1   11.90    5.20
  -4  -6  -1   16.00    5.00
  -4   6   1   12.10    4.50
  -4  -6  -1   17.70    2.90
  -4   6  -1   19.40    4.50
   4   6   1   15.90    4.50
  -4  -6   1   21.90    3.20
  -4   6  -1   13.90    5.00
   4  -6  -1   12.10    5.10
  -4  -6   1   21.90    4.70
  -4  -7  -1   -1.80    4.10
   4   7  -1    1.10    6.10
  -4   7   1    0.50    4.70
  -4   7   1    9.20    6.30
  -4  -7  -1    3.10    2.80
   4   7  -1    7.90    5.50
   4  -7   1   -4.90    5.90
  -4  -7   1    5.30    6.00
  -4   7  -1    1.00    5.90
  -4   7  -1   -3.00    5.10
   4   7   1    2.20    5.40
   4   7   1    0.40    6.10
   4  -7  -1   10.80    6.20
  -4  -7   1    4.90    2.90
  -4  -7   1    0.50    4.40
   4   0  -2  504.45   18.80
  -4   0  -2  494.35   18.20
   4   0  -2  485.45   18.80
   4   0  -2  468.45   18.20
  -4   0  -2  489.85   18.90
   4   0   2  610.64   18.30
  -4   0   2  569.64   18.90
  -4   0   2  576.14   18.40
  -4   0   2  574.04   18.90
   4   0   2  575.84   19.00
  -4  -1  -2   38.60    2.70
   4   1  -2   39.70    2.50
   4   1  -2   39.50    3.10
   4   1  -2   37.40    2.20
   4  -1  -2   35.30    2.80
  -4   1  -2   40.20    2.60
  -4   1  -2   38.80    3.00
   4  -1  -2   36.40    2.70
  -4  -1   2   26.30    2.80
  -4  -2  -2   70.39    4.30
   4  -2   2   66.89    4.30
   4   2  -2   69.69    4.40
   4   2  -2   63.39    3.30
  -4   2  -2   63.19    4.00
   4  -2  -2   62.19    4.10
  -4  -2   2   66.29    3.30
   4  -2  -2   64.89    4.20
  -4   2  -2   66.59    4.40
  -4  -2   2   67.19    4.30
   4   3  -2   61.49    4.40
   4  -3   2   60.59    4.90
  -4   3   2   61.39    3.20
  -4   3   2   58.59    4.50
  -4  -3  -2   67.49    4.50
   4  -3  -2   65.69    4.80
  -4  -3   2   58.89    4.70
  -4  -3   2   61.79    3.40
  -4   3  -2   66.79    4.10
   4  -3  -2   71.19    4.70
  -4   3  -2   59.69    4.60
   4   3   2   59.59    3.50
  -4   3  -2   67.29    5.00
   4  -4   2  426.76   17.10
  -4  -4  -2  378.06   16.20
   4   4  -2  384.76   16.70
  -4   4   2  433.86   16.80
  -4   4   2  419.26   14.80
  -4  -4   2  423.76   15.00
   4   4   2  424.16   16.50
   4  -4  -2  389.86   16.90
  -4   4  -2  386.36   16.50
  -4   4  -2  397.76   16.60
   4  -4  -2  392.06   16.40
  -4  -4   2  416.16   16.60
  -4   4  -2  408.06   15.90
   4   4   2  401.86   15.30
   4   5  -2   83.19   12.30
  -4  -5  -2   86.89    6.30
  -4   5   2   81.29    5.50
   4  -5   2   86.59    8.40
  -4   5   2   81.09    7.50
  -4   5  -2   92.69    7.60
   4  -5  -2   87.89    8.00
  -4   5  -2   87.69    6.80
   4   5   2   76.49    6.10
   4   5   2   85.39    7.40
   4  -5  -2   84.49    6.70
  -4  -5   2   83.69    5.10
   4  -6   2   38.80    7.00
  -4   6   2   40.40    5.60
   4   6  -2   37.70    6.10
  -4  -6  -2   41.50    6.00
  -4   6   2   36.90    5.80
   4  -6  -2   33.40    6.30
   4   6   2   30.10    4.90
  -4   6  -2   34.80    5.70
  -4   6  -2   39.80    6.20
  -4  -6   2   34.10    5.90
  -4  -6   2   35.40    5.10
   4   6   2   35.70    5.90
  -4  -7  -2   19.20    4.90
  -4  -7  -2   24.40    3.80
  -4   7   2   26.10    7.00
  -4   7   2   17.40    5.10
   4   7  -2   21.40    6.10
   4   7  -2   25.60    7.00
   4  -7   2   22.00    7.60
  -4  -7   2   22.20    5.90
   4   7   2   19.50    6.00
  -4  -7   2   17.30    7.10
   4  -7  -2   38.10    8.00
  -4   7  -2   15.20    5.70
   4   7   2   23.50    6.50
  -4  -7   2   23.70    3.50
  -4   7  -2   23.30    7.10
   4   0  -3 1124.29   37.20
  -4   0   3 1027.50   36.90
   4   0  -3 1053.79   36.20
  -4   0   3 1045.10   37.30
   4   0  -3 1118.39   37.00
   4   0   3 1059.09   36.20
  -4   0  -3 1144.09   37.40
   4   0   3 1055.19   37.10
  -4   0  -3 1139.39   36.30
   4  -1   3  638.24   21.40
  -4   1   3  623.14   22.10
   4   1  -3  621.24   22.20
   4   1  -3  614.24   21.50
   4  -1   3  621.94   22.20
  -4   1   3  594.44   21.20
  -4  -1  -3  631.14   22.00
   4   1  -3  620.94   21.80
  -4   1  -3  575.94   21.60
   4  -1  -3  647.54   22.30
  -4   1  -3  611.14   22.30
   4  -1  -3  638.94   21.70
  -4  -1   3  633.74   22.20
   4  -2   3  136.49    7.00
  -4   2   3  126.39    5.40
  -4  -2  -3  153.68    7.10
  -4   2   3  136.49    6.80
   4   2  -3  146.69    6.10
  -4  -2   3  134.19    7.00
  -4  -2   3  144.59    6.00
   4  -2  -3  148.29    6.90
  -4   2  -3  158.68    7.20
   4  -2  -3  153.28    7.10
  -4   2  -3  149.29    6.80
  -4   2  -3  155.58    6.60
  -4   3   3  109.79    4.40
  -4   3   3  109.59    6.20
   4   3  -3  126.09    6.70
   4  -3   3  107.49    6.50
  -4  -3  -3  118.29    6.20
   4   3  -3  116.69    5.40
  -4   3  -3  111.89    6.70
   4  -3  -3  119.09    6.50
   4  -3  -3  107.99    6.60
  -4   3  -3  110.69    6.30
  -4  -3   3   99.99    6.30
  -4   3  -3  111.79    6.00
   4   3   3  108.59    4.90
  -4  -3   3  112.89    5.20
  -4  -4  -3  351.06   14.40
   4  -4   3  354.96   15.50
   4   4  -3  367.16   15.50
  -4   4   3  342.27   12.80
  -4   4   3  366.36   15.20
  -4   4  -3  360.76   15.20
   4  -4  -3  351.86   14.90
  -4   4  -3  373.26   14.80
   4  -4  -3  361.46   15.70
  -4  -4   3  364.86   13.70
  -4  -4   3  358.46   15.40
  -4   4  -3  369.46   15.40
   4   4   3  346.07   13.60
  -4   5   3  178.88    8.00
   4   5  -3  194.38   10.80
   4  -5   3  178.18   11.00
  -4  -5  -3  186.88    9.30
  -4   5   3  178.88   10.30
   4  -5  -3  204.88   10.10
   4  -5  -3  181.98   11.10
  -4  -5   3  184.38   10.10
  -4   5  -3  194.28   10.00
   4   5   3  175.68    8.90
  -4  -5   3  198.28    8.60
  -4   5  -3  186.18   10.80
  -4  -5   3  178.28   10.20
  -4   6   3   39.10    5.20
   4  -6   3   29.20    6.20
   4   6  -3   34.60    6.00
  -4  -6  -3   40.50    5.60
  -4   6   3   32.50    5.60
   4   6   3   34.00    5.10
   4  -6  -3   30.00    6.00
  -4  -6   3   42.30    6.70
  -4  -6   3   28.90    4.80
  -4   6  -3   41.60    6.60
  -4  -6   3   34.80    4.50
  -4   6  -3   40.70    5.90
  -4  -7  -3   12.60    4.30
  -4   7   3   10.40    6.40
   4   7  -3    8.30    6.50
  -4   7   3    9.30    4.60
   4  -7   3   10.60    7.00
  -4  -7   3   13.40    3.70
   4   7   3    6.90    5.60
  -4  -7   3    7.40    6.70
  -4  -7   3   16.10    5.80
  -4   7  -3    7.80    5.20
  -4   7  -3    4.60    6.10
   4  -7  -3    5.40    6.30
   4   0   4 1370.56   45.80
  -4   0  -4 1409.96   47.00
   4   0  -4 1381.06   46.50
   4   0  -4 1460.75   46.90
  -4   0   4 1344.27   46.40
  -4   0   4 1347.87   46.60
   4   0  -4 1309.17   45.60
   4   0   4 1355.46   46.70
   4   1  -4  523.25   19.00
  -4  -1  -4  540.75   18.20
   4   1  -4  538.85   19.70
   4   1  -4  529.25   19.30
   4  -1   4  543.65   18.80
   4  -1   4  545.25   19.70
  -4  -1  -4  552.94   19.60
  -4   1   4  539.85   18.60
  -4   1   4  551.24   19.60
   4  -1  -4  525.35   18.70
   4  -1  -4  529.55   19.00
   4  -1  -4  534.15   19.70
  -4   1  -4  534.55   19.80
  -4  -1   4  537.55   19.60
   4   2  -4  424.86   16.20
   4   2  -4  409.46   15.10
   4  -2   4  429.06   15.20
  -4   2   4  402.06   15.70
   4  -2   4  392.06   15.80
   4  -2  -4  424.16   16.00
  -4   2  -4  434.86   15.60
  -4  -2   4  391.66   14.20
  -4  -2   4  397.36   15.90
   4  -2  -4  419.96   15.70
  -4  -2   4  394.86   15.00
  -4   2  -4  428.06   16.20
   4   3  -4   49.10    5.00
  -4   3   4   53.99    4.80
   4  -3   4   61.39    5.00
  -4  -3  -4   52.99    4.30
   4  -3   4   64.99    4.20
   4   3  -4   55.69    3.80
  -4  -3   4   60.59    3.80
  -4  -3   4   57.19    4.90
   4  -3  -4   52.59    5.00
  -4   3  -4   57.89    5.00
   4   3   4   57.09    3.10
  -4   3  -4   57.29    4.40
  -4   3  -4   50.29    4.70
   4  -3  -4   52.79    4.70
  -4  -3   4   60.99    3.80
   4  -4   4  179.58    8.40
  -4  -4  -4  171.88    8.40
   4  -4   4  187.58    9.80
   4   4  -4  163.88    9.50
  -4   4   4  178.48    9.30
  -4  -4   4  179.58    7.90
  -4   4  -4  170.48    9.50
   4  -4  -4  173.08    9.00
   4  -4  -4  170.98   10.20
  -4  -4   4  176.38    9.30
  -4   4  -4  173.38    9.30
   4   4   4  174.68    7.50
  -4  -4   4  173.08    8.30
  -4   4  -4  178.28    9.10
   4   5  -4  258.67   13.50
   4  -5   4  286.37   14.10
   4  -5   4  273.37   12.00
  -4   5   4  280.67   13.30
  -4  -5  -4  271.77   12.10
   4  -5  -4  269.37   14.30
  -4   5  -4  269.27   13.70
  -4   5  -4  280.57   13.10
   4   5   4  270.87   11.60
  -4  -5   4  274.87   12.70
  -4  -5   4  271.77   11.60
   4  -5  -4  266.27   12.90
  -4  -5   4  287.37   13.70
   4  -6   4  256.57   15.00
  -4  -6  -4  272.47   12.30
   4  -6   4  250.27   11.90
  -4   6   4  238.38    9.90
  -4   6   4  255.97   14.20
   4   6  -4  242.98   14.00
   4  -6  -4  249.18   15.20
  -4   6  -4  269.27   13.60
  -4  -6   4  234.28   11.30
  -4   6  -4  264.77   14.50
   4   6   4  246.38   12.10
  -4  -6   4  242.58   13.20
  -4  -6   4  240.18   15.00
   4   7  -4   29.10    6.90
   4  -7   4   22.40    4.10
  -4  -7  -4   31.80    5.30
  -4   7   4   27.30    7.80
   4  -7   4   33.50    8.20
  -4   7   4   30.20    4.40
  -4  -7   4   35.50    7.70
   4   7   4   30.90    6.70
  -4   7  -4   19.90    6.30
  -4   7  -4   30.50    7.70
  -4  -7   4   26.30    5.90
  -4  -7   4   28.30    4.20
   4  -7  -4   18.50    7.60
   4   0   5 1111.29   35.40
   4   0   5 1063.09   36.30
   4   0  -5 1027.10   36.00
  -4   0   5 1048.20   35.90
   4   0  -5 1043.10   36.30
  -4   0  -5 1045.10   36.50
   4   0  -5  992.10   34.90
  -4   0  -5 1028.40   35.30
  -4   0   5 1055.69   36.20
   4  -1   5  173.78    7.20
  -4  -1  -5  187.58    6.80
  -4   1   5  160.58    7.80
   4   1  -5  186.58    8.30
  -4   1   5  173.88    6.90
   4   1  -5  176.38    7.60
   4  -1   5  177.68    8.10
   4   1  -5  180.08    7.90
  -4  -1  -5  181.38    8.00
  -4   1  -5  195.38    8.40
   4  -1  -5  181.48    7.00
  -4  -1   5  163.98    7.90
   4  -1  -5  187.98    8.10
  -4   2   5  157.88    7.70
   4   2  -5  158.68    8.20
  -4  -2  -5  166.18    7.70
   4  -2   5  155.28    7.80
   4  -2   5  168.88    7.20
  -4  -2  -5  158.98    6.10
   4   2  -5  161.48    7.20
  -4   2  -5  161.18    7.50
  -4  -2   5  154.98    7.90
  -4  -2   5  161.38    7.10
   4  -2  -5  158.28    7.80
  -4   2  -5  163.78    8.10
   4   3  -5   90.79    6.30
   4  -3   5   87.89    5.30
  -4  -3  -5   86.09    5.70
   4   3  -5   88.39    5.10
   4  -3   5   80.79    6.00
  -4   3   5   83.89    5.90
  -4   3  -5   79.19    6.00
   4  -3  -5   85.79    5.90
  -4   3  -5   82.59    5.60
   4   3   5   82.49    3.70
  -4  -3   5   85.79    6.00
  -4  -3   5   87.99    5.00
  -4  -3   5   87.49    4.40
   4  -4   5  153.78    8.90
  -4   4   5  149.88    8.50
  -4  -4  -5  152.98    7.80
   4  -4   5  141.29    8.30
   4   4  -5  145.89    9.30
   4   4   5  138.29    6.40
  -4  -4   5  145.89    7.30
  -4  -4   5  135.19    8.90
   4  -4  -5  154.08    8.40
   4  -4  -5  142.39    9.00
  -4  -4   5  143.39    7.20
  -4   4  -5  143.39    8.60
  -4   4  -5  148.19    9.50
   4   5  -5  187.88   10.50
   4  -5   5  171.78   11.20
   4  -5   5  192.58    9.40
  -4  -5  -5  190.38    9.50
  -4   5   5  195.88   11.00
  -4  -5   5  189.98    9.00
  -4   5  -5  198.68   10.70
   4   5   5  179.18    8.80
  -4   5  -5  170.18   10.80
  -4  -5   5  190.18   10.70
  -4  -5   5  187.68   10.00
  -4   5  -5  184.78   10.70
   4  -5  -5  198.78   11.80
   4  -5  -5  191.88   10.40
   4   6  -5   76.49    9.80
  -4  -6  -5  100.19    7.10
   4  -6   5  106.89   10.90
   4  -6   5   86.79    7.40
  -4   6   5   92.19    9.40
  -4  -6   5   89.89    6.70
   4  -6  -5   88.59   10.50
  -4   6  -5   94.59    9.50
   4   6   5   86.29    7.60
   4  -6  -5   88.49    8.40
  -4  -6   5   76.29    8.80
  -4   6  -5   88.39    9.90
  -4  -6   5   92.69    9.60
   4  -7   5    9.50    7.60
  -4   7   5    1.40    7.20
   4   7  -5    3.90    5.90
  -4  -7  -5    6.60    4.80
   4  -7   5   12.00    3.90
  -4  -7   5    9.40    7.00
  -4   7  -5    1.30    7.00
  -4  -7   5    3.50    3.70
  -4   7  -5    9.90    5.80
   4  -7  -5   -1.40    7.20
  -4  -7   5    3.20    5.60
   4   7   5    7.00    7.80
   4   0  -6  637.64   24.40
   4   0   6  740.83   24.50
   4   0   6  764.22   23.60
  -4   0  -6  645.84   23.40
  -4   0  -6  631.94   24.50
  -4   0   6  724.93   24.00
   4   0  -6  621.94   23.90
   4   0  -6  632.54   23.90
  -4  -1  -6  223.68    9.70
   4   1  -6  211.98    9.40
   4  -1   6  230.68    9.70
  -4   1   6  230.58    8.40
   4   1  -6  207.38    9.20
   4  -1   6  241.08    9.00
  -4  -1  -6  211.08    8.00
  -4   1   6  232.08    9.70
  -4  -1  -6  226.88    8.40
   4   1  -6  217.88    9.70
   4  -1  -6  205.78    8.50
  -4  -1   6  235.38    9.70
   4  -1  -6  204.68    9.60
  -4   1  -6  217.78    9.50
  -4   1  -6  211.48    9.80
   4   2  -6   59.89    4.40
   4  -2   6   63.59    4.90
   4   2  -6   61.49    4.50
   4  -2   6   65.59    4.30
  -4   2   6   64.29    4.90
  -4  -2  -6   63.49    4.70
  -4  -2  -6   60.79    3.30
   4   2  -6   64.89    5.30
  -4   2  -6   67.29    4.70
  -4  -2   6   71.99    4.40
  -4  -2   6   63.79    5.10
  -4   2  -6   60.59    5.00
   4  -2  -6   59.69    4.80
   4   3  -6   92.09    6.80
  -4   3   6   90.19    6.20
   4  -3   6   94.79    5.70
   4  -3   6   92.79    6.40
   4   3  -6   90.79    5.70
  -4  -3  -6   96.59    6.20
  -4   3  -6   96.89    6.40
  -4  -3   6   89.89    4.50
   4  -3  -6   98.59    6.30
  -4   3  -6   97.29    6.50
  -4  -3   6   95.29    6.80
  -4  -3   6  100.19    5.50
  -4  -4  -6  124.99    7.60
  -4   4   6  146.49    8.70
   4  -4   6  159.38    9.00
   4   4  -6  126.49    8.50
   4  -4   6  145.49    7.50
   4   4  -6  121.79    7.30
  -4   4  -6  121.09    8.20
   4   4   6  142.49    6.00
  -4  -4   6  141.09    7.50
  -4  -4   6  140.69    8.80
   4  -4  -6  128.89    8.10
  -4   4  -6  120.89    8.30
  -4  -4   6  141.79    7.00
  -4  -5  -6  108.89    7.20
   4  -5   6  128.19    9.70
  -4   5   6  121.49    9.00
   4   5  -6   94.99    8.90
   4  -5   6  129.29    7.50
  -4  -5   6  121.69    7.00
   4   5   6  128.19    6.70
   4  -5  -6  106.09    9.10
  -4   5  -6  110.89    9.20
  -4   5  -6  106.49    8.70
  -4  -5   6  113.49    8.90
  -4   5  -6  112.69    8.50
   4  -5  -6  122.39    8.50
  -4  -5   6  120.39    7.80
   4  -6   6   51.59    8.00
  -4  -6  -6   43.90    5.10
   4  -6   6   41.30    5.20
   4   6  -6   28.90    6.00
  -4   6   6   54.69    7.30
  -4   6  -6   34.00    7.00
   4  -6  -6   46.20    6.20
  -4   6  -6   42.80    6.70
  -4  -6   6   52.19    6.90
  -4  -6   6   38.10    5.80
  -4  -6   6   44.10    6.60
   4  -6  -6   35.70    7.50
   4   6   6   45.70    5.10
  -4  -7  -6   24.20    4.80
   4   7  -6    6.50    5.70
  -4   7   6   16.50    7.70
   4  -7   6   18.60    6.70
   4  -7   6   17.10    8.30
  -4  -7   6   12.60    8.10
   4  -7  -6   24.80   10.00
   4   7   6   11.00    5.80
  -4  -7   6   13.90    6.10
  -4  -7   6   24.30    4.70
  -4   7  -6   12.20    7.20
  -4   0  -7   66.29    3.80
   4   0  -7   77.19    4.90
   4   0  -7   63.29    3.10
   4   0  -7   71.79    4.40
  -4   0  -7   76.79    5.10
   4   0   7   52.09    3.90
   4   0  -7   69.59    4.70
   4  -1   7  101.89    5.90
   4  -1   7  105.29    5.40
  -4  -1  -7   93.89    4.30
   4   1  -7   89.89    5.90
  -4   1   7  104.59    5.80
  -4   1   7  101.49    4.70
   4   1  -7   93.39    5.60
  -4  -1  -7   93.59    5.90
  -4  -1  -7   94.49    4.70
   4   1  -7   84.19    5.50
  -4   1  -7  100.99    5.10
  -4   1  -7  107.79    6.20
   4  -1  -7  102.29    6.20
   4  -1  -7   97.59    4.80
  -4   1  -7   97.99    5.80
  -4  -1   7   98.79    5.80
   4   2  -7   21.90    3.10
  -4  -2  -7   15.40    1.70
   4   2  -7   18.00    2.90
  -4  -2  -7   18.10    2.30
   4  -2   7   20.10    2.80
  -4  -2  -7   20.20    3.10
  -4   2   7   19.20    3.10
   4  -2   7   20.10    3.20
   4   2  -7   24.20    3.90
  -4   2  -7   20.50    3.20
   4  -2  -7   20.60    1.80
   4  -2  -7   20.70    3.20
  -4  -2   7   14.60    2.80
  -4   2  -7   25.00    3.60
   4   3  -7    2.30    2.70
   4  -3   7    0.30    2.60
  -4  -3  -7   -0.90    2.20
  -4  -3  -7    2.40    1.40
   4  -3   7    2.70    3.30
   4   3  -7    2.40    5.00
  -4   3   7    1.90    2.50
  -4   3  -7    0.40    2.60
  -4   3  -7    2.00    2.30
  -4  -3   7    4.70    3.10
   4  -3  -7    0.60    2.60
  -4   4   7   94.49    7.50
  -4  -4  -7   89.29    6.30
   4  -4   7   90.89    6.20
   4   4  -7   89.29    6.70
   4   4  -7   88.69    7.80
  -4   4  -7   74.09    7.50
   4  -4  -7   83.79    7.60
  -4  -4   7   79.19    7.60
  -4  -4   7   97.89    5.50
   4   4   7   84.79    4.40
  -4   4  -7   89.09    6.80
  -4  -4   7   82.99    6.10
  -4  -5  -7   75.99    6.10
   4   5  -7   83.79    8.80
   4  -5   7   77.89    6.70
   4  -5   7   69.69    8.80
  -4   5   7   72.59    8.60
   4   5   7   68.89    5.00
  -4   5  -7   82.49    8.20
  -4  -5   7   70.49    6.60
   4  -5  -7   89.29    9.00
  -4   5  -7   68.29    7.90
  -4  -5   7   66.99    5.80
  -4   5  -7   62.89    7.70
  -4  -5   7   79.09    8.30
   4  -5  -7   93.99    8.00
   4  -6   7   49.60    7.80
  -4  -6  -7   48.00    5.70
  -4   6   7   47.10    7.40
   4  -6   7   46.00    6.50
   4   6  -7   51.79    7.50
  -4   6  -7   41.30    7.50
  -4   6  -7   46.80    7.20
   4   6   7   47.30    6.40
  -4  -6   7   40.60    6.60
   4  -6  -7   47.50    7.50
   4  -6  -7   46.80    6.40
  -4  -6   7   55.89    7.20
  -4  -6   7   43.50    6.50
  -4   0  -8 1306.37   44.80
  -4   0  -8 1357.06   46.00
   4   0  -8 1294.77   45.90
   4   0  -8 1270.27   44.30
  -4   0  -8 1317.37   45.20
  -4   0  -8 1370.86   46.60
   4   0   8 1382.86   45.40
  -4   0   8 1259.77   45.40
   4   0  -8 1346.17   45.90
   4   0  -8 1325.77   46.30
  -4   1   8  240.38   11.00
   4   1  -8  271.27   11.30
  -4  -1  -8  260.37   10.10
  -4  -1  -8  253.97   11.30
   4  -1   8  248.08   11.20
  -4   1   8  242.38    9.90
   4   1  -8  257.87   11.40
   4   1  -8  268.67   11.60
   4  -1   8  254.67   10.70
  -4  -1  -8  260.27    9.70
  -4   1  -8  265.77   11.80
   4  -1  -8  251.97   10.20
  -4   1  -8  263.77   10.60
  -4   1  -8  261.37   11.40
   4  -1  -8  261.87   11.60
  -4  -1   8  244.58   11.00
  -4  -2  -8  121.69    7.00
   4   2  -8  114.89    7.50
  -4  -2  -8  113.19    4.90
   4  -2   8  112.49    6.50
  -4  -2  -8  115.79    5.50
   4   2  -8  111.89    7.00
  -4   2   8  118.29    7.10
   4  -2   8  102.89    6.80
   4   2  -8  119.79    7.10
   4  -2  -8  108.49    7.10
   4  -2  -8  111.29    4.80
  -4   2  -8  109.19    7.00
  -4   2  -8  103.09    9.10
  -4  -2   8  111.99    7.20
  -4   3   8   21.30    3.80
   4   3  -8   18.90    3.50
  -4  -3  -8   18.40    3.30
  -4  -3  -8   20.50    2.50
   4   3  -8   24.70    4.70
  -4  -3  -8   22.40    2.90
   4  -3   8   22.50    3.20
   4  -3   8   24.40    4.00
  -4   3  -8   23.00    4.10
  -4  -3   8   25.20    4.50
   4  -3  -8   22.60    3.60
  -4  -3   8   21.10    3.30
  -4   3  -8   17.10    3.80
   4   4  -8  396.36   18.80
  -4   4   8  444.16   18.00
   4   4  -8  415.16   17.40
   4  -4   8  432.76   17.30
  -4  -4  -8  430.86   16.90
   4  -4   8  451.85   18.50
   4   4   8  422.96   15.00
  -4  -4   8  428.06   15.50
  -4  -4   8  437.26   18.70
   4  -4  -8  411.56   18.00
  -4   4  -8  438.76   18.30
  -4  -4   8  403.66   17.10
  -4   4  -8  385.76   18.00
   4  -5   8  172.78   11.60
   4  -5   8  155.88    9.20
  -4  -5  -8  170.88    8.90
  -4   5   8  173.08   11.00
   4   5  -8  166.88   11.70
  -4   5  -8  168.68   11.20
  -4  -5   8  165.28    9.60
   4   5   8  166.28    7.70
   4  -5  -8  168.38   11.90
  -4  -5   8  158.18    8.90
  -4   5  -8  159.88   10.90
   4  -5  -8  183.78   10.70
  -4  -5   8  157.78   11.30
   4  -6   8  116.79   13.10
  -4  -6  -8   94.69    6.80
  -4   6   8   99.09   11.50
   4  -6   8  100.49    7.90
  -4  -6   8  105.79   10.00
  -4   6  -8   97.59   11.90
   4   6   8   93.59    7.30
  -4  -6   8   75.79    7.80
  -4   6  -8   93.89   10.20
   4  -6  -8   88.59   12.60
  -4  -6   8   92.69   11.40
   4  -6  -8   95.29   10.30
   4   0  -9  465.35   18.50
   4   0  -9  465.45   18.30
  -4   0  -9  481.35   19.00
   4   0  -9  482.15   20.00
  -4   0   9  490.95   18.00
  -4   0  -9  468.85   17.40
  -4   0  -9  474.75   17.70
   4   0  -9  469.65   16.80
  -4   0  -9  485.65   18.50
   4  -1   9   41.50    4.70
   4   1  -9   41.30    5.00
   4   1  -9   42.30    4.90
   4  -1   9   44.10    5.10
  -4  -1  -9   47.70    4.90
  -4  -1  -9   43.20    3.80
   4   1  -9   40.60    4.90
  -4  -1  -9   44.90    3.40
   4  -1  -9   39.80    4.90
  -4   1  -9   45.90    5.30
  -4  -1   9   39.50    5.10
   4  -1  -9   44.30    5.10
  -4   1  -9   48.90    4.50
   4  -1  -9   40.70    4.00
   4   2  -9   52.59    5.60
   4   2  -9   50.29    6.40
  -4  -2  -9   53.39    5.50
   4  -2   9   64.59    5.30
   4   2  -9   52.49    5.20
   4  -2   9   58.89    5.90
  -4  -2  -9   50.89    3.70
  -4  -2  -9   59.49    4.10
  -4   2  -9   54.19    5.90
  -4  -2   9   51.09    5.90
   4  -2  -9   51.79    3.60
  -4   2  -9   63.49    5.90
   4   3  -9    6.20    3.20
   4   3  -9   -2.70    2.90
   4  -3   9    2.10    3.50
  -4  -3  -9    1.70    1.70
  -4   3   9    0.40    3.10
   4   3  -9   -5.00    2.80
   4  -3   9   -0.40    2.30
  -4  -3  -9   -1.10    1.50
  -4  -3  -9   -2.50    2.30
  -4  -3   9    3.90    3.00
   4  -3  -9    0.90    3.30
  -4  -3   9    1.50    2.30
  -4   3  -9   -2.60    3.30
  -4   3  -9    1.80    3.40
  -4   4   9   90.29    8.30
   4  -4   9   89.39    7.10
  -4  -4  -9   63.69    7.00
  -4  -4  -9   68.09    6.60
  -4  -4  -9   80.79    5.30
   4   4  -9   68.59    8.40
   4   4  -9   75.69    7.10
   4  -4   9   87.39    8.30
  -4   4  -9   75.09    8.00
  -4  -4   9   83.69    8.40
   4  -4  -9   77.39    7.70
  -4  -4   9   87.59    6.70
  -4   4  -9   78.39    8.00
   4  -5   9  132.09    8.60
  -4   5   9  120.99   10.50
  -4  -5  -9  131.19    7.60
   4  -5   9  138.39   11.30
   4   5  -9   90.59   10.20
  -4   5  -9  116.09    9.70
   4  -5  -9  114.99    9.90
   4   5   9  121.69    6.30
  -4   5  -9  135.79   10.50
  -4  -5   9  125.69    7.70
  -4  -5   9  117.29    8.10
  -4  -5   9  120.89   11.30
  -4   6   9   31.40    7.50
  -4  -6  -9   44.00    5.30
   4  -6   9   32.40    8.40
  -4  -6   9   54.89    7.40
   4  -6  -9   28.60    8.10
  -4  -6   9   37.80    6.40
   4  -6  -9   36.80    7.00
   4   6   9   42.00    4.70
  -4   0 -10  478.95   19.60
  -4   0  10  482.05   18.30
   4   0 -10  463.85   19.00
  -4   0 -10  501.35   17.90
   4   0 -10  492.55   17.20
   4   0 -10  459.55   18.70
  -4   0 -10  477.65   18.10
   4   0 -10  471.55   19.30
  -4  -1 -10  191.48    8.20
  -4  -1 -10  189.18    8.60
   4   1 -10  188.58   10.20
   4  -1  10  206.18    9.70
  -4  -1 -10  191.98    9.20
  -4  -1 -10  179.38    9.90
   4   1 -10  180.28    9.70
   4   1 -10  177.28    9.80
   4  -1 -10  184.18    8.20
   4  -1 -10  187.18    8.90
  -4   1 -10  166.68    9.60
   4  -1 -10  180.48    9.60
  -4   1 -10  183.58   10.20
  -4   1 -10  193.68    9.20
   4  -1 -10  181.68   10.10
  -4  -1  10  208.98    9.90
   4  -2  10   42.00    5.50
  -4   2  10   48.60    6.00
  -4  -2 -10   43.90    4.30
   4   2 -10   40.20    5.00
   4   2 -10   41.60    5.40
  -4  -2 -10   40.20    3.60
   4  -2  10   45.30    5.40
   4   2 -10   32.30    4.60
  -4  -2 -10   43.40    4.50
  -4  -2 -10   40.50    5.10
  -4   2 -10   41.80    5.60
  -4  -2  10   52.39    6.30
   4  -2 -10   34.40    5.00
   4  -2 -10   40.30    3.70
   4  -2 -10   43.80    5.40
  -4   2 -10   35.80    5.00
  -4   3  10   28.70    5.20
   4  -3  10   36.70    5.20
  -4  -3 -10   35.00    4.80
  -4  -3 -10   34.00    4.30
   4   3 -10   29.10    4.60
  -4  -3 -10   22.10    3.20
   4   3 -10   41.90    5.00
   4  -3  10   36.90    5.60
   4   3 -10   21.50    4.60
  -4  -3  10   37.40    5.90
  -4   3 -10   31.40    5.00
  -4   3 -10   32.70    5.20
   4  -3 -10   30.70    5.10
   4   4 -10  282.87   15.30
  -4   4  10  296.57   14.70
  -4  -4 -10  295.47   13.30
   4  -4  10  282.67   14.70
   4   4 -10  281.47   14.10
  -4  -4 -10  292.77   14.00
  -4  -4 -10  289.67   11.90
   4  -4  10  263.07   13.20
  -4  -4  10  252.77   13.00
   4  -4 -10  307.67   14.40
  -4  -4  10  267.77   15.00
  -4   4 -10  299.87   14.80
  -4   4 -10  276.17   15.10
   4   5 -10   91.99   10.60
  -4  -5 -10  112.09    7.40
   4  -5  10  119.29    8.40
   4  -5  10  131.59   12.20
  -4  -5 -10  117.89    7.50
  -4   5  10  126.89   11.30
  -4  -5  10  109.49    8.60
  -4  -5  10  114.79   12.60
  -4   5 -10  105.99   10.80
  -4   5 -10   84.69    9.50
   4  -5 -10  112.19   10.00
  -4   0 -11   77.19    6.40
  -4   0 -11   76.99    5.50
   4   0 -11   78.89    4.70
   4   0 -11   75.69    6.80
   4   0 -11   71.89    6.70
   4   0 -11   74.69    6.60
  -4   0 -11   63.19    7.10
  -4   0 -11   72.19    5.80
  -4  -1 -11    8.40    2.70
   4   1 -11    8.70    3.50
  -4  -1 -11    9.40    3.80
   4   1 -11    8.80    3.70
  -4  -1 -11    7.10    2.90
   4   1 -11   13.50    3.60
   4  -1  11    3.00    3.30
  -4   1 -11    6.70    2.80
   4  -1 -11    7.60    3.50
  -4   1 -11    4.90    2.60
   4  -1 -11    6.50    3.20
  -4   1 -11   10.00    3.70
  -4  -1  11    2.70    3.50
   4  -1 -11    4.50    2.70
  -4   1 -11    5.50    3.60
   4  -1 -11    0.50    2.30
  -4  -2 -11    7.20    2.80
  -4  -2 -11    7.80    3.20
  -4  -2 -11    8.30    2.90
  -4  -2 -11    6.30    2.40
   4  -2  11    5.70    3.30
   4   2 -11    6.40    3.90
   4   2 -11   12.10    4.20
   4   2 -11    8.70    3.50
   4  -2  11    3.40    3.90
  -4   2 -11    1.50    3.70
   4  -2 -11    9.20    3.50
   4  -2 -11   13.90    4.30
  -4   2 -11    3.30    4.00
  -4  -2  11    7.60    3.90
   4  -2 -11    8.00    2.30
  -4   3  11    9.00    4.60
  -4  -3 -11   13.90    4.30
  -4  -3 -11   13.80    3.10
   4   3 -11    3.10    4.10
   4   3 -11   16.80    4.40
   4  -3  11    4.40    3.60
  -4  -3 -11   16.20    2.80
   4  -3  11   15.00    4.80
  -4  -3 -11   12.20    3.00
   4   3 -11   16.50    5.40
   4  -3 -11   18.00    4.60
  -4  -3  11    7.50    4.80
  -4   3 -11   18.60    5.00
  -4   3 -11   31.70    5.30
   4   4 -11   99.49   10.60
  -4   4  11  130.59   10.70
   4  -4  11  115.69    8.50
  -4  -4 -11  110.19    7.60
   4  -4  11  109.29   10.40
   4   4 -11   92.69    8.70
  -4  -4 -11  113.79    8.40
  -4  -4 -11  118.29    6.90
   4   4 -11  105.99    9.80
  -4  -4 -11   99.59    9.00
  -4   4 -11  107.59   10.00
  -4   4 -11  101.09   10.80
   4  -4 -11  101.59   10.10
  -4  -4  11  102.09   11.00
  -4  -4  11  112.19    8.60
   4   0 -12  276.87   13.10
   4   0 -12  251.07   13.20
   4   0 -12  265.27   13.60
  -4   0 -12  268.27   13.10
   4   0 -12  271.67   11.00
  -4   0 -12  283.27   13.80
  -4   0 -12  251.27   12.10
  -4   0 -12  280.97   11.80
  -4  -1 -12  158.48   10.10
   4   1 -12  138.19    9.90
   4   1 -12  134.29   10.20
  -4  -1 -12  142.09    8.10
  -4  -1 -12  148.59    7.80
  -4  -1 -12  142.39    9.00
   4   1 -12  138.29    9.60
   4  -1 -12  138.49   10.10
  -4   1 -12  136.99    8.50
  -4   1 -12  139.89    9.80
   4  -1 -12  142.59    8.30
   4  -1 -12  140.09    9.50
   4  -1 -12  135.59    7.50
  -4   1 -12  131.99    8.20
  -4   1 -12  138.59   10.10
  -4  -2 -12   29.70    3.70
   4   2 -12   24.50    5.50
   4  -2  12   27.50    5.10
  -4  -2 -12   29.70    4.70
  -4  -2 -12   30.90    5.10
   4   2 -12   35.00    5.30
   4   2 -12   38.30    5.50
  -4  -2 -12   39.50    5.20
   4  -2 -12   38.40    4.30
   4  -2 -12   35.00    5.90
  -4   2 -12   36.50    6.10
   4  -2 -12   43.80    6.10
   4  -2 -12   37.30    5.60
  -4  -2  12   29.10    6.00
  -4   2 -12   24.20    5.60
  -4  -3 -12   34.40    5.80
  -4  -3 -12   56.39    5.80
   4  -3  12   45.30    5.70
   4   3 -12   36.40    6.10
  -4  -3 -12   39.00    5.80
  -4  -3 -12   40.10    4.30
   4   3 -12   34.60    5.80
   4  -3  12   41.70    6.30
   4  -3 -12   31.80    5.20
  -4  -3  12   43.60    7.30
  -4   3 -12   39.00    5.80
   4  -3 -12   36.00    6.30
  -4   3 -12   49.70    6.70
   4   4 -12  141.49   12.40
  -4  -4 -12   88.19    9.70
   4  -4  12  119.49   10.20
  -4   4  12  111.39   11.80
  -4  -4 -12  140.09    9.30
  -4  -4 -12  124.29    8.20
  -4  -4 -12  120.79    7.10
   4  -4  12  133.79   12.00
   4  -4 -12  125.79   11.30
  -4   4 -12  114.39   11.60
  -4  -4  12  104.19   12.80
   4   0 -13  227.98   12.90
  -4   0 -13  219.88   13.30
   4   0 -13  236.88   12.70
  -4   0 -13  224.58   11.70
   4   0 -13  233.98    9.90
  -4   0 -13  247.08   13.10
  -4   0 -13  237.88   11.60
   4   0 -13  228.68   13.00
  -4  -1 -13   23.70    5.40
  -4  -1 -13   22.40    3.80
  -4  -1 -13   24.00    4.50
  -4  -1 -13   16.20    3.90
   4   1 -13   25.40    5.50
   4   1 -13   19.00    5.80
   4   1 -13   13.60    5.10
  -4   1 -13   24.20    4.40
   4  -1 -13   19.20    5.30
  -4   1 -13   25.50    4.30
  -4   1 -13   12.20    4.70
  -4   1 -13   19.00    5.60
   4  -1 -13   21.60    4.90
   4  -1 -13   14.90    5.40
   4  -1 -13   30.20    4.20
   4   2 -13   16.10    5.60
   4  -2  13   23.20    5.20
  -4  -2 -13   26.10    4.80
   4   2 -13   12.60    5.90
   4   2 -13   28.00    5.20
  -4  -2 -13   30.60    4.00
  -4  -2 -13   28.30    5.80
  -4  -2 -13   24.20    4.10
   4  -2 -13   18.90    3.60
  -4   2 -13   27.30    4.70
  -4   2 -13   26.80    6.40
   4  -2 -13   23.90    5.70
   4  -2 -13   25.40    4.50
  -4   2 -13   18.00    4.90
   4  -2 -13   41.10    6.80
  -4   0 -14  160.78   10.20
   5   0   0    1.80    0.90
  -5   0   0    1.00    0.90
   5   0   0    2.20    1.00
  -5   0   0    1.40    0.90
   5   1   0  950.60   32.70
  -5   1   0  952.00   33.70
   5   1   0  997.40   33.20
   5  -1   0 1006.70   33.90
  -5  -1   0  980.90   33.50
  -5  -1   0 1028.60   34.40
   5  -1   0  954.60   33.90
  -5   1   0 1004.30   34.10
   5  -2   0  821.82   29.30
   5   2   0  878.91   29.80
  -5  -2   0  817.22   27.80
  -5  -2   0  818.32   29.60
  -5   2   0  800.52   29.30
  -5   2   0  854.71   29.60
   5  -2   0  831.22   29.50
   5  -3   0 1637.94   55.69
  -5   3   0 1591.44   55.69
   5   3   0 1695.03   55.99
  -5  -3   0 1627.34   53.89
  -5   3   0 1622.84   54.59
  -5   3   0 1637.74   55.99
  -5  -3   0 1545.55   55.69
   5  -3   0 1587.14   55.99
  -5   4   0  384.56   14.50
   5  -4   0  371.16   16.10
  -5  -4   0  358.16   15.40
  -5  -4   0  379.16   13.50
   5   4   0  384.56   15.90
   5   5   0    0.50    3.30
   5  -5   0   -0.40    3.50
  -5   5   0    2.30    2.60
  -5   5   0   -1.00    3.20
  -5  -5   0    1.80    3.40
  -5  -5   0    2.20    1.60
  -5   6   0   34.00    6.10
   5   6   0   37.50    6.20
  -5   6   0   35.00    5.00
  -5  -6   0   33.40    3.90
   5   6   0   33.80    6.00
  -5  -6   0   35.30    5.40
   5  -6   0   33.70    7.10
  -5  -7   0  265.57   14.10
   5   7   0  263.57   14.80
  -5   7   0  223.78   15.70
   5  -7   0  246.78   16.90
  -5  -7   0  249.97   11.20
  -5   7   0  252.37   15.70
   5   7   0  238.48   15.40
  -5   0   1   -0.60    0.90
  -5   0   1    0.90    1.00
   5   0   1   -0.60    0.70
   5   0  -1    0.00    0.90
  -5   0   1    0.90    0.80
   5   0  -1   -1.10    0.70
   5   0   1   -0.50    0.90
  -5   0  -1   -0.50    0.90
  -5   0  -1   -0.20    0.80
  -5  -1  -1  472.75   17.20
   5  -1   1  440.86   16.90
   5  -1   1  466.35   16.50
   5   1  -1  467.45   17.20
  -5   1   1  456.55   16.70
   5   1  -1  469.95   16.30
   5   1  -1  445.86   15.80
  -5  -1  -1  466.25   16.60
  -5   1   1  466.15   16.80
  -5   1  -1  466.15   16.60
  -5   1  -1  474.45   17.10
  -5  -1   1  452.05   16.10
   5  -1  -1  450.95   16.70
   5   1   1  462.75   15.80
   5  -1  -1  445.76   16.80
  -5  -1   1  463.55   17.10
  -5   2   1  428.56   16.50
  -5  -2  -1  438.06   16.60
   5  -2   1  407.96   16.50
   5   2  -1  459.75   16.80
   5   2  -1  433.06   15.10
   5  -2   1  418.56   16.20
   5  -2  -1  451.45   16.50
   5  -2  -1  440.16   16.50
  -5  -2   1  432.96   16.60
  -5   2  -1  458.15   16.40
  -5  -2   1  413.66   15.10
  -5   2  -1  455.45   16.80
   5  -3   1  405.86   15.40
   5   3  -1  395.96   15.50
  -5   3   1  385.16   14.00
   5  -3   1  372.86   15.60
  -5  -3  -1  391.66   13.50
  -5   3   1  382.46   15.40
  -5  -3  -1  375.86   15.40
  -5  -3   1  394.66   15.60
   5  -3  -1  384.96   15.40
  -5   3  -1  384.96   15.40
  -5   3  -1  396.76   15.80
  -5   3  -1  386.66   14.50
  -5  -3   1  388.06   13.80
   5   3   1  407.56   15.70
  -5  -4  -1   76.69    5.90
  -5   4   1   68.99    4.50
  -5   4   1   63.99    5.90
   5  -4   1   69.09    6.40
  -5  -4  -1   78.89    3.70
   5   4  -1   79.39    6.40
  -5   4  -1   78.29    6.20
  -5   4  -1   80.19    5.20
   5  -4  -1   80.69    5.80
  -5   4  -1   86.09    6.20
  -5  -4   1   75.19    4.00
   5   4   1   66.19    6.20
   5  -4  -1   72.49    6.50
  -5  -4   1   67.99    5.90
  -5   5   1   62.59    7.20
  -5   5   1   63.79    5.20
  -5  -5  -1   58.29    3.80
  -5  -5  -1   54.59    6.10
   5  -5   1   63.19    7.90
   5  -5  -1   57.69    7.60
   5   5   1   66.69    5.80
   5   5   1   58.59    7.10
  -5  -5   1   65.89    4.20
  -5   5  -1   57.89    5.80
  -5   5  -1   63.29    7.10
   5  -6   1   95.39   10.50
  -5   6   1  104.49    7.60
  -5   6   1   92.99    9.40
  -5  -6  -1   95.19    8.00
  -5  -6  -1   84.69    5.60
   5   6  -1   85.49    9.40
  -5  -6   1  100.09    8.40
  -5   6  -1   84.19    9.80
  -5  -6   1   92.29    5.80
   5   6   1   85.89    9.40
  -5   6  -1   90.39    7.80
   5  -6  -1   96.59   10.50
   5   6   1   95.39    8.10
  -5  -7  -1   94.59    7.80
   5   7  -1   92.59   11.30
   5  -7   1  100.49   13.20
  -5   7   1  110.59   12.40
  -5   7   1   98.49    9.70
   5   7  -1  102.59   12.70
  -5  -7  -1  113.59    9.70
  -5   7  -1   86.19   12.20
  -5  -7   1  105.69    7.10
   5   7   1  110.19   10.40
  -5   7  -1  103.19   10.20
  -5  -7   1  102.79   10.00
   5   7   1  123.19   12.50
   5  -7  -1  100.69   13.00
   5   0  -2    0.20    1.10
  -5   0   2   -0.10    1.10
  -5   0  -2    0.30    1.00
   5   0   2    0.20    0.90
  -5   0   2   -0.60    1.00
   5   0  -2   -0.30    1.00
  -5   0  -2    0.60    0.70
   5   0   2   -0.20    0.60
  -5   0   2   -0.60    1.20
   5   0  -2   -0.50    0.70
   5   1  -2   57.09    3.10
   5   1  -2   57.89    3.80
   5  -1   2   45.10    3.40
   5  -1   2   43.80    3.00
  -5   1   2   39.30    3.00
   5   1  -2   53.89    2.80
  -5   1   2   39.90    3.20
  -5   1   2   47.50    3.10
   5  -1  -2   54.29    3.20
   5   1   2   44.30    2.10
  -5   1  -2   56.79    3.10
  -5  -1   2   36.50    3.20
   5   2  -2  647.64   23.50
  -5   2   2  715.73   24.80
  -5  -2  -2  679.03   24.30
  -5  -2  -2  658.63   24.90
   5  -2   2  698.93   24.90
   5   2  -2  695.73   25.10
   5  -2  -2  662.13   24.70
  -5   2  -2  649.74   24.40
  -5  -2   2  724.33   23.60
  -5   2  -2  683.43   25.10
   5   2   2  723.53   23.10
   5  -2  -2  664.23   24.70
  -5  -2   2  716.53   25.00
   5  -3   2   28.60    3.90
  -5   3   2   24.70    3.60
  -5  -3  -2   38.50    4.10
   5   3  -2   35.10    4.10
  -5   3  -2   41.20    3.40
   5  -3  -2   37.60    4.10
   5  -3  -2   33.80    4.00
  -5   3  -2   36.90    3.80
  -5   3  -2   37.10    4.40
   5  -4   2   20.80    4.30
  -5  -4  -2   11.60    1.70
  -5   4   2   18.50    2.30
  -5  -4  -2   12.50    2.90
   5   4  -2    8.20    2.80
  -5   4   2   15.10    3.50
  -5   4  -2   15.30    3.40
  -5  -4   2   18.10    3.70
  -5   4  -2   13.60    3.40
   5  -4  -2   18.20    4.40
   5  -4  -2   12.70    2.60
   5   4   2   18.00    2.50
  -5   4  -2   10.80    2.70
  -5  -4   2   17.30    2.40
   5   4   2   21.40    3.90
   5   5  -2   60.79    7.20
  -5  -5  -2   58.69    3.60
  -5  -5  -2   55.99    6.00
  -5   5   2   47.10    4.90
   5  -5   2   48.40    6.40
  -5   5   2   56.69    6.60
   5   5   2   50.59    6.80
  -5   5  -2   55.49    7.00
  -5  -5   2   54.09    4.40
   5   5   2   50.99    5.00
   5  -5  -2   55.09    7.10
  -5   5  -2   53.99    6.00
   5  -5  -2   50.49    6.00
  -5  -5   2   48.90    6.50
  -5  -6  -2  287.07   11.90
  -5   6   2  330.37   15.90
  -5  -6  -2  286.87   14.30
   5  -6   2  296.37   16.20
  -5   6   2  309.77   13.10
   5   6  -2  293.97   15.60
  -5  -6   2  301.97   13.50
  -5  -6   2  331.27   14.90
  -5   6  -2  279.17   14.40
  -5   6  -2  286.27   15.50
   5   6   2  316.77   14.00
   5  -6  -2  308.27   16.40
   5   6   2  290.67   15.10
   5  -7   2  146.19   14.40
  -5  -7  -2  154.18    8.20
  -5   7   2  152.48   13.70
  -5   7   2  160.18   10.70
   5   7  -2  142.09   13.50
  -5  -7  -2  174.88   10.90
   5   7   2  158.98   11.80
  -5  -7   2  141.89    8.50
  -5   7  -2  156.18   13.60
   5   7   2  154.58   12.80
  -5   7  -2  153.08   11.80
   5  -7  -2  132.09   13.50
  -5  -7   2  142.49   11.50
  -5  -7   2  160.88   14.00
  -5   0  -3    0.70    0.70
  -5   0   3   -0.40    0.70
  -5   0   3    0.10    1.20
   5   0  -3    0.10    0.70
   5   0  -3    0.50    1.10
   5   0   3    0.50    1.10
  -5   0   3    0.70    1.20
  -5   0  -3    1.10    1.10
   5   0   3   -0.50    0.60
   5   0  -3    0.30    1.20
  -5   1   3  785.42   27.30
  -5  -1  -3  804.52   27.30
   5   1  -3  757.62   26.60
   5  -1   3  776.82   27.50
   5   1  -3  779.72   27.50
  -5   1   3  748.13   26.60
   5   1  -3  779.42   27.10
   5  -1  -3  780.22   27.50
  -5  -1   3  727.53   25.90
  -5   1  -3  795.62   26.80
  -5  -1   3  762.62   27.40
  -5   1  -3  792.02   27.70
   5  -1  -3  770.02   26.90
   5   2  -3  739.23   26.20
  -5   2   3  677.93   24.50
  -5   2   3  729.13   25.90
  -5  -2  -3  691.13   25.90
   5  -2   3  708.23   26.00
   5   2  -3  709.53   24.80
  -5  -2  -3  738.63   25.50
   5  -2  -3  716.23   26.00
  -5  -2   3  719.43   26.00
  -5   2  -3  709.13   25.50
   5  -2  -3  717.53   25.70
  -5   2  -3  709.13   26.20
  -5  -2   3  746.73   24.90
   5  -3   3  662.23   24.90
  -5  -3  -3  668.43   24.50
  -5   3   3  665.93   22.60
   5   3  -3  690.93   25.20
  -5   3   3  670.73   24.60
   5   3  -3  654.23   23.30
   5  -3  -3  648.44   24.80
  -5   3  -3  637.54   24.40
   5  -3  -3  660.63   24.70
  -5   3  -3  677.33   24.10
  -5  -3   3  676.93   23.40
  -5   3  -3  682.53   25.10
   5   3   3  639.14   22.70
  -5  -3   3  670.83   24.90
  -5   4   3  148.49    8.80
   5  -4   3  169.08    9.50
  -5  -4  -3  154.98    8.30
  -5   4   3  166.88    6.60
   5   4  -3  148.19    9.20
   5  -4  -3  165.98    8.70
  -5  -4   3  160.78    9.10
   5  -4  -3  156.98    9.30
  -5   4  -3  160.38    9.10
  -5   4  -3  160.98    8.30
  -5  -4   3  167.78    7.20
  -5   4  -3  148.99    8.90
   5   4   3  156.98    7.00
   5  -5   3   68.69    8.30
  -5  -5  -3   69.79    6.20
   5   5  -3   64.89    7.00
  -5   5   3   67.39    7.40
  -5   5   3   61.89    4.60
   5   5   3   64.09    5.30
   5  -5  -3   55.89    7.80
  -5   5  -3   61.99    7.40
  -5  -5   3   65.19    7.10
   5  -5  -3   75.79    6.60
  -5  -5   3   69.29    4.80
  -5   5  -3   75.09    6.80
   5   6  -3  119.89   10.70
   5  -6   3  123.69   11.30
  -5   6   3  125.29    7.40
  -5   6   3  133.39   10.70
  -5   6  -3  147.49    9.90
   5  -6  -3  111.09   10.80
  -5  -6   3  113.39    7.00
  -5  -6   3  120.69   10.40
  -5   6  -3  140.79   10.90
  -5  -6   3  120.19    9.60
   5   6   3  125.29    8.50
  -5  -7  -3  151.68    8.60
   5  -7   3  172.98   15.20
   5   7  -3  189.28   14.70
  -5  -7  -3  171.18   11.10
  -5   7   3  174.38   10.50
  -5   7   3  189.98   14.70
  -5  -7   3  173.38    9.80
  -5  -7   3  187.58   14.70
  -5   7  -3  164.38   12.70
   5  -7  -3  167.98   15.20
  -5   7  -3  158.48   14.50
  -5  -7   3  194.18   12.60
   5   7   3  190.88   12.40
  -5   0   4   -1.10    1.20
   5   0   4    2.00    1.50
   5   0  -4    0.40    0.70
  -5   0  -4   -1.00    0.70
   5   0   4    0.60    0.70
   5   0  -4    0.80    1.20
  -5   0   4   -0.90    1.10
   5   0  -4    0.00    1.40
  -5   0  -4    0.60    1.30
   5   1  -4   73.69    4.00
   5  -1   4   79.69    3.90
  -5  -1  -4   69.39    4.50
   5   1  -4   74.79    4.70
   5  -1   4   74.79    4.80
   5   1  -4   74.69    4.30
  -5   1   4   77.29    3.90
  -5   1   4   84.49    4.80
   5  -1  -4   72.39    4.60
  -5  -1   4   84.49    4.90
   5  -1  -4   71.39    4.10
  -5   1  -4   70.79    4.70
  -5   1  -4   69.49    4.00
  -5   2   4 1590.54   56.99
  -5  -2  -4 1791.02   58.69
   5   2  -4 1694.83   57.79
   5   2  -4 1739.63   59.19
   5  -2   4 1670.13   58.89
   5   2  -4 1725.93   58.29
   5  -2   4 1743.63   57.89
  -5   2   4 1668.63   58.59
  -5  -2   4 1644.04   56.89
  -5   2  -4 1761.12   58.49
   5  -2  -4 1760.32   58.99
  -5   2  -4 1774.12   59.29
  -5  -2   4 1694.23   58.89
  -5  -2   4 1641.44   56.69
   5  -2  -4 1759.92   58.59
  -5  -2   4 1728.03   57.89
  -5   2  -4 1782.92   58.49
  -5  -3  -4  445.06   17.70
   5   3  -4  471.45   18.40
   5   3  -4  456.45   16.80
  -5   3   4  457.45   17.90
   5  -3   4  445.16   18.10
  -5  -3   4  454.85   16.40
  -5   3  -4  464.65   17.50
  -5  -3   4  459.15   16.70
  -5   3  -4  447.76   18.20
  -5  -3   4  445.96   18.10
  -5   3  -4  460.55   17.80
   5  -3  -4  444.06   17.90
   5  -3  -4  455.45   18.00
  -5  -4  -4  228.48   10.80
  -5   4   4  237.98   11.40
   5  -4   4  216.58   11.50
  -5   4  -4  235.18   11.50
  -5  -4   4  227.98   10.10
  -5   4  -4  239.58   11.50
   5  -4  -4  224.78   11.60
   5   4   4  211.38    9.00
   5  -4  -4  229.68   11.00
  -5   4  -4  236.68   10.90
  -5  -4   4  236.98    9.70
  -5  -5  -4   49.20    6.00
   5  -5   4   61.09    8.00
   5   5  -4   63.09    7.50
  -5   5   4   55.29    7.00
   5  -5  -4   57.19    6.50
   5   5   4   54.09    5.00
  -5   5  -4   50.59    7.10
   5  -5  -4   57.29    7.80
  -5   5  -4   51.09    7.20
  -5  -5   4   51.09    7.00
  -5  -5   4   60.59    6.30
  -5   5  -4   58.29    6.60
  -5  -5   4   57.49    4.90
   5  -6   4  172.68   12.70
   5   6  -4  153.28   11.80
  -5  -6  -4  159.18    9.70
   5  -6   4  161.48    9.50
  -5   6   4  172.18   11.90
   5  -6  -4  160.18   12.50
   5  -6  -4  157.88   10.60
  -5   6  -4  154.98   10.90
  -5   6  -4  147.89   11.80
  -5  -6   4  165.28    8.60
   5   6   4  172.78    9.50
  -5  -6   4  159.58   11.20
  -5  -6   4  161.38   11.10
  -5  -7  -4  119.69    9.10
   5  -7   4  106.99   14.30
  -5   7   4  107.69   12.60
   5  -7   4  107.59    8.50
   5   7  -4  106.89   11.70
  -5  -7   4  111.89   13.10
  -5   7  -4  113.39   11.90
  -5  -7   4  115.99   11.20
  -5   7  -4  107.59   13.10
   5  -7  -4  104.89   13.80
  -5  -7   4  107.09    8.10
  -5   0  -5    1.50    1.60
   5   0  -5    3.20    0.90
   5   0  -5    2.80    1.70
   5   0   5    4.10    1.70
   5   0   5    3.40    1.00
  -5   0  -5    3.30    1.00
   5   0  -5    3.50    1.60
  -5   0   5    1.90    1.40
  -5   0   5    1.80    1.40
   5   1  -5  338.87   13.40
   5   1  -5  334.77   12.80
   5   1  -5  342.77   13.20
  -5  -1  -5  349.27   11.80
  -5  -1  -5  334.37   13.30
   5  -1   5  330.37   12.30
   5  -1   5  331.47   13.40
  -5   1   5  329.57   13.20
  -5   1   5  323.47   12.20
  -5  -1   5  313.67   13.20
   5  -1  -5  339.47   12.60
  -5   1  -5  332.67   13.70
  -5   1  -5  342.77   12.60
   5  -1  -5  329.17   12.40
   5  -1  -5  341.47   13.50
  -5  -2  -5  488.75   16.40
   5   2  -5  480.95   17.70
  -5   2   5  442.76   18.20
  -5  -2  -5  510.25   18.40
   5  -2   5  474.25   17.60
   5   2  -5  491.15   18.80
   5  -2   5  462.25   18.50
   5   2  -5  487.45   18.00
  -5   2   5  440.16   16.30
   5  -2  -5  486.15   18.20
  -5   2  -5  489.65   18.00
   5  -2  -5  493.65   18.70
  -5   2  -5  495.95   18.90
  -5   2  -5  504.25   18.30
  -5  -2   5  456.75   18.40
   5  -3   5  372.96   14.50
   5   3  -5  378.06   14.40
  -5  -3  -5  367.16   15.20
  -5   3   5  363.46   15.30
   5   3  -5  385.36   15.90
   5  -3   5  363.66   15.50
   5  -3  -5  374.26   15.50
  -5  -3   5  367.96   15.70
  -5   3  -5  379.36   15.90
   5  -3  -5  390.86   15.60
  -5   3  -5  378.66   15.30
  -5   3  -5  369.76   15.10
  -5  -3   5  351.46   13.40
  -5  -3   5  371.26   14.30
   5   4  -5   23.80    3.70
  -5  -4  -5   29.00    4.10
   5  -4   5   20.40    4.30
   5  -4   5   25.90    4.10
  -5   4   5   16.50    6.20
  -5   4  -5   31.20    4.80
   5   4   5   22.10    2.60
   5  -4  -5   24.30    4.00
  -5   4  -5   29.10    4.30
  -5   4  -5   21.60    4.00
  -5  -4   5   26.40    3.80
  -5  -4   5   24.70    4.60
  -5  -4   5   21.40    2.80
   5  -4  -5   27.20    4.50
   5   5  -5   31.40    4.90
   5  -5   5   45.80    4.90
  -5  -5  -5   43.70    5.90
   5  -5   5   41.50    6.10
  -5   5   5   50.79    6.30
   5  -5  -5   38.50    6.10
  -5   5  -5   44.60    5.90
  -5  -5   5   42.20    5.70
  -5   5  -5   46.40    6.30
   5  -5  -5   50.09    6.30
  -5   5  -5   43.50    6.20
   5   5   5   34.80    4.30
  -5  -5   5   40.90    4.60
  -5  -5   5   36.50    5.40
   5  -6   5  180.58   10.30
  -5   6   5  204.58   13.00
  -5  -6  -5  192.08   10.70
   5   6  -5  181.98   13.00
   5  -6   5  191.78   13.60
  -5  -6   5  197.38   12.30
   5  -6  -5  188.68   11.80
  -5  -6   5  205.28   12.30
  -5   6  -5  188.68   12.10
  -5  -6   5  187.38    9.90
   5  -6  -5  203.98   13.90
  -5   6  -5  192.88   13.10
   5   6   5  191.58   10.10
  -5  -7  -5  150.88   10.00
   5  -7   5  127.99    9.50
   5   7  -5  128.09   12.90
  -5   7   5  144.29   13.50
   5  -7   5  136.79   15.60
   5  -7  -5  118.29   15.00
  -5  -7   5  137.29    8.90
  -5  -7   5  111.59   12.10
  -5   7  -5  120.89   15.00
  -5  -7   5  111.39   13.70
   5   7   5  119.09   11.20
  -5   7  -5  132.99   12.60
   5   0  -6    1.70    1.50
  -5   0  -6    0.60    1.60
  -5   0   6    1.70    1.60
  -5   0   6   -0.10    1.80
  -5   0  -6    0.80    1.10
   5   0   6   -0.10    1.50
   5   0   6   -0.60    1.10
   5   0  -6    2.20    1.60
   5   0  -6    1.00    1.80
   5   1  -6   50.49    4.00
   5  -1   6   56.39    4.40
  -5   1   6   60.19    4.60
  -5   1   6   55.69    3.40
   5   1  -6   51.99    4.30
   5  -1   6   62.49    3.80
   5   1  -6   52.09    4.40
  -5  -1  -6   48.00    4.30
  -5  -1  -6   51.79    2.90
   5  -1  -6   44.50    3.30
   5  -1  -6   54.89    4.50
   5  -1  -6   49.40    3.60
  -5   1  -6   50.19    4.70
  -5  -1   6   63.69    4.60
  -5  -2  -6  446.56   17.70
  -5  -2  -6  445.86   15.80
   5  -2   6  475.65   17.00
   5  -2   6  465.15   18.00
  -5   2   6  473.25   17.80
   5   2  -6  447.96   17.10
   5   2  -6  446.46   18.20
  -5   2   6  459.35   15.50
   5   2  -6  440.36   17.50
   5  -2  -6  448.66   18.00
   5  -2  -6  453.65   17.40
  -5  -2   6  470.05   18.00
  -5   2  -6  452.65   17.70
  -5   2  -6  444.26   18.20
   5  -3   6  146.69    7.10
   5   3  -6  131.29    8.10
   5   3  -6  128.79    6.90
  -5   3   6  144.09    7.90
  -5  -3  -6  121.69    7.30
  -5  -3  -6  116.99    5.30
  -5  -3  -6  126.49    7.70
   5  -3   6  141.59    8.00
   5  -3  -6  128.39    7.70
  -5   3  -6  123.49    7.60
  -5   3  -6  123.89    7.70
  -5  -3   6  147.89    8.40
   5  -3  -6  116.39    7.80
  -5  -3   6  151.18    7.00
  -5   3  -6  122.59    8.00
   5  -4   6   81.49    5.70
   5   4  -6   55.49    6.70
   5  -4   6   81.99    7.80
   5   4  -6   70.59    5.70
  -5  -4  -6   66.89    6.10
  -5   4   6   82.09    7.10
  -5  -4   6   80.69    7.40
  -5  -4   6   83.19    5.50
  -5  -4   6   80.99    5.10
  -5   4  -6   68.39    6.80
  -5   4  -6   65.29    8.50
   5  -4  -6   48.50    9.60
   5   4   6   80.89    3.80
  -5   4  -6   73.89    6.50
   5   5  -6   22.90    5.10
   5  -5   6   17.90    3.40
  -5  -5  -6   25.10    4.20
  -5   5   6   21.30    5.10
   5  -5   6   17.40    4.90
  -5  -5   6   18.10    4.90
  -5   5  -6   21.70    5.00
  -5   5  -6   23.90    5.00
   5  -5  -6   27.90    5.70
   5  -5  -6   28.30    4.70
  -5  -5   6   13.30    3.60
  -5   5  -6   18.10    4.30
  -5  -5   6   17.00    3.80
   5   5   6   22.30    2.80
  -5  -6  -6  236.38   11.80
   5   6  -6  226.88   14.40
   5  -6   6  249.68   15.40
  -5   6   6  250.87   14.50
   5  -6   6  225.68   11.70
  -5  -6   6  240.78   14.20
   5  -6  -6  248.48   15.20
  -5   6  -6  241.98   15.10
   5   6   6  228.58   10.90
  -5   6  -6  214.38   13.50
  -5  -6   6  224.98   11.40
  -5  -6   6  244.48   13.10
   5  -6  -6  232.38   13.60
   5  -7   6   96.99   14.70
  -5  -7  -6   65.89    8.50
  -5   7   6   74.99   10.20
  -5   7  -6   78.59    9.80
  -5  -7   6   77.19    7.50
  -5  -7   6   89.79   10.60
   5   7   6   81.99    9.60
   5   0  -7   -0.90    1.60
  -5   0  -7    0.40    2.10
  -5   0  -7    0.10    1.20
   5   0   7    0.20    1.40
   5   0  -7    1.20    1.80
  -5   0   7   -1.80    1.60
   5   0   7   -1.20    1.70
   5   0  -7    1.40    1.70
  -5   1   7  206.48    8.50
   5   1  -7  207.38    9.60
   5  -1   7  208.78    8.90
   5  -1   7  210.28    9.90
  -5  -1  -7  204.78    7.80
   5   1  -7  214.78    9.50
  -5  -1  -7  213.28    8.30
  -5   1   7  215.58    9.80
  -5  -1  -7  217.48    9.90
   5   1  -7  209.28   10.00
   5  -1  -7  212.88    8.70
   5  -1  -7  211.08   10.00
  -5   1  -7  229.18    9.80
  -5   1  -7  215.68   10.30
  -5  -1   7  218.98    9.80
   5  -1  -7  208.68    8.80
  -5  -2  -7  317.47   13.50
   5  -2   7  327.57   12.70
   5   2  -7  321.67   13.00
  -5   2   7  315.67   13.40
   5  -2   7  315.37   13.60
   5   2  -7  319.17   14.00
   5   2  -7  306.77   13.20
  -5  -2  -7  324.37   11.60
  -5   2  -7  308.27   13.80
   5  -2  -7  315.67   13.00
   5  -2  -7  314.87   13.70
  -5  -2   7  302.17   13.50
  -5   2  -7  312.97   13.40
  -5  -3  -7  320.57   13.60
  -5  -3  -7  310.97   13.60
  -5   3   7  290.67   14.10
  -5  -3  -7  303.77   11.40
   5  -3   7  318.07   14.00
   5  -3   7  322.57   13.80
   5   3  -7  316.17   14.50
   5   3  -7  319.37   13.20
  -5  -3   7  324.87   14.40
   5  -3  -7  296.77   13.90
  -5  -3   7  307.27   13.00
  -5   3  -7  321.27   14.30
  -5   3  -7  296.57   13.70
   5  -3  -7  314.47   13.90
   5   4  -7  109.19    8.60
   5  -4   7  108.19    8.50
   5  -4   7  111.59    7.00
   5   4  -7  112.39    7.20
  -5  -4  -7  110.79    7.50
  -5   4   7  117.89    8.40
  -5   4  -7  101.19    7.70
  -5  -4   7  105.89    6.60
   5  -4  -7  109.59    8.00
  -5  -4   7  114.29    8.90
  -5  -4   7  110.09    5.60
  -5   4  -7  113.69    8.50
   5  -4  -7   98.49    8.50
  -5   4  -7  117.89    8.40
  -5  -5  -7   10.10    3.60
  -5   5   7    7.20    5.00
   5   5  -7    4.30    3.80
   5  -5   7   12.60    5.30
   5  -5   7    7.80    3.50
   5   5   7    7.10    2.30
  -5  -5   7    9.20    4.80
  -5  -5   7   11.40    3.60
   5  -5  -7    9.50    4.00
  -5   5  -7    9.00    4.00
  -5   5  -7   13.70    4.90
   5  -5  -7    5.60    4.70
  -5  -5   7   10.80    3.30
  -5   5  -7    4.50    4.10
   5   6  -7   38.40    7.10
  -5  -6  -7   46.60    6.60
  -5   6   7   35.60    7.20
   5  -6   7   29.20    7.40
   5  -6   7   53.19    6.70
  -5  -6   7   28.50    4.50
   5  -6  -7   36.50    7.90
   5   6   7   32.70    4.50
  -5  -6   7   33.00    6.40
   5  -6  -7   48.70    6.50
  -5   6  -7   44.10    8.00
  -5  -6   7   23.80    6.30
  -5   6  -7   46.30    6.70
  -5   0   8    0.20    1.90
  -5   0  -8   -0.60    2.20
   5   0  -8    1.40    2.10
   5   0  -8    0.30    2.00
   5   0   8    1.20    2.00
   5   0  -8   -0.10    0.80
  -5   0  -8    1.50    1.50
  -5   1   8   79.99    4.50
  -5  -1  -8   82.79    4.50
   5  -1   8   82.79    5.30
  -5  -1  -8   84.69    3.90
  -5  -1  -8   80.69    6.10
   5   1  -8   82.49    6.30
   5  -1   8   80.79    6.20
  -5   1   8   80.69    5.80
   5   1  -8   88.59    6.00
   5   1  -8   89.09    7.30
  -5   1  -8   77.99    6.40
  -5  -1   8   81.29    5.80
   5  -1  -8   93.29    6.30
   5  -1  -8   82.09    4.90
  -5   1  -8   84.79    5.80
   5  -1  -8   73.49    4.80
   5  -2   8 1136.59   40.80
   5   2  -8 1165.08   40.40
  -5   2   8 1063.09   41.90
   5  -2   8 1146.59   40.00
   5   2  -8 1200.08   40.90
  -5  -2  -8 1177.58   39.00
  -5  -2  -8 1152.48   41.20
   5   2  -8 1143.59   41.40
  -5   2  -8 1154.08   41.40
   5  -2  -8 1149.58   41.30
  -5  -2   8 1119.49   40.90
  -5   2  -8 1126.49   40.90
  -5   3   8  197.18   10.40
   5   3  -8  211.28   10.00
   5  -3   8  202.08    9.60
   5   3  -8  192.28   10.90
  -5  -3  -8  199.58    8.10
  -5  -3  -8  210.18   10.40
   5   3  -8  201.18   10.10
  -5  -3   8  189.68   10.90
  -5   3  -8  158.38   15.30
  -5  -3   8  183.48    9.60
   5  -3  -8  206.38   10.60
   5  -3  -8  192.58   10.30
  -5   3  -8  209.48   10.50
  -5  -4  -8   70.89    6.80
  -5  -4  -8   78.59    4.60
  -5   4   8   77.59    7.80
   5  -4   8   73.39    8.00
   5   4  -8   80.79    7.00
   5  -4   8   73.19    6.10
  -5  -4  -8   86.19    7.10
   5   4  -8   70.99    8.10
  -5  -4   8   83.19    6.30
   5  -4  -8   87.49    7.70
   5  -4  -8   66.89    8.00
  -5  -4   8   77.49    8.20
  -5   4  -8   84.89    7.70
  -5   4  -8   80.19    7.70
   5   5  -8   28.30    5.40
   5  -5   8   41.40    6.00
   5  -5   8   43.70    6.90
  -5   5   8   42.10    6.40
  -5  -5  -8   33.40    5.00
  -5  -5   8   40.60    5.40
  -5   5  -8   44.50    6.40
  -5   5  -8   49.50    6.90
   5  -5  -8   37.30    6.80
  -5  -5   8   28.70    5.70
   5  -5  -8   29.60    5.70
  -5   5  -8   41.50    6.10
  -5  -5   8   36.80    5.30
  -5  -6  -8  202.38   10.30
   5  -6   8  177.38   14.90
   5  -6   8  178.08   10.30
   5   6  -8  162.78   13.00
  -5   6   8  191.28   14.30
  -5   6  -8  153.08   12.30
  -5  -6   8  180.98   10.30
  -5   6  -8  185.08   15.10
   5  -6  -8  172.68   12.40
  -5  -6   8  158.38   14.10
   5   6   8  191.68    8.60
  -5  -6   8  190.48   11.60
   5  -6  -8  170.78   14.80
   5   0  -9   -1.60    2.10
   5   0  -9   -3.70    2.40
  -5   0  -9    1.60    2.10
   5   0  -9   -1.30    2.30
  -5   0  -9   -1.60    1.50
  -5   0  -9    2.60    1.80
  -5   0  -9    1.20    2.40
  -5   0   9   -0.60    2.10
  -5  -1  -9   59.79    6.00
  -5  -1  -9   64.89    4.20
   5   1  -9   60.79    5.80
  -5   1   9   57.29    4.20
   5  -1   9   59.19    5.00
   5   1  -9   59.09    5.80
   5   1  -9   62.79    5.80
  -5  -1  -9   64.19    3.70
   5  -1   9   64.59    6.00
  -5   1  -9   61.99    5.40
   5  -1  -9   58.99    5.80
   5  -1  -9   59.19    6.00
   5  -1  -9   58.69    4.60
  -5  -1   9   66.79    5.80
  -5   1  -9   64.19    6.30
   5   2  -9    4.80    2.30
  -5   2   9    4.80    3.20
   5  -2   9    1.60    2.20
   5   2  -9    6.80    3.30
  -5  -2  -9    4.30    2.70
   5   2  -9   -2.40    2.70
  -5   2  -9    4.80    3.80
   5  -2  -9    0.50    2.70
  -5   2  -9    4.40    3.30
   5  -2  -9   -0.30    1.70
  -5  -2   9    2.90    3.00
  -5  -3  -9   87.49    4.80
   5   3  -9   97.79    8.10
   5  -3   9   71.89    7.60
   5   3  -9   75.69    6.80
   5   3  -9   83.69    7.00
   5  -3   9   76.89    6.20
  -5  -3  -9   82.69    6.90
  -5   3   9   85.29    7.50
  -5  -3   9   80.89    7.80
  -5   3  -9   83.29    7.60
  -5   3  -9   76.89    7.70
   5  -3  -9   77.09    7.30
  -5  -4  -9    3.20    3.00
  -5  -4  -9    9.20    3.90
  -5   4   9    3.40    4.10
  -5  -4  -9    7.30    2.30
   5  -4   9    6.20    3.40
   5   4  -9    4.80    5.00
   5   4  -9    5.80    3.50
   5  -4   9    6.40    4.70
   5  -4  -9    6.50    4.20
   5  -4  -9    5.40    4.40
  -5   4  -9    8.30    4.00
  -5  -4   9    9.90    5.00
  -5  -4   9   -0.80    2.80
  -5   4  -9    6.90    3.80
  -5  -5  -9    5.90    2.60
   5  -5   9   14.50    3.60
  -5   5   9   12.80    6.00
  -5  -5  -9    7.00    3.90
   5  -5   9    7.20    6.20
   5   5  -9    5.50    4.40
  -5   5  -9    5.90    5.70
  -5  -5   9    8.30    3.60
  -5   5  -9   10.60    5.70
  -5  -5   9    8.10    5.90
   5  -5  -9    1.40    5.50
   5  -5  -9    7.90    5.00
  -5   5  -9   17.80    4.70
   5   0 -10   -4.20    2.50
  -5   0 -10   -0.80    1.80
   5   0 -10    8.50    3.00
  -5   0 -10   -1.60    2.40
  -5   0  10   -0.60    2.40
  -5   0 -10    0.00    1.90
  -5   0 -10    0.00    3.00
   5   0 -10    1.00    3.00
  -5  -1 -10  193.58    8.90
   5  -1  10  220.08   10.80
   5   1 -10  205.88   10.50
   5   1 -10  202.98   10.80
  -5  -1 -10  173.68    9.70
  -5  -1 -10  192.38   10.70
   5  -1  10  226.68   10.20
  -5  -1 -10  204.28    8.40
   5   1 -10  190.58   10.60
   5  -1 -10  191.98    8.50
   5  -1 -10  185.08   10.70
  -5  -1  10  225.58   10.50
  -5   1 -10  191.28   10.30
  -5   1 -10  201.18   10.90
   5  -1 -10  203.18    9.40
   5  -1 -10  196.28   10.50
   5   2 -10  255.77   12.50
  -5   2  10  251.47   12.40
  -5  -2 -10  242.98   12.10
  -5  -2 -10  248.58    9.40
  -5  -2 -10  256.57   10.40
   5   2 -10  254.37   12.30
   5  -2  10  239.18   12.40
   5   2 -10  243.68   12.80
   5  -2  10  238.28   11.50
   5  -2 -10  241.88   12.80
  -5   2 -10  240.78   12.50
  -5  -2  10  239.18   12.50
  -5   2 -10  230.98   12.60
   5  -2 -10  256.97    9.90
   5   3 -10  210.48   11.60
   5   3 -10  202.18   12.80
  -5   3  10  254.67   12.50
   5  -3  10  244.88   12.40
  -5  -3 -10  223.58    9.50
   5   3 -10  220.38   11.80
   5  -3  10  223.78   11.10
  -5  -3 -10  204.88   11.60
  -5   3 -10  198.08   12.20
  -5  -3  10  244.38   12.80
   5  -3 -10  221.28   12.40
  -5   3 -10  222.08   12.40
  -5   4  10   77.69    9.30
   5  -4  10   58.69    9.10
   5   4 -10   78.79    7.40
  -5  -4 -10   59.29    7.50
   5   4 -10   69.69    8.80
   5   4 -10   55.19    7.80
  -5  -4 -10   55.59    5.00
   5  -4  10   72.29    7.30
  -5  -4 -10   49.80    7.70
  -5  -4  10   65.19    6.80
   5  -4 -10   53.19    8.40
  -5  -4  10   61.99    9.30
  -5   4 -10   60.89    8.00
  -5   4 -10   55.89    8.00
   5  -4 -10   60.29    8.30
  -5  -5 -10   22.30    4.70
   5  -5  10   20.80    7.50
   5   5 -10   14.90    5.90
  -5  -5 -10   16.60    4.20
  -5   5  10   22.20    6.60
  -5  -5 -10   22.50    3.40
   5  -5  10   30.40    5.00
   5  -5 -10   20.70    7.00
  -5   5 -10   16.00    5.60
  -5  -5  10   15.80    7.30
  -5   5 -10   21.30    6.20
   5  -5 -10   13.40    6.00
  -5  -5  10   25.70    4.90
  -5   5 -10   13.80    6.40
  -5   0  11   -1.70    3.00
  -5   0 -11    2.40    2.20
  -5   0 -11    1.50    3.50
   5   0 -11   -0.10    3.60
   5   0 -11    0.40    3.30
  -5   0 -11   -1.70    2.90
  -5   0 -11    2.40    2.60
   5   0 -11   -2.10    3.50
   5  -1  11   68.39    6.40
  -5  -1 -11   61.19    6.00
  -5  -1 -11   63.59    6.10
   5   1 -11   72.09    7.30
   5   1 -11   57.59    7.10
  -5  -1 -11   69.19    4.80
   5   1 -11   57.79    6.70
  -5  -1 -11   59.69    7.20
  -5   1 -11   68.89    7.60
   5  -1 -11   70.89    5.70
  -5   1 -11   68.39    6.90
   5  -1 -11   68.99    4.80
   5  -1 -11   72.79    7.40
  -5   1 -11   67.59    5.80
  -5  -1  11   71.99    7.20
   5  -1 -11   66.89    7.10
  -5  -2 -11   94.99    8.10
   5   2 -11   99.59    9.20
   5  -2  11  124.99    8.90
  -5  -2 -11  100.09    5.40
  -5  -2 -11   97.69    6.20
   5  -2  11  122.19    7.90
   5   2 -11   95.69    8.10
  -5  -2 -11   96.39    8.00
   5   2 -11   96.99    8.50
   5  -2 -11   93.29    8.20
   5  -2 -11  104.59    8.80
   5  -2 -11   94.29    5.80
  -5   2 -11   90.59    8.70
  -5   2 -11   90.59    8.60
  -5  -2  11  123.79    9.20
   5  -3  11  134.89   10.30
   5   3 -11  136.59    9.30
   5  -3  11  133.69    9.40
  -5   3  11  142.79   10.40
  -5  -3 -11  119.69    9.90
   5   3 -11  121.69   10.50
   5   3 -11  114.19    9.40
  -5  -3 -11  121.99    7.10
   5  -3 -11  119.99   10.10
  -5   3 -11  143.79   10.40
  -5   3 -11  166.88   10.70
  -5  -3  11  119.99   10.60
  -5   4  11   78.29   10.20
   5  -4  11   70.39    7.90
   5   4 -11   66.69   10.10
  -5  -4 -11  106.69    9.10
   5   4 -11   89.49    9.00
   5  -4  11   93.99   10.50
  -5  -4 -11   93.49    6.20
   5   4 -11   73.39    9.40
  -5  -4 -11   63.79    8.10
   5  -4 -11   66.39    9.80
  -5   4 -11   98.79    9.80
   5  -4 -11   65.79    9.80
  -5   4 -11   86.69    9.50
  -5  -4  11   85.59   11.00
  -5   0 -12   -1.80    2.70
  -5   0 -12   -3.90    4.30
  -5   0 -12    9.40    3.00
   5   0 -12    1.30    4.10
  -5   0 -12    4.30    3.60
   5   0 -12    0.20    3.80
   5   0 -12   -4.60    3.70
  -5  -1 -12   98.39    6.60
  -5  -1 -12  105.79    6.90
  -5  -1 -12  117.49    9.40
   5   1 -12  101.09    9.50
   5   1 -12  111.79    8.90
   5   1 -12  106.09    9.10
  -5  -1 -12  114.79    8.10
   5  -1 -12  103.79    9.20
  -5   1 -12  105.19    9.10
  -5   1 -12  108.59    9.00
  -5   1 -12   98.39    7.00
   5  -1 -12  111.09    8.90
  -5  -1  12  110.89    9.00
   5  -1 -12   97.69    6.50
   5  -1 -12  113.49    7.70
   5   2 -12  135.29    9.50
   5   2 -12  128.59   10.70
  -5  -2 -12  147.19    7.80
  -5  -2 -12  141.29    8.40
   5  -2  12  109.49    9.50
   5  -2  12  118.99   10.20
  -5  -2 -12  133.79   10.10
  -5  -2 -12  141.99    6.80
   5   2 -12  117.29    9.70
  -5   2 -12  126.39   10.80
   5  -2 -12  150.28   10.90
   5  -2 -12  130.19   10.00
   5  -2 -12  133.29    7.20
   5  -2 -12  145.59    8.10
  -5   2 -12  136.19   10.20
  -5  -2  12  120.79   10.50
   5   3 -12  125.39   11.60
   5   3 -12  154.78   10.60
   5  -3  12  132.49   11.60
  -5  -3 -12  138.69    9.00
  -5  -3 -12  151.28    9.90
   5  -3  12  116.99    9.20
  -5  -3 -12  150.08    8.10
  -5   3  12  125.29   11.20
   5   3 -12  146.79   12.00
  -5   3 -12  143.59   11.20
   5  -3 -12  130.99   10.90
  -5  -3  12  147.29   12.00
  -5   3 -12  160.98   11.50
   5  -3 -12  135.99   11.40
   5   0 -13   -0.90    4.50
   5   0 -13   -2.90    4.80
  -5   0 -13   -1.20    3.20
  -5   0 -13   -7.00    4.10
  -5   0 -13   -3.40    4.80
   5   0 -13    5.00    4.60
  -5  -1 -13   38.00    6.10
   5   1 -13   31.40    5.20
   5   1 -13   36.70    5.80
  -5  -1 -13   49.30    5.60
  -5  -1 -13   37.40    5.50
   5   1 -13   37.60    6.50
  -5  -1 -13   36.90    5.80
   5  -1 -13   55.39    7.10
  -5   1 -13   54.19    8.00
   5  -1 -13   35.30    5.30
  -5   1 -13   39.00    6.90
   5  -1 -13   31.30    5.60
  -5   1 -13   42.00    5.20
   5  -1 -13   44.30    5.60
   5  -1 -13   41.90    6.40
   5   2 -13   12.20    6.50
  -5  -2 -13   15.60    3.20
   5   2 -13   18.20    4.80
  -5  -2 -13   17.60    4.80
   5  -2  13   14.30    4.80
  -5  -2 -13   22.70    5.30
  -5  -2 -13   19.20    3.70
  -5   2 -13   22.70    5.30
  -5   2 -13   15.80    6.00
   5  -2 -13   20.70    3.70
   5  -2 -13   11.80    5.30
  -5  -2  13    8.40    6.00
  -5   2 -13   11.50    4.50
   5  -2 -13   11.30    3.40
   5  -2 -13   22.40    5.60
  -6   0   0  200.08    7.90
   6   0   0  205.78    8.10
   6   0   0  196.38    8.10
  -6   0   0  202.78    8.30
  -6   1   0    3.90    1.60
   6   1   0    6.30    1.40
  -6  -1   0    5.00    1.40
   6  -1   0    3.90    1.40
   6  -1   0    5.70    1.50
  -6  -1   0    5.50    1.10
  -6   1   0    4.40    1.50
   6   1   0    6.50    1.20
  -6  -1   0    6.30    2.00
   6   2   0   -0.40    0.70
   6  -2   0    1.20    1.60
  -6  -2   0    0.20    1.10
  -6   2   0   -1.00    1.60
   6  -2   0    0.80    1.50
   6   2   0    0.10    0.70
  -6  -2   0   -0.10    1.70
  -6   2   0    1.00    1.30
   6   2   0    0.10    1.40
  -6   3   0   48.30    3.40
  -6   3   0   43.90    4.80
   6  -3   0   46.50    4.70
   6  -3   0   43.70    3.80
   6   3   0   48.80    4.60
  -6   3   0   43.10    4.50
  -6  -3   0   39.00    4.30
  -6  -3   0   44.00    2.40
   6  -4   0  289.77   13.70
  -6   4   0  300.47   13.30
   6  -4   0  303.07   13.10
   6   4   0  295.77   13.60
  -6  -4   0  287.97   10.70
  -6  -4   0  279.47   13.10
  -6   4   0  283.57   11.70
   6  -5   0   42.50    6.20
  -6  -5   0   53.49    3.60
   6   5   0   55.49    7.90
  -6   5   0   61.99    5.70
  -6   5   0   62.59    7.30
  -6  -5   0   54.19    6.60
  -6  -6   0   41.90    4.30
  -6  -6   0   45.20    6.40
   6  -6   0   44.90    7.40
  -6   6   0   38.90    5.50
   6   6   0   38.80    6.20
  -6   6   0   47.20    6.90
  -6  -7   0    1.70    4.90
   6   7   0   -6.40    6.40
   6  -7   0    2.80    7.00
  -6   7   0    2.30    6.70
  -6   7   0    0.70    5.70
   6   7   0    8.50    5.70
  -6  -7   0    1.40    3.10
  -6   0   1 1463.05   53.79
  -6   0  -1 1734.43   54.39
   6   0   1 1488.15   53.99
  -6   0   1 1511.65   53.79
  -6   0  -1 1720.63   53.69
   6   0   1 1535.85   53.59
   6   0  -1 1649.23   53.79
  -6   0   1 1554.54   54.39
   6   0  -1 1725.13   54.09
   6  -1   1  824.12   26.90
   6  -1   1  781.32   27.20
  -6  -1  -1  738.03   26.70
  -6   1   1  814.92   27.10
   6   1  -1  760.42   26.40
   6   1  -1  726.83   25.80
   6   1  -1  747.13   27.30
  -6  -1  -1  769.02   27.50
  -6   1   1  788.72   27.00
   6   1  -1  722.03   26.10
  -6  -1  -1  741.03   25.80
   6  -1  -1  691.03   26.70
  -6  -1   1  779.02   26.40
   6   1   1  782.52   26.70
  -6   1  -1  769.52   27.30
  -6   1  -1  757.42   26.70
  -6  -1   1  766.22   26.30
  -6  -1   1  768.22   27.30
   6  -1  -1  742.53   26.90
   6   1   1  803.22   26.00
   6  -2   1  193.08    9.10
  -6  -2  -1  214.18    8.60
  -6   2   1  197.98    9.00
   6   2  -1  219.98    9.50
   6  -2   1  203.48    9.00
  -6  -2  -1  201.08    9.40
   6   2  -1  200.18    7.60
   6   2  -1  212.78    8.20
  -6   2   1  197.98    9.10
   6   2   1  206.78    7.70
   6  -2  -1  198.98    9.10
  -6  -2   1  201.08    9.30
  -6  -2   1  203.08    8.00
   6  -2  -1  203.98    9.00
  -6   2  -1  205.48    8.90
  -6   2  -1  213.68    9.30
   6  -3   1  260.47   11.80
  -6  -3  -1  266.57   11.80
   6  -3   1  274.07   11.40
   6   3  -1  260.17   11.80
  -6   3   1  263.37   11.50
  -6   3   1  266.87   11.60
   6  -3  -1  257.77   11.30
  -6   3  -1  260.57   11.70
  -6   3  -1  261.77   10.60
  -6  -3   1  273.57    9.70
  -6  -3   1  247.88   11.70
   6  -3  -1  253.57   11.60
   6   3   1  273.17   11.80
  -6   3  -1  242.68   11.30
   6   4  -1  254.77   11.80
  -6   4   1  215.78    9.50
  -6  -4  -1  236.38    8.60
  -6   4   1  210.48   11.10
  -6  -4  -1  243.38   11.40
   6  -4   1  201.98   11.20
  -6  -4   1  212.08   11.00
  -6   4  -1  246.08   10.20
   6  -4  -1  246.98   11.10
   6   4   1  206.78   11.10
  -6  -4   1  216.38    8.80
  -6   4  -1  238.58   11.50
   6  -4  -1  243.98   11.90
  -6   4  -1  242.18   11.40
   6   5  -1  228.78   12.30
  -6   5   1  238.98   12.50
  -6  -5  -1  234.38   13.20
  -6   5   1  225.78   10.20
   6  -5   1  227.48   12.90
  -6  -5  -1  229.38    8.90
  -6   5  -1  237.58   10.90
  -6   5  -1  232.88   12.40
   6   5   1  213.58   12.50
  -6  -5   1  224.98    9.30
   6  -5  -1  220.78   11.60
  -6  -5   1  216.58   11.90
   6  -5  -1  212.48   12.70
  -6   6   1  177.68   10.00
   6  -6   1  168.38   12.80
  -6  -6  -1  170.78   10.90
  -6   6   1  176.18   12.00
   6   6  -1  168.38   12.00
  -6  -6  -1  171.48    7.90
   6   6   1  190.28   12.30
  -6  -6   1  176.48    8.30
  -6   6  -1  180.48   12.30
  -6   6  -1  167.28   10.90
  -6  -6   1  179.08   10.80
   6   6   1  173.08   10.20
   6  -6  -1  182.48   13.00
  -6   7   1   29.60    6.40
   6  -7   1   32.80    8.70
  -6  -7  -1   25.50    5.80
   6   7  -1   22.10    7.20
  -6   7   1   26.10    7.40
   6   7  -1   23.40    6.40
  -6  -7  -1   27.10    3.80
   6   7   1   29.70    7.10
  -6   7  -1   26.40    6.10
  -6   7  -1   28.90    7.50
   6  -7  -1   21.20    7.50
   6   7   1   36.60    7.70
  -6  -7   1   24.00    5.60
  -6  -7   1   31.00    4.20
   6   0  -2 1378.26   45.50
   6   0   2 1272.17   45.40
   6   0   2 1348.57   44.70
  -6   0   2 1306.37   45.50
   6   0  -2 1329.07   44.90
  -6   0  -2 1391.66   45.80
  -6   0   2 1276.37   44.90
  -6   0   2 1306.27   45.30
  -6   0  -2 1371.16   44.70
   6  -1   2  799.32   28.90
  -6  -1  -2  806.82   27.30
   6  -1   2  841.62   28.40
   6   1  -2  797.32   27.80
  -6  -1  -2  833.82   28.70
   6   1  -2  812.82   28.30
   6   1  -2  877.31   29.30
  -6   1   2  763.22   28.30
  -6   1   2  833.32   28.50
  -6   1   2  796.82   28.70
  -6  -1   2  803.62   27.80
   6   1   2  838.22   28.60
   6  -1  -2  803.62   28.80
  -6   1  -2  803.72   29.00
   6  -1  -2  791.52   28.40
  -6   1  -2  832.02   28.30
  -6  -1   2  807.42   29.10
   6   1   2  822.52   27.40
   6  -2   2  215.78    9.60
  -6   2   2  222.68    9.40
  -6  -2  -2  211.88    9.00
   6   2  -2  206.18    8.10
  -6   2   2  197.58    9.30
  -6  -2  -2  217.18    9.90
   6   2  -2  219.98    8.70
   6   2  -2  213.08    9.70
   6  -2   2  218.88    9.10
   6  -2  -2  211.58    9.30
   6   2   2  211.68    7.60
  -6   2  -2  211.18    9.10
   6  -2  -2  204.78    9.40
  -6  -2   2  208.38    8.10
  -6  -2   2  202.08    9.60
   6  -3   2   29.40    4.00
  -6  -3  -2   20.10    3.70
   6   3  -2   21.90    2.50
   6   3  -2   13.80    2.80
  -6   3   2   26.80    3.70
  -6   3  -2   27.50    3.60
  -6   3  -2   19.70    3.20
  -6  -3   2   25.00    3.60
   6  -3  -2   15.20    2.80
  -6   3  -2   22.30    3.10
  -6  -3   2   22.50    2.20
   6  -3  -2   15.50    2.90
  -6  -4  -2  194.88   10.00
  -6   4   2  181.28   10.20
  -6   4   2  181.98    8.00
  -6  -4  -2  196.98    7.20
   6   4  -2  194.98   10.40
   6  -4   2  184.18   10.50
   6  -4  -2  210.38   10.00
   6  -4  -2  195.38   10.60
  -6   4  -2  204.98    9.30
  -6   4  -2  196.08   10.30
  -6  -4   2  187.28    7.90
  -6   4  -2  205.88   10.40
  -6  -4   2  175.18   10.00
  -6   5   2  283.07   13.80
  -6  -5  -2  263.87    9.90
   6   5  -2  271.97   13.40
   6  -5   2  254.87   13.90
  -6   5   2  270.07   10.90
  -6  -5  -2  276.37   12.90
   6  -5  -2  251.57   13.70
  -6  -5   2  259.97   10.60
  -6  -5   2  249.08   13.00
  -6   5  -2  264.27   13.50
   6  -5  -2  226.08   12.30
  -6   5  -2  270.67   12.30
   6   5   2  245.18   11.20
   6   5   2  236.98   13.10
   6   6  -2  192.38   12.40
  -6  -6  -2  196.78   11.30
   6  -6   2  187.18   13.40
  -6   6   2  191.08    9.70
  -6  -6  -2  187.58    8.10
  -6   6   2  197.18   12.60
  -6  -6   2  195.58   11.70
  -6   6  -2  185.98   11.10
   6   6   2  176.08   12.20
   6   6   2  189.48   10.50
  -6  -6   2  189.18    8.90
   6  -6  -2  157.38   13.20
  -6   6  -2  191.98   13.10
  -6  -7  -2   43.00    6.20
  -6  -7  -2   36.90    4.20
   6  -7   2   36.10    9.10
  -6   7   2   33.90    7.60
  -6   7   2   28.90    5.90
   6   7  -2   41.80    7.40
  -6  -7   2   40.00    8.20
  -6  -7   2   43.30    5.70
   6  -7  -2   29.90    8.10
  -6   7  -2   40.20    8.70
   6   7   2   30.70    7.20
   6   7   2   33.30    6.50
  -6   7  -2   38.50    6.80
  -6  -7   2   38.00    6.80
   6   0  -3  329.17   13.30
  -6   0   3  355.76   13.40
   6   0  -3  335.97   13.40
   6   0   3  374.26   13.60
  -6   0  -3  337.07   13.60
  -6   0   3  372.56   12.60
  -6   0  -3  327.67   12.40
  -6   0   3  353.86   13.50
   6   0  -3  311.77   12.40
   6   0   3  387.16   12.20
   6   1  -3 1506.05   50.69
  -6   1   3 1400.46   50.29
  -6   1   3 1487.45   50.99
   6   1  -3 1469.05   50.09
  -6  -1  -3 1527.95   50.99
   6  -1   3 1462.45   51.09
  -6   1   3 1529.35   50.49
   6   1  -3 1525.15   51.19
  -6  -1   3 1426.76   49.60
  -6   1  -3 1537.45   51.39
   6  -1  -3 1445.16   50.39
  -6  -1   3 1488.85   51.19
   6  -1  -3 1495.55   51.09
  -6   1  -3 1524.75   50.39
   6  -2   3  267.67   11.80
  -6   2   3  273.47   11.60
   6   2  -3  280.67   10.50
  -6  -2  -3  284.97   11.30
  -6   2   3  265.37   10.50
   6   2  -3  277.27   12.00
   6   2  -3  282.17   11.10
  -6  -2  -3  285.07   12.00
  -6  -2   3  281.17   11.90
   6  -2  -3  266.37   11.50
  -6   2  -3  277.77   11.30
  -6  -2   3  284.37   10.10
   6  -2  -3  272.77   11.80
  -6   2  -3  277.47   12.10
   6   3  -3  676.83   24.00
   6  -3   3  682.63   25.70
  -6  -3  -3  685.93   25.50
   6   3  -3  704.03   26.00
  -6   3   3  682.13   25.40
   6   3   3  646.94   23.20
  -6   3  -3  680.73   25.20
  -6   3  -3  685.43   25.90
   6  -3  -3  695.33   25.60
  -6  -3   3  685.53   23.90
   6  -3  -3  656.33   25.40
  -6   3  -3  697.73   24.90
  -6  -3   3  674.93   25.70
   6   4  -3   95.19    8.80
  -6   4   3   78.29    4.40
  -6  -4  -3  103.79    6.90
  -6   4   3   70.39    7.60
   6  -4   3   78.69    8.50
  -6   4  -3   98.39    7.10
   6   4   3   75.09    4.70
  -6  -4   3   79.89    4.80
   6  -4  -3   99.89    7.30
  -6   4  -3  105.59    7.10
   6  -4  -3  110.19    6.70
   6  -5   3  633.44   25.00
  -6  -5  -3  592.44   23.40
  -6  -5  -3  579.44   20.60
   6   5  -3  578.84   24.40
  -6   5   3  608.94   21.10
  -6   5   3  601.44   24.20
   6  -5  -3  587.14   24.50
   6  -5  -3  591.34   24.00
  -6   5  -3  559.04   23.50
  -6   5  -3  599.54   24.00
   6   5   3  595.54   21.70
  -6   5  -3  575.64   24.20
  -6  -5   3  589.54   24.00
  -6  -5   3  600.74   21.70
  -6  -6  -3  163.88   10.50
   6  -6   3  166.98   13.00
  -6   6   3  181.68    8.80
  -6   6   3  178.28   12.10
   6   6  -3  156.38   12.00
  -6  -6  -3  168.68    7.50
  -6  -6   3  173.28    8.60
  -6   6  -3  160.98   12.30
   6   6   3  173.38   10.00
  -6   6  -3  162.88   10.80
   6  -6  -3  167.38   12.70
  -6  -6   3  191.48   11.90
   6  -6  -3  152.28   10.90
  -6  -6   3  177.88   11.40
   6  -7   3   18.20    8.10
  -6   7   3   17.70    7.60
  -6   7   3   20.20    4.80
  -6  -7  -3   14.90    3.40
   6   7  -3    4.20    6.00
  -6  -7  -3   19.20    5.50
  -6   7  -3   18.00    6.50
  -6  -7   3   16.00    7.60
   6   7   3   26.90    6.40
  -6  -7   3   13.90    4.00
  -6   7  -3   30.60    7.70
  -6  -7   3   12.60    5.50
   6  -7  -3   17.20    8.00
  -6   0   4  118.09    5.60
   6   0  -4   85.99    4.20
   6   0   4  119.19    4.30
   6   0   4  119.59    5.80
  -6   0  -4   91.89    4.30
   6   0  -4   87.39    5.20
   6   0  -4   93.59    5.30
  -6   0  -4   89.39    5.60
   6   1  -4   12.00    1.60
   6   1  -4   18.20    2.50
   6   1  -4   13.50    2.50
  -6  -1  -4   24.90    3.00
   6  -1  -4   15.70    2.50
   6  -1  -4   15.00    2.10
  -6   1  -4   25.20    3.30
  -6  -1   4   21.30    3.20
  -6   1  -4   19.10    2.40
   6   2  -4   29.30    3.00
   6  -2   4   33.10    4.00
  -6   2   4   31.10    2.50
  -6  -2  -4   27.60    2.90
   6   2  -4   32.20    4.40
   6   2  -4   28.10    3.10
  -6   2   4   27.20    3.90
  -6  -2   4   27.50    3.90
  -6   2  -4   32.40    3.50
  -6   2  -4   37.70    4.40
   6  -2  -4   28.80    3.60
   6  -2  -4   38.20    4.00
  -6  -3  -4   33.90    4.70
   6   3  -4   38.60    3.40
  -6   3   4   36.70    4.70
   6   3  -4   41.80    4.90
  -6   3   4   29.60    2.40
  -6   3   4   33.80    2.20
   6  -3   4   30.80    4.20
  -6  -3   4   29.20    4.10
  -6  -3   4   31.40    3.20
  -6   3  -4   35.50    4.60
   6  -3  -4   33.00    4.30
   6  -3  -4   33.40    4.50
  -6   3  -4   38.90    4.10
  -6   3  -4   42.60    5.00
   6  -4   4   42.60    5.60
   6   4  -4   35.30    5.30
  -6   4   4   30.00    2.40
  -6  -4  -4   37.70    5.30
  -6   4   4   41.80    5.60
  -6   4  -4   35.10    4.70
   6   4   4   32.20    2.90
  -6  -4   4   38.40    3.50
   6  -4  -4   32.50    5.40
  -6   4  -4   29.70    7.20
   6  -4  -4   32.60    4.90
  -6   4  -4   33.00    6.00
  -6  -4   4   35.10    5.00
   6   5  -4   34.80    5.10
  -6  -5  -4   47.10    6.30
  -6   5   4   44.20    5.70
   6  -5   4   38.70    6.00
   6  -5  -4   44.10    6.40
  -6   5  -4   36.80    4.80
  -6   5  -4   40.50    6.20
  -6  -5   4   43.20    5.90
  -6  -5   4   41.50    4.30
   6  -5  -4   37.50    5.80
  -6  -5   4   31.40    4.90
  -6   5  -4   31.40    5.20
   6   5   4   41.60    4.30
   6  -6   4    5.80    6.50
   6   6  -4    7.40    5.10
  -6   6   4    8.80    5.40
  -6  -6  -4    5.20    3.70
  -6  -6   4    7.40    2.80
   6   6   4   10.60    4.00
  -6   6  -4   -2.70    4.20
   6  -6  -4    1.40    5.30
  -6  -6   4    9.30    5.30
   6  -6  -4   11.30    4.60
  -6  -6   4    3.10    4.80
  -6   6  -4    1.90    5.20
   6  -7   4   16.60    4.50
   6   7  -4    2.70    6.90
  -6  -7  -4   12.10    5.30
  -6  -7  -4    5.40    2.80
  -6   7   4    5.90    7.20
   6  -7   4   -1.20    7.70
  -6  -7   4    8.60    6.50
   6   7   4   11.10    6.10
   6  -7  -4    8.60    6.80
  -6  -7   4    3.70    7.10
  -6   7  -4   14.10    8.30
  -6   7  -4    9.80    5.90
  -6  -7   4   13.60    3.40
   6   0  -5   88.19    3.90
  -6   0  -5   94.39    4.10
   6   0  -5   91.19    5.10
  -6   0  -5   93.99    5.70
   6   0  -5   96.29    5.50
   6   1  -5  869.51   30.10
   6   1  -5  875.21   30.90
  -6  -1  -5  870.61   30.80
   6  -1   5  855.91   30.90
   6   1  -5  882.11   30.50
   6  -1   5  876.41   29.60
  -6   1   5  747.43   30.40
  -6   1   5  833.12   29.70
  -6  -1   5  849.22   30.70
   6  -1  -5  873.81   31.00
   6  -1  -5  852.81   29.80
  -6   1  -5  909.61   29.90
  -6   1  -5  862.71   31.20
  -6   2   5   62.39    3.50
   6   2  -5   72.19    4.60
   6   2  -5   75.99    5.60
   6  -2   5   72.59    4.50
  -6   2   5   69.19    5.30
  -6  -2  -5   76.49    5.20
   6  -2   5   72.49    5.50
   6   2  -5   75.69    5.00
   6  -2  -5   69.19    5.40
  -6   2  -5   76.09    4.90
  -6   2  -5   76.19    5.70
  -6  -2   5   61.49    5.60
   6  -2  -5   70.69    4.90
   6  -3   5  344.97   15.30
  -6  -3  -5  359.96   14.70
   6   3  -5  368.76   14.00
  -6   3   5  360.66   15.30
   6  -3   5  344.97   14.00
   6   3  -5  359.76   15.50
  -6  -3  -5  377.96   15.40
  -6   3  -5  356.16   14.70
  -6   3  -5  360.16   15.60
   6  -3  -5  347.37   15.00
  -6  -3   5  343.77   15.30
  -6   3  -5  372.36   15.00
  -6  -3   5  331.17   12.80
   6  -3  -5  359.46   15.30
  -6  -3   5  355.46   13.80
   6  -4   5  120.89    8.70
   6   4  -5  130.19    7.10
   6  -4   5  122.49    7.10
   6   4  -5  118.79    8.30
  -6   4   5  118.29    8.60
  -6  -4  -5  111.89    8.10
  -6  -4   5  130.59    6.60
  -6  -4   5  131.79    8.90
  -6   4  -5  108.19    7.70
  -6   4  -5  118.39    8.70
  -6   4  -5  124.69    8.60
   6  -4  -5  122.29    8.10
  -6  -4   5  120.29    6.60
  -6  -5  -5  314.37   14.10
   6  -5   5  295.27   15.40
  -6   5   5  295.37   14.90
   6  -5   5  293.07   13.20
   6   5  -5  304.07   15.50
  -6  -5   5  293.47   13.20
  -6   5  -5  294.77   14.20
   6  -5  -5  294.37   14.40
   6   5   5  289.17   11.60
  -6  -5   5  296.27   14.90
  -6   5  -5  287.87   14.80
  -6   5  -5  308.97   14.90
  -6  -5   5  292.77   12.60
   6  -5  -5  293.57   15.10
   6   6  -5  101.49   10.60
  -6   6   5  103.49   10.80
  -6  -6  -5  117.19    8.90
   6  -6   5  109.69   11.70
   6  -6   5  108.09    7.90
  -6  -6   5   91.39    7.20
  -6  -6   5  117.39   10.20
   6  -6  -5  106.69   11.30
  -6   6  -5  106.69   10.40
   6  -6  -5  115.09    9.60
  -6   6  -5   91.39   10.50
   6   6   5  104.09    7.40
  -6  -6   5   81.79    9.90
  -6   7   5   58.29    9.40
   6  -7   5   60.49   10.30
  -6  -7  -5   71.09    5.30
   6   7  -5   88.79   11.50
  -6  -7  -5   81.39    9.20
  -6  -7   5   66.19    9.50
   6   7   5   64.39    7.70
   6  -7  -5   75.59   15.20
  -6  -7   5   63.89    7.50
  -6   7  -5   51.89    7.40
  -6  -7   5   60.99    9.60
   6   0  -6  647.24   23.10
  -6   0  -6  627.84   23.30
   6   0   6  631.04   21.50
  -6   0   6  584.24   22.20
   6   0  -6  629.04   22.50
   6   0   6  590.24   22.70
  -6   0  -6  621.84   21.30
  -6   0   6  569.84   22.50
  -6   1   6  290.07   12.70
   6   1  -6  308.07   12.80
  -6   1   6  299.77   11.50
  -6  -1  -6  301.67   12.90
   6   1  -6  309.67   12.90
   6   1  -6  319.87   12.30
   6  -1   6  297.17   12.90
   6  -1   6  313.07   11.70
   6  -1  -6  288.97   11.70
   6  -1  -6  307.37   11.80
   6  -1  -6  299.47   13.00
  -6  -1   6  295.97   12.60
  -6   1  -6  309.67   13.20
  -6   1  -6  311.27   11.80
  -6   2   6   77.39    3.70
   6   2  -6   80.29    5.30
   6   2  -6   74.49    5.30
   6   2  -6   77.99    6.30
   6  -2   6   75.29    5.90
   6  -2   6   81.79    5.00
  -6   2   6   81.59    6.00
  -6  -2  -6   84.19    5.50
  -6   2  -6   77.99    5.40
  -6  -2   6   72.59    6.00
  -6   2  -6   82.79    5.50
  -6   2  -6   81.29    6.40
   6  -2  -6   79.79    5.80
   6  -2  -6   76.39    5.40
   6   3  -6   17.10    3.40
   6  -3   6   26.90    4.00
  -6  -3  -6   20.90    4.00
   6   3  -6   10.20    4.40
   6  -3   6   16.90    3.40
   6   3  -6   16.30    2.60
  -6   3   6   18.50    5.60
  -6  -3  -6   16.90    2.80
  -6   3  -6   23.20    4.30
  -6   3  -6   21.80    4.00
   6  -3  -6   18.00    3.60
  -6  -3   6   15.50    4.20
  -6  -3   6   19.60    3.10
   6  -3  -6   19.10    3.90
  -6   3  -6   22.20    3.50
   6  -4   6  114.49    8.80
  -6   4   6  106.79    8.30
   6  -4   6  108.09    7.20
  -6  -4  -6  106.59    7.70
   6   4  -6  106.09    8.20
   6   4  -6  115.59    7.10
  -6  -4   6  104.79    5.80
  -6  -4   6  103.49    6.40
  -6   4  -6  120.09    8.60
  -6   4  -6  103.99    7.70
   6  -4  -6  106.89    8.70
  -6   4  -6  103.79    8.20
  -6  -4   6  109.09    8.60
   6  -4  -6  104.09    7.90
  -6  -5  -6  118.99    8.40
  -6   5   6  108.89    9.60
   6   5  -6   91.09    9.30
   6  -5   6  101.79    7.50
   6  -5   6  114.79   10.10
  -6  -5   6  109.09    7.40
  -6   5  -6  106.99    8.60
  -6   5  -6  115.79    9.20
  -6  -5   6  103.69    9.60
  -6  -5   6  104.49    6.80
  -6   5  -6  116.09    9.50
   6   5   6  111.79    5.40
   6  -5  -6  103.89    8.60
   6  -5  -6  114.79    9.50
  -6  -6  -6   81.39    8.30
   6   6  -6   77.09    9.50
   6  -6   6   61.29    6.80
   6  -6   6   64.79    8.70
  -6   6   6   77.59    8.90
  -6  -6   6   78.09    9.20
   6   6   6   60.79    6.00
  -6   6  -6   65.69    9.50
  -6   6  -6   65.99    8.20
   6  -6  -6   60.29    8.60
   6  -6  -6   81.29    9.50
  -6  -6   6   52.19    6.20
  -6  -6   6   58.79    7.70
  -6   0   7  465.35   17.00
  -6   0  -7  423.16   15.90
   6   0   7  474.95   17.80
   6   0  -7  442.06   17.30
   6   0   7  489.15   16.40
   6   0  -7  424.26   17.70
   6   0  -7  433.06   17.20
  -6   0  -7  417.56   17.80
  -6   1   7  680.23   24.90
   6  -1   7  655.53   24.90
  -6  -1  -7  666.03   23.00
  -6  -1  -7  673.63   25.20
   6   1  -7  674.13   24.80
   6   1  -7  667.53   24.40
   6   1  -7  679.83   25.10
   6  -1   7  685.43   23.80
  -6   1   7  639.44   23.40
   6  -1  -7  657.23   25.10
  -6   1  -7  697.43   25.50
   6  -1  -7  638.54   23.50
   6  -1  -7  656.83   23.70
  -6  -1   7  640.64   24.60
  -6  -2  -7  157.18    6.30
   6   2  -7  163.18    8.20
  -6   2   7  155.38    6.10
   6  -2   7  153.88    8.70
   6   2  -7  163.48    9.10
   6  -2   7  162.18    7.70
  -6   2   7  162.38    9.00
   6   2  -7  154.48    8.60
   6  -2  -7  156.58    8.00
  -6   2  -7  160.98    9.10
  -6  -2   7  169.48    8.90
   6  -2  -7  155.68    8.80
  -6   2  -7  150.48    8.90
  -6   2  -7  155.78    8.00
  -6  -3  -7  330.07   14.50
   6   3  -7  320.07   13.70
   6  -3   7  332.37   15.00
   6  -3   7  344.57   13.80
  -6  -3  -7  327.97   14.70
   6   3  -7  336.87   15.40
  -6   3   7  336.97   14.60
   6   3  -7  332.37   14.00
   6  -3  -7  322.87   14.90
  -6  -3   7  336.47   15.30
  -6   3  -7  303.87   16.80
  -6   3  -7  326.17   14.60
  -6   3  -7  348.67   14.60
   6  -3  -7  327.87   14.50
  -6  -4  -7   40.00    5.20
   6  -4   7   53.29    5.50
  -6   4   7   62.79    7.50
   6   4  -7   50.69    7.00
   6  -4   7   56.29    7.50
   6   4  -7   44.30    5.80
  -6   4  -7   47.00    6.90
   6  -4  -7   37.90    5.90
   6  -4  -7   54.39    6.80
  -6  -4   7   57.29    7.30
  -6   4  -7   48.90    6.80
  -6   4  -7   44.00    6.00
  -6  -4   7   54.29    5.00
   6  -5   7  417.46   17.50
   6  -5   7  445.36   19.60
  -6  -5  -7  447.36   18.20
  -6   5   7  424.26   19.00
   6   5  -7  410.06   19.40
  -6  -5   7  404.96   16.90
   6  -5  -7  390.16   19.20
  -6  -5   7  411.26   16.10
  -6   5  -7  414.96   19.20
  -6   5  -7  387.56   18.90
   6  -5  -7  413.86   18.80
  -6   5  -7  389.46   18.60
  -6  -5   7  381.26   18.90
  -6  -6  -7  148.39   10.20
   6  -6   7   95.89    8.60
   6  -6   7  109.59   13.20
  -6   6   7  127.59   12.90
   6   6  -7  113.69   11.50
   6  -6  -7  136.69   11.10
  -6  -6   7  104.79   11.90
  -6   6  -7  103.69   10.90
  -6  -6   7  125.99   10.60
  -6  -6   7  107.99    8.00
  -6   6  -7  124.39   13.20
   6  -6  -7  118.79   12.80
  -6   6  -7  152.68   10.90
  -6   0   8  105.89    6.10
   6   0   8  106.09    7.10
   6   0  -8   95.19    7.50
   6   0  -8  105.29    6.50
   6   0  -8  103.09    6.70
   6   0   8  112.59    5.90
  -6   0  -8  104.49    7.20
   6  -1   8  152.88    7.20
  -6   1   8  163.78    8.70
   6   1  -8  150.08    8.20
   6   1  -8  139.79    7.70
   6  -1   8  138.49    8.30
   6   1  -8  149.59    8.10
  -6   1   8  144.99    6.70
  -6  -1  -8  146.29    6.30
   6  -1  -8  133.29    6.60
   6  -1  -8  139.79    7.00
  -6  -1   8  150.28    8.10
  -6   1  -8  126.49    8.40
  -6   1  -8  127.99    8.70
   6  -1  -8  125.29    8.30
   6   2  -8   21.20    6.10
  -6  -2  -8   22.60    2.50
   6   2  -8   25.90    3.80
  -6  -2  -8   23.00    4.00
  -6   2   8   31.00    4.30
   6   2  -8   27.40    4.20
   6  -2   8   29.40    4.30
   6  -2  -8   25.00    3.70
  -6   2  -8   30.70    4.00
  -6   2  -8   24.50    6.40
   6  -2  -8   18.00    3.60
   6  -3   8  116.19    7.30
   6   3  -8  115.99    7.30
  -6  -3  -8  110.69    7.90
   6  -3   8  107.39    8.40
   6   3  -8  116.69    7.60
   6   3  -8  113.59    8.90
  -6  -3  -8  110.69    5.20
  -6   3   8  120.29    8.30
   6  -3  -8  108.69    8.10
  -6   3  -8  119.79    7.70
   6  -3  -8  120.49    8.20
  -6   3  -8  114.79    8.60
  -6   3  -8  118.69    8.10
  -6  -3   8  111.09    8.40
   6  -4   8   54.39    6.00
  -6   4   8   69.69    7.90
   6   4  -8   66.89    6.90
  -6  -4  -8   70.89    7.60
   6   4  -8   58.19    8.00
  -6  -4  -8   58.39    3.70
   6  -4   8   61.09    7.90
   6   4  -8   64.99    6.80
  -6  -4  -8   60.39    6.30
  -6  -4   8   53.29    7.80
  -6  -4   8   58.39    5.40
   6  -4  -8   57.39    7.90
   6  -4  -8   63.59    7.20
  -6   4  -8   65.29    7.20
  -6   4  -8   48.20    7.40
  -6   4  -8   55.49    7.70
  -6  -5  -8   69.39    4.50
  -6  -5  -8   74.89    8.20
   6  -5   8   74.39    7.40
  -6  -5  -8   83.49    7.80
  -6   5   8   81.69    9.60
   6  -5   8   76.49   10.40
   6   5  -8   58.49    7.70
  -6   5  -8   68.39    8.20
  -6   5  -8   85.29    9.30
   6  -5  -8   71.69    9.00
  -6   5  -8   72.89    8.20
  -6  -5   8   72.09    5.90
   6  -5  -8   68.69    9.70
  -6  -5   8   65.69    9.60
  -6  -5   8   69.69    6.80
   6  -6   8   18.10    8.10
  -6   6   8   15.20    6.80
   6  -6   8   18.00    6.70
  -6  -6  -8   19.80    6.50
  -6  -6   8   16.60    4.40
  -6   6  -8    9.70    5.50
  -6  -6   8   13.20    4.90
   6  -6  -8   11.30    5.40
   6  -6  -8   10.90    7.00
  -6   6  -8    0.80    5.40
  -6   6  -8    1.90    7.40
   6   0  -9   74.59    6.40
  -6   0  -9   73.69    4.80
  -6   0  -9   68.19    6.50
   6   0  -9   58.59    6.20
   6   0  -9   69.89    5.60
  -6   0  -9   72.69    4.10
   6   1  -9  382.86   15.50
  -6  -1  -9  363.46   13.00
  -6   1   9  356.06   15.60
  -6   1   9  341.47   13.80
   6   1  -9  358.76   15.80
  -6  -1  -9  379.46   16.10
   6  -1   9  346.57   15.60
   6  -1   9  366.76   14.70
   6   1  -9  370.26   15.70
  -6  -1  -9  366.86   13.80
   6  -1  -9  362.06   15.40
  -6   1  -9  382.86   16.30
  -6   1  -9  372.86   15.80
   6  -1  -9  357.66   14.30
  -6  -1   9  351.06   15.30
   6  -1  -9  366.86   16.20
   6  -1  -9  362.16   13.90
  -6  -2  -9   21.70    3.80
   6   2  -9   21.10    4.70
  -6   2   9   18.00    4.00
   6  -2   9   17.00    3.40
  -6  -2  -9   17.50    2.50
   6   2  -9   18.50    4.20
   6  -2   9   13.00    4.30
   6   2  -9   11.90    3.30
  -6  -2   9   16.50    3.70
   6  -2  -9   20.10    4.30
   6  -2  -9   16.10    3.50
  -6   2  -9   17.60    3.70
  -6   2  -9   25.90    4.70
   6  -3   9  153.78    8.90
   6  -3   9  148.99   10.40
   6   3  -9  174.58    9.60
  -6  -3  -9  168.48   10.10
   6   3  -9  154.58   10.40
   6   3  -9  156.48    9.70
  -6  -3  -9  167.28    7.00
  -6   3   9  164.48   10.20
  -6   3  -9  172.68   10.10
  -6  -3   9  152.28   10.30
   6  -3  -9  169.78   12.10
  -6   3  -9  159.78   10.60
   6  -3  -9  154.08   10.00
   6   4  -9   95.79    7.90
  -6  -4  -9   94.59    8.20
   6  -4   9  123.49    8.20
  -6  -4  -9   90.59    5.20
   6   4  -9   87.49    9.30
  -6   4   9  125.29    9.70
   6   4  -9   92.29    8.60
   6  -4   9  122.39   10.10
  -6  -4  -9   95.39    8.90
   6  -4  -9   93.99    8.90
  -6   4  -9   96.29    9.20
  -6  -4   9  118.99   10.10
   6  -4  -9   98.19    9.40
  -6   4  -9  104.49    9.90
  -6   4  -9   84.59    8.90
   6  -5   9  130.69   12.40
   6   5  -9  131.09   11.70
  -6   5   9  140.49   11.90
  -6  -5  -9  150.38    9.90
  -6  -5  -9  155.48   10.10
   6  -5   9  132.39    9.10
  -6   5  -9  137.29   12.30
   6  -5  -9  126.79   10.70
  -6  -5   9  114.59    8.80
  -6   5  -9  139.29   10.90
  -6   5  -9  144.29   11.70
  -6  -5   9  110.99   11.80
   6  -5  -9  133.39   12.10
  -6   0 -10  298.67   12.10
  -6   0 -10  300.77   11.60
  -6   0 -10  294.07   14.30
   6   0 -10  298.07   13.40
  -6   0 -10  290.07   13.30
  -6   0  10  273.07   12.50
   6   0 -10  298.97   14.00
   6   0 -10  297.37   13.20
   6  -1  10  250.27   12.60
   6   1 -10  233.68   16.60
  -6  -1 -10  259.57   12.80
   6  -1  10  253.57   11.60
   6   1 -10  271.37   12.80
  -6   1  10  249.88   10.60
  -6  -1 -10  260.37   10.70
  -6  -1 -10  270.07    9.90
   6   1 -10  262.27   12.90
   6  -1 -10  246.88   10.50
   6  -1 -10  268.17   10.20
   6  -1 -10  272.97   11.50
  -6   1 -10  255.07   13.10
   6  -1 -10  244.28   12.70
   6  -1 -10  269.37   12.50
  -6   1 -10  234.18   12.10
  -6  -2 -10   21.00    3.70
  -6  -2 -10   27.80    3.60
   6   2 -10   20.30    4.30
  -6   2  10   25.30    4.70
   6   2 -10   29.80    4.60
   6  -2  10   34.50    5.50
   6  -2  10   26.90    5.00
   6   2 -10   24.10    5.00
   6  -2 -10   25.20    4.50
  -6  -2  10   24.40    4.90
   6  -2 -10   30.80    4.20
  -6   2 -10   23.50    4.90
  -6   2 -10   25.90    4.60
   6   3 -10   51.29    7.90
   6  -3  10   45.80    6.10
   6   3 -10   65.79    7.20
   6  -3  10   53.49    8.00
  -6  -3 -10   45.90    4.10
   6   3 -10   48.90    7.40
  -6  -3 -10   38.20    5.70
  -6   3  10   52.59    7.70
   6  -3 -10   50.09    5.90
  -6  -3  10   41.90    5.90
   6  -3 -10   54.29    7.50
  -6   3 -10   56.59    7.70
  -6   3 -10   56.39    7.90
  -6  -4 -10  116.19    8.90
  -6   4  10  103.99   10.50
   6  -4  10  105.49   10.70
   6   4 -10  101.79    9.50
   6   4 -10  112.69   10.40
   6  -4  10  109.19    8.80
  -6  -4 -10  116.19   11.30
  -6  -4 -10  109.59    6.10
   6   4 -10  129.49    9.00
  -6  -4  10  108.09   10.80
  -6   4 -10  115.09   10.50
  -6   4 -10  101.19    9.90
  -6   4 -10  132.49    9.80
   6  -4 -10  102.59   10.40
   6  -4 -10  114.29   10.20
  -6   5  10   70.59    8.70
   6  -5  10   87.59    8.50
  -6  -5 -10   75.19    5.20
   6   5 -10   76.69   12.00
   6  -5  10   62.09    9.30
  -6  -5 -10  117.39   13.70
  -6   5 -10   88.89   11.20
   6  -5 -10   69.69    9.50
  -6  -5  10   71.49    8.00
  -6   5 -10   77.99   11.50
   6  -5 -10   74.09    9.80
   6   0 -11  424.86   19.10
  -6   0  11  491.05   18.10
  -6   0 -11  439.06   17.30
   6   0 -11  464.15   18.80
  -6   0 -11  420.16   18.50
   6   0 -11  447.26   19.00
  -6   0 -11  437.76   16.80
  -6   0 -11  437.16   19.50
   6   1 -11  145.39    9.50
  -6  -1 -11  138.89   10.00
   6   1 -11  130.69    9.40
   6  -1  11  145.29    8.70
   6   1 -11  145.89    9.70
  -6  -1 -11  147.99    6.80
  -6  -1 -11  131.79    7.30
  -6  -1 -11  137.69    8.60
   6  -1 -11  146.69   10.00
   6  -1 -11  142.49    6.80
   6  -1 -11  142.69    7.20
  -6  -1  11  126.59    9.20
  -6   1 -11  126.09   10.10
   6  -1 -11  156.88    8.50
  -6   1 -11  150.08    9.30
   6  -1 -11  141.29    9.50
   6   2 -11   66.49    8.00
   6  -2  11   78.79    7.40
   6  -2  11   76.79    8.30
  -6   2  11   62.29    8.40
  -6  -2 -11   85.19    7.90
  -6  -2 -11   73.99    5.40
   6   2 -11   69.79    8.60
   6   2 -11   70.49    7.70
   6  -2 -11   74.69    6.50
   6  -2 -11   75.29    5.30
   6  -2 -11   61.69    8.10
  -6  -2  11   65.89    8.90
   6  -2 -11   87.59    8.20
  -6   2 -11   62.89    7.50
  -6   2 -11   78.39    8.70
   6   3 -11   55.89    7.20
  -6  -3 -11   59.99    4.90
   6  -3  11   51.59    6.90
  -6  -3 -11   54.59    7.00
   6   3 -11   60.39    7.40
   6   3 -11   54.89    7.60
   6  -3  11   44.50    7.20
  -6   3  11   55.89    7.30
  -6   3 -11   63.69    7.50
   6  -3 -11   53.99    7.20
  -6  -3  11   48.70    7.10
   6  -3 -11   61.59    8.30
  -6   3 -11   63.39    9.20
  -6  -4 -11  113.29    6.40
  -6   4  11  122.29   11.60
   6   4 -11  104.49    9.90
  -6  -4 -11  114.49    9.60
   6   4 -11   73.19   11.00
   6   4 -11  102.59   10.70
   6  -4  11  118.39    9.50
  -6  -4 -11  102.79   10.50
   6  -4  11  130.89   11.90
  -6   4 -11  110.19   11.50
   6  -4 -11  104.19   10.70
   6  -4 -11   94.39   10.50
  -6  -4  11  124.99   13.20
  -6   4 -11  100.69   10.20
  -6   4 -11  110.99   11.20
  -6   0 -12  108.09    8.40
   6   0 -12  105.59    9.10
  -6   0 -12  111.99    9.80
   6   0 -12  124.99   10.50
  -6   0 -12  105.99    7.10
  -6   0 -12  116.59    6.90
   6   0 -12  104.89    9.00
  -6  -1 -12   32.90    5.00
   6   1 -12   40.80    5.60
   6   1 -12   25.50    5.40
  -6  -1 -12   34.20    3.60
  -6  -1 -12   28.90    6.10
  -6  -1 -12   33.60    5.10
   6   1 -12   23.90    5.40
  -6  -1  12   39.40    5.70
   6  -1 -12   35.00    4.40
   6  -1 -12   37.40    5.70
  -6   1 -12   47.70    7.00
   6  -1 -12   35.70    4.50
   6  -1 -12   34.00    5.10
   6  -1 -12   30.80    5.70
  -6   1 -12   18.80    5.40
  -6   1 -12   28.60    4.30
   6   2 -12   14.00    4.40
   6   2 -12    5.50    5.30
  -6  -2 -12   12.90    3.20
  -6  -2 -12    9.80    3.70
   6   2 -12   11.10    5.00
   6  -2  12   13.60    4.60
  -6  -2 -12   13.30    5.00
   6  -2  12   20.70    5.80
   6  -2 -12   13.40    2.90
   6  -2 -12   14.70    5.10
  -6   2 -12   14.30    5.90
  -6   2 -12   17.60    4.50
   6  -2 -12   10.30    3.40
  -6  -2  12   11.90    5.30
   6  -2 -12    8.80    4.50
   6  -2 -12   11.70    3.90
   6  -3  12    2.60    4.10
  -6   3  12    2.70    5.50
   6   3 -12    2.00    6.60
  -6  -3 -12   12.00    3.60
  -6  -3 -12    7.30    4.40
   6   3 -12   11.50    5.80
  -6  -3 -12    8.40    4.20
   6  -3  12    2.80    5.90
   6   3 -12   15.60    4.90
  -6   3 -12   13.60    5.20
  -6   3 -12   20.60    6.20
  -6  -3  12    7.00    6.40
   6  -3 -12   11.80    5.20
   6  -3 -12    7.00    5.00
   6  -3 -12    8.00    5.00
  -6   0 -13    4.80    4.80
  -6   0 -13   14.40    6.10
   6   0 -13    7.30    5.10
  -6   0 -13   10.50    3.70
   6   0 -13    5.10    5.20
  -6   0 -13    5.60    3.60
   6   0 -13    8.20    5.90
  -6  -1 -13   70.09    7.70
   6   1 -13   38.10    6.40
  -6  -1 -13   49.00    6.20
  -6  -1 -13   52.99    5.40
  -6  -1 -13   59.59    9.30
   6   1 -13   47.20    7.10
  -6   1 -13   56.69    8.30
   6  -1 -13   44.90    6.50
  -6   1 -13   49.60    7.60
   6  -1 -13   51.29    6.30
   6  -1 -13   47.30    7.90
  -6   1 -13   65.19    6.60
   6  -1 -13   48.00    5.10
   6  -1 -13   51.79    5.20
  -6  -1  13   39.20    6.70
  -6  -2 -13    3.40    4.40
  -6  -2 -13   -1.30    5.20
   6   2 -13    6.60    6.90
   6   2 -13   21.50    6.40
  -6  -2 -13    2.70    3.30
   6  -2  13    0.20    4.80
  -6  -2  13    2.00    5.90
   6  -2 -13    0.00    3.40
   6  -2 -13    7.00    5.10
   6  -2 -13    4.20    4.50
  -6   2 -13   -4.20    5.00
  -6   2 -13    1.80    5.20
  -7   0   0    1.60    1.40
   7   0   0    1.30    1.30
  -7   0   0    1.20    1.20
   7   0   0    1.90    1.30
  -7  -1   0  252.67    9.40
  -7   1   0  249.38   10.50
   7  -1   0  256.87   10.30
   7  -1   0  245.98   10.30
   7   1   0  252.07    9.50
   7   1   0  248.68    9.70
  -7  -1   0  248.28    9.90
  -7  -1   0  255.17   11.00
  -7   1   0  219.68    9.90
   7   2   0 1962.10   67.29
   7  -2   0 2020.40   69.39
  -7   2   0 2014.40   69.19
   7  -2   0 2125.59   69.39
  -7   2   0 2091.39   69.69
  -7  -2   0 2014.00   68.49
  -7  -2   0 2032.50   69.79
   7   2   0 2021.10   68.09
   7   3   0  380.86   15.70
   7   3   0  358.16   13.60
  -7   3   0  365.76   15.60
  -7   3   0  360.46   15.20
   7  -3   0  372.26   15.20
  -7  -3   0  352.56   15.40
  -7  -3   0  384.66   14.30
   7  -3   0  364.16   15.50
   7  -4   0   14.60    4.00
   7   4   0    8.80    3.60
  -7   4   0   14.20    4.00
  -7   4   0   17.90    2.80
  -7  -4   0   13.60    1.60
  -7  -4   0   14.50    3.90
  -7   5   0  112.49    8.90
   7  -5   0  120.39    9.60
  -7  -5   0  118.69    8.60
   7   5   0  110.69    9.30
  -7   5   0  117.89    7.40
  -7  -5   0  112.89    5.40
  -7  -6   0  513.25   18.90
  -7   6   0  516.65   20.90
   7   6   0  532.15   23.50
   7  -6   0  500.95   23.60
  -7  -6   0  514.95   22.10
  -7   6   0  532.45   23.20
  -7  -7   0  354.96   14.60
  -7   7   0  348.77   20.00
   7   7   0  360.36   18.20
  -7  -7   0  353.06   18.30
  -7   7   0  361.36   17.60
   7  -7   0  372.36   21.30
   7   7   0  347.77   19.70
   7   0  -1    1.70    1.40
  -7   0   1    1.50    1.40
   7   0  -1   -0.30    1.10
  -7   0  -1    1.10    1.50
   7   0   1    1.50    1.20
  -7   0   1   -0.80    1.10
  -7   0   1    1.00    1.80
  -7   0  -1   -0.50    0.90
   7   0   1    1.30    0.90
   7  -1   1  108.19    5.50
  -7   1   1  102.09    5.60
  -7   1   1  107.29    5.60
   7  -1   1  103.09    5.70
   7   1  -1  106.79    4.90
  -7  -1  -1  104.99    5.50
  -7  -1  -1  104.79    6.20
   7   1  -1  106.39    5.20
  -7  -1  -1  113.09    4.50
   7   1   1   98.89    5.20
   7  -1  -1  105.59    5.70
  -7  -1   1  105.69    6.10
  -7  -1   1  101.79    4.90
  -7   1  -1  105.39    5.90
   7  -1  -1  108.39    5.50
   7   1   1  107.09    4.70
  -7  -1   1   95.49    4.90
  -7   1  -1  105.49    5.30
  -7   2   1  662.83   24.60
   7  -2   1  718.03   24.70
  -7   2   1  713.73   25.00
  -7  -2  -1  665.23   24.10
   7   2  -1  666.33   25.10
   7   2  -1  635.14   23.00
  -7  -2  -1  673.83   25.20
   7   2  -1  660.23   23.70
   7  -2   1  688.13   25.00
   7  -2  -1  634.84   24.60
  -7   2  -1  669.13   25.00
  -7  -2   1  693.33   23.80
   7  -2  -1  654.33   24.60
   7   2   1  705.03   23.20
  -7   2  -1  656.13   24.50
  -7  -2   1  685.53   25.20
   7   3  -1  133.19    6.30
  -7  -3  -1  134.29    8.00
   7  -3   1  129.59    7.80
  -7   3   1  135.59    7.80
   7   3  -1  139.09    8.00
   7  -3   1  140.79    7.40
  -7  -3  -1  134.59    6.80
  -7  -3   1  124.19    7.90
  -7   3  -1  124.39    7.30
  -7  -3   1  132.49    5.50
   7  -3  -1  129.09    7.30
   7  -3  -1  126.19    7.70
  -7   3  -1  134.19    7.80
  -7  -3   1  130.29    6.40
   7   3   1  142.59    5.90
  -7  -4  -1   89.69    4.10
  -7  -4  -1   82.59    7.30
   7   4  -1   88.89    7.20
   7  -4   1   90.39   11.90
  -7   4   1   97.69    5.50
  -7   4   1   91.49    9.50
   7   4   1  101.29    7.50
  -7   4  -1   85.69    5.80
  -7  -4   1   99.99    4.60
   7  -4  -1   84.59    8.80
  -7  -4   1   99.39    7.50
  -7   5   1   35.60    4.80
   7   5  -1   31.00    5.20
   7  -5   1   35.70    5.90
  -7  -5  -1   26.20    2.80
  -7   5   1   35.20    6.10
  -7  -5  -1   40.80    5.80
   7   5   1   30.80    5.20
  -7   5  -1   35.60    5.70
  -7  -5   1   25.90    3.20
   7  -5  -1   41.50    5.90
   7  -5  -1   26.40    5.30
  -7   5  -1   39.90    5.60
  -7  -5   1   34.90    5.60
  -7  -6  -1   24.70    2.90
  -7   6   1   29.90    4.80
  -7   6   1   32.10    6.40
  -7  -6  -1   35.20    6.00
   7  -6   1   29.30    7.10
   7   6  -1   34.60    6.60
   7   6   1   23.70    5.90
   7   6   1   29.10    5.10
   7  -6  -1   26.90    6.50
  -7  -6   1   25.80    3.20
  -7   6  -1   31.00    6.50
  -7  -6   1   29.60    5.70
  -7   6  -1   27.10    6.60
   7   7  -1   22.10    7.70
   7  -7   1   38.80    8.90
  -7   7   1   38.30    8.90
  -7  -7  -1   31.90    6.20
  -7  -7  -1   30.70    4.80
  -7   7   1   42.30    6.50
   7   7   1   28.90    7.50
  -7  -7   1   35.30    5.40
  -7   7  -1   22.80    7.50
   7   7   1   33.00    7.10
  -7  -7   1   33.10    7.10
   7  -7  -1   23.90    8.70
  -7   7  -1   34.90    7.10
  -7   0   2    0.60    1.50
   7   0  -2    0.10    1.00
  -7   0  -2   -0.80    1.40
   7   0  -2    1.00    1.30
  -7   0   2    1.20    1.10
  -7   0  -2   -0.30    1.00
  -7   0   2   -0.60    1.30
   7   0   2    1.00    1.00
   7   0   2    0.60    1.40
   7  -1   2  619.74   21.70
  -7   1   2  558.14   21.90
  -7  -1  -2  653.63   22.30
  -7   1   2  586.84   22.10
  -7  -1  -2  621.44   20.70
   7   1  -2  625.24   21.80
   7   1  -2  618.44   21.10
   7   1  -2  640.84   22.70
   7   1  -2  621.44   21.10
   7  -1   2  595.44   22.40
  -7   1   2  597.44   21.90
  -7   1  -2  632.44   21.70
   7  -1  -2  625.94   21.90
   7   1   2  562.34   21.80
  -7  -1   2  572.34   21.20
  -7   1  -2  621.24   22.50
  -7  -1   2  588.84   22.50
   7  -1  -2  635.64   22.40
  -7  -1   2  562.94   21.50
   7   1   2  593.94   20.80
  -7  -2  -2 3025.50  101.29
   7  -2   2 2933.61  101.89
   7   2  -2 2963.40  100.19
  -7   2   2 3104.89  101.69
   7   2  -2 3145.19  102.29
   7  -2   2 3151.28  101.39
   7   2  -2 2979.60  100.79
  -7  -2  -2 3067.99  102.29
  -7   2   2 2988.40  101.59
   7   2   2 2961.60   99.79
   7  -2  -2 2887.01  101.49
  -7   2  -2 2998.50  101.29
  -7   2  -2 3136.49  102.29
  -7  -2   2 2957.00  101.99
   7  -2  -2 3032.10  101.79
  -7  -2   2 2963.90  100.29
   7   3  -2 1197.38   40.00
   7  -3   2 1103.79   41.20
  -7  -3  -2 1162.98   41.40
   7   3  -2 1187.38   41.60
   7   3  -2 1141.49   39.20
  -7  -3  -2 1203.08   40.50
  -7   3   2 1103.99   40.90
   7  -3  -2 1172.48   41.30
   7  -3  -2 1154.98   41.10
  -7   3  -2 1182.18   41.60
  -7  -3   2 1095.09   41.30
   7   3   2 1135.39   38.80
  -7  -3   2 1134.79   39.50
  -7   3  -2 1168.68   40.90
  -7  -3   2 1164.78   39.20
  -7   4   2  189.18   10.30
   7  -4   2  197.78   10.80
  -7   4   2  184.78    8.10
  -7  -4  -2  198.68   10.30
   7  -4  -2  179.48   11.80
  -7  -4   2  170.68   11.70
   7  -4  -2  181.48   10.10
  -7  -4   2  192.18    7.90
  -7   4  -2  189.88   14.10
  -7   4  -2  196.68   10.80
  -7   4  -2  199.98    9.40
   7   5  -2   11.60    4.20
  -7   5   2   13.80    3.10
  -7  -5  -2   10.60    1.80
  -7  -5  -2   12.20    4.30
  -7   5   2    8.90    4.40
   7  -5   2    6.50    4.90
  -7   5  -2   10.80    4.00
  -7  -5   2   10.10    4.50
  -7   5  -2   14.60    3.70
  -7   5  -2   13.10    4.10
   7   5   2   12.30    2.90
   7  -5  -2   15.40    4.00
   7  -5  -2    7.10    4.30
  -7  -5   2   10.80    2.20
  -7  -6  -2  317.17   12.60
  -7   6   2  346.07   17.70
   7   6  -2  322.97   17.10
  -7  -6  -2  340.17   16.20
   7  -6   2  318.67   17.90
  -7   6   2  336.37   14.30
  -7  -6   2  353.96   16.80
  -7   6  -2  331.07   15.60
   7  -6  -2  329.57   18.00
  -7  -6   2  349.57   13.60
  -7   6  -2  317.57   17.40
   7   6   2  337.47   15.00
  -7  -7  -2  203.28    9.10
  -7  -7  -2  215.28   13.50
  -7   7   2  209.08   12.20
  -7   7   2  214.38   16.20
   7  -7   2  215.88   17.60
   7   7  -2  166.98   14.50
  -7   7  -2  199.68   13.70
  -7   7  -2  205.18   15.40
   7   7   2  205.78   13.60
  -7  -7   2  195.18   13.80
  -7  -7   2  205.48   10.30
   7  -7  -2  177.28   17.20
   7   0  -3   -1.30    0.80
  -7   0   3    1.40    1.60
   7   0   3   -0.10    0.90
  -7   0   3   -0.30    1.30
  -7   0  -3   -0.20    1.00
  -7   0   3    0.90    1.10
   7   0   3   -1.10    1.20
   7   0  -3   -0.40    1.30
  -7   0  -3   -1.10    1.00
   7   1  -3   43.70    4.10
   7   1  -3   40.40    2.90
   7  -1   3   40.60    3.80
  -7   1   3   38.30    3.50
  -7  -1  -3   42.00    3.40
  -7   1   3   30.30    3.50
  -7  -1  -3   38.90    1.90
  -7   1   3   39.10    3.40
   7   1  -3   41.10    3.60
  -7   1  -3   48.10    4.30
   7   1   3   34.20    2.10
  -7   1  -3   41.40    3.10
   7  -1  -3   44.70    3.80
  -7  -1   3   34.10    2.60
  -7  -1   3   28.70    4.00
   7   1   3   30.60    3.50
   7  -1  -3   43.30    3.30
   7   2  -3  610.44   22.80
  -7   2   3  558.54   21.20
   7   2  -3  586.64   21.00
  -7   2   3  580.54   22.20
   7   2  -3  598.64   21.70
   7  -2   3  580.24   22.50
  -7  -2  -3  612.74   22.10
  -7  -2  -3  609.14   22.90
   7  -2  -3  603.24   22.50
  -7   2  -3  611.74   21.90
  -7  -2   3  586.84   22.60
  -7  -2   3  587.04   20.70
  -7   2  -3  610.74   22.90
   7  -2  -3  592.54   22.00
  -7  -3  -3   44.50    4.20
  -7  -3  -3   50.59    5.30
   7   3  -3   45.00    5.20
   7  -3   3   37.50    5.20
  -7   3   3   36.60    4.90
   7   3  -3   44.00    3.50
   7   3  -3   45.50    4.00
  -7  -3   3   42.70    5.20
  -7   3  -3   33.80    4.20
   7   3   3   37.90    2.50
  -7   3  -3   42.60    4.90
   7  -3  -3   48.20    5.00
  -7  -3   3   36.80    3.30
   7  -3  -3   48.60    5.10
   7   3   3   36.30    2.40
  -7   3  -3   44.90    5.20
   7   4  -3   61.59    6.60
  -7   4   3   61.49    4.00
   7  -4   3   65.49    7.20
  -7  -4  -3   76.29    7.00
  -7   4   3   59.49    6.80
   7  -4  -3   74.49    6.00
   7   4   3   58.69    4.00
  -7   4  -3   72.39    6.70
  -7   4  -3   73.49    5.90
  -7  -4   3   65.09    7.00
  -7  -4   3   65.49    4.20
  -7   4  -3   72.69    6.40
   7  -5   3   10.50    5.00
  -7   5   3    5.70    4.30
   7   5  -3    8.90    4.10
  -7  -5  -3    7.40    4.40
  -7   5   3   12.80    2.80
   7  -5  -3   15.20    4.30
  -7  -5   3   14.60    4.90
  -7   5  -3   12.10    4.30
  -7  -5   3   11.50    2.60
  -7   5  -3    9.90    4.40
  -7   5  -3   17.20    4.40
   7   5   3   10.00    2.60
   7  -5  -3   18.00    4.80
  -7   6   3  170.98   12.60
  -7   6   3  166.38    8.50
   7   6  -3  163.88   12.20
  -7  -6  -3  170.88   10.90
   7  -6   3  168.98   13.90
  -7  -6  -3  155.68    7.00
   7  -6  -3  154.88   11.20
  -7  -6   3  176.08   12.10
  -7   6  -3  163.58   11.30
  -7   6  -3  154.98   12.70
  -7  -6   3  159.08    8.40
   7  -6  -3  148.39   12.80
   7   6   3  170.48    9.50
  -7   7   3   15.40    7.50
   7   7  -3   31.80    7.90
  -7  -7  -3   30.30    5.50
  -7  -7  -3   20.80    3.00
  -7   7   3   19.80    5.50
   7  -7   3    5.70    8.00
  -7  -7   3    8.40    7.50
  -7   7  -3   22.80    8.60
   7  -7  -3    4.00    8.20
  -7  -7   3   11.70    3.90
  -7   7  -3    8.30    6.40
  -7  -7   3   19.50    6.20
  -7   0  -4    0.20    1.40
   7   0  -4    0.20    1.60
   7   0   4   -0.50    0.80
  -7   0   4    1.00    1.60
  -7   0   4    0.90    1.60
   7   0  -4   -0.70    1.60
  -7   0   4    0.90    1.30
  -7   0  -4    0.30    0.90
   7   0  -4    0.60    1.00
   7   0   4    1.90    1.60
  -7  -1  -4   44.90    3.50
  -7   1   4   38.00    4.00
  -7   1   4   35.50    3.60
   7  -1   4   40.50    3.00
   7   1  -4   34.30    4.10
   7   1  -4   40.90    3.50
   7   1  -4   37.50    3.20
   7  -1   4   36.50    4.00
   7  -1  -4   32.60    3.10
  -7   1  -4   38.70    4.50
  -7  -1   4   34.60    2.40
  -7   1  -4   41.20    3.30
   7  -1  -4   46.50    3.80
  -7  -1   4   42.20    4.30
   7  -2   4  910.91   32.60
  -7  -2  -4  891.61   32.10
  -7   2   4  841.02   30.90
   7   2  -4  918.11   32.70
   7   2  -4  896.91   31.80
   7   2  -4  884.11   31.10
  -7   2   4  904.61   32.40
  -7   2  -4  900.31   31.80
   7  -2  -4  916.51   32.70
   7  -2  -4  883.61   31.90
  -7   2  -4  907.61   33.00
  -7  -2   4  896.21   32.60
  -7  -2   4  890.21   30.20
   7   3  -4   74.39    4.70
  -7   3   4   82.29    6.50
   7  -3   4   84.29    6.80
   7   3  -4   67.99    6.30
  -7  -3  -4   67.19    6.50
   7   3  -4   74.09    5.30
  -7   3   4   79.69    4.20
  -7  -3  -4   73.19    5.50
  -7  -3   4   82.69    6.70
  -7   3  -4   69.99    5.60
  -7  -3   4   84.49    4.20
  -7   3  -4   78.59    6.30
   7  -3  -4   67.79    5.70
  -7   3  -4   79.09    6.10
   7  -3  -4   86.89    6.40
   7   4  -4   11.50    2.60
  -7   4   4   16.60    4.40
   7  -4   4   12.10    4.10
  -7   4   4   14.00    2.00
  -7   4   4   13.60    1.80
   7   4  -4    7.00    3.60
  -7  -4  -4   10.70    4.00
  -7   4  -4    8.10    3.10
  -7  -4   4    7.30    3.60
  -7   4  -4    6.10    3.10
  -7   4  -4    8.60    3.80
   7  -4  -4    3.70    6.60
   7  -4  -4   11.80    3.40
   7   4   4   12.20    1.70
  -7  -4   4   15.30    2.50
   7   5  -4   46.30    6.40
  -7   5   4   45.10    6.30
  -7   5   4   38.40    3.40
  -7  -5  -4   57.99    6.80
   7  -5   4   57.99    8.60
   7   5   4   38.50    4.30
  -7   5  -4   46.30    6.40
   7  -5  -4   42.90    5.90
  -7   5  -4   55.09    6.90
  -7  -5   4   49.30    6.70
  -7  -5   4   36.90    4.40
  -7  -5   4   39.80    6.20
  -7   5  -4   42.40    5.50
   7  -5  -4   50.89    6.80
  -7  -6  -4  384.66   17.50
   7   6  -4  316.27   18.20
  -7   6   4  366.66   18.60
   7  -6   4  348.77   19.00
  -7   6  -4  352.76   17.60
  -7  -6   4  376.36   18.20
   7  -6  -4  372.96   17.40
   7  -6  -4  377.76   19.50
  -7  -6   4  354.16   15.10
  -7   6  -4  373.26   18.70
  -7  -6   4  364.16   17.30
   7   6   4  363.26   15.10
  -7   7   4  125.79   15.30
  -7  -7  -4  120.79   11.20
  -7  -7  -4  137.39    6.70
   7  -7   4  109.09   16.40
   7   7  -4  133.29   12.90
  -7  -7   4  132.29   14.10
   7   7   4  150.88   11.30
  -7  -7   4  123.69   13.60
  -7   7  -4  125.59   12.70
  -7  -7   4  134.29    8.80
  -7   0   5   -1.10    1.80
  -7   0  -5    0.20    1.00
   7   0   5   -0.70    1.10
   7   0   5   -0.20    2.00
  -7   0  -5    0.40    2.10
  -7   0   5   -0.90    1.80
   7   0  -5    0.70    1.80
   7   0  -5   -1.10    1.60
   7   0  -5    1.10    1.00
  -7   1   5  125.19    6.20
  -7   1   5  134.69    7.20
  -7  -1  -5  122.99    7.10
   7   1  -5  125.29    7.10
   7   1  -5  117.59    6.80
   7   1  -5  128.69    6.40
   7  -1   5  121.09    7.10
   7  -1   5  129.79    5.80
  -7   1  -5  138.19    7.70
   7  -1  -5  124.29    7.20
   7  -1  -5  123.19    6.00
  -7  -1   5  130.99    7.10
  -7   1  -5  126.99    6.00
  -7   2   5  460.65   17.10
   7  -2   5  479.95   19.10
  -7   2   5  495.65   19.10
   7   2  -5  474.45   18.50
   7   2  -5  468.15   17.80
   7   2  -5  492.45   19.40
   7  -2   5  499.15   17.90
  -7  -2  -5  479.95   18.90
  -7   2  -5  473.65   18.20
  -7  -2   5  493.45   19.30
   7  -2  -5  474.65   19.10
   7  -2  -5  478.95   18.50
  -7   2  -5  484.55   19.50
   7   3  -5  187.18    8.80
   7  -3   5  176.08   13.00
   7   3  -5  173.78    8.00
   7  -3   5  175.88    8.30
  -7   3   5  163.38    6.50
  -7  -3  -5  179.08   10.00
  -7  -3  -5  147.69    9.30
   7  -3  -5  168.58    9.10
  -7  -3   5  170.88    6.90
  -7   3  -5  146.59   12.10
  -7  -3   5  166.28   14.20
  -7   3  -5  156.98    9.80
  -7  -3   5  175.18    6.60
  -7   3  -5  171.78    9.20
  -7  -4  -5   88.59    6.00
  -7  -4  -5   74.89    7.60
   7   4  -5   84.29    7.70
   7   4  -5   88.69    6.10
  -7   4   5   77.79    7.60
   7  -4   5   79.29    8.30
   7  -4   5   81.49    6.10
  -7   4  -5   91.99    6.90
  -7  -4   5   79.89    5.50
  -7   4  -5   94.29    7.90
   7  -4  -5   94.99    7.90
   7  -4  -5   94.99    7.70
  -7  -4   5   87.79    8.20
  -7   4  -5   84.29    7.50
  -7  -4   5   86.39    5.60
   7  -5   5   -1.40    3.00
  -7   5   5    6.70    4.50
  -7  -5  -5    5.60    4.00
   7   5  -5    7.70    4.40
   7  -5   5    7.10    4.40
   7  -5  -5    9.30    4.20
  -7   5  -5   11.80    4.70
  -7   5  -5    1.30    4.10
  -7  -5   5    7.60    2.90
  -7   5  -5    6.60    3.90
   7  -5  -5    5.50    4.50
   7   5   5    4.80    2.10
  -7  -5   5    4.70    4.40
  -7  -5   5    3.40    3.60
  -7   6   5   88.29   11.20
   7  -6   5   72.69    7.00
   7  -6   5   63.39    9.50
  -7  -6  -5   89.79    9.20
   7   6  -5   75.69   10.40
  -7   6  -5   70.19    9.80
  -7  -6   5   68.69    9.40
  -7  -6   5   75.39    6.30
   7  -6  -5   85.29    9.20
  -7  -6   5   77.29    9.60
   7   6   5   70.09    6.40
  -7   6  -5   75.89   10.50
   7  -6  -5   91.99   11.70
   7   0   6    6.20    2.40
  -7   0  -6    3.10    1.90
   7   0  -6   -0.80    2.10
  -7   0   6    0.40    1.80
   7   0  -6    0.70    0.90
   7   0  -6   -1.70    1.60
  -7   0  -6   -1.30    1.20
  -7   0   6   -1.70    1.90
   7   1  -6  120.59    7.40
   7   1  -6  121.09    6.60
   7  -1   6  132.99    7.40
   7  -1   6  124.79    5.90
  -7   1   6  120.99    7.40
   7   1  -6  118.39    7.00
  -7   1   6  114.29    6.10
  -7  -1  -6  128.29    7.20
   7  -1  -6  125.39    6.00
  -7   1  -6  127.49    6.10
  -7  -1   6  118.59    7.30
  -7   1  -6  129.69    7.60
   7  -1  -6  123.29    7.20
   7   2  -6 1295.57   42.80
  -7   2   6 1193.98   43.60
  -7  -2  -6 1216.98   43.90
   7  -2   6 1230.08   42.40
  -7   2   6 1150.88   41.50
   7  -2   6 1173.48   43.80
   7   2  -6 1279.57   44.30
   7   2  -6 1251.77   43.40
  -7   2  -6 1254.47   44.40
   7  -2  -6 1228.98   43.00
  -7   2  -6 1260.27   42.90
  -7  -2   6 1197.98   43.80
   7  -2  -6 1245.38   43.90
   7   3  -6  425.16   16.40
  -7  -3  -6  407.16   17.10
   7  -3   6  406.36   17.80
   7   3  -6  417.36   17.00
  -7  -3  -6  435.96   18.00
   7  -3   6  389.86   18.00
   7   3  -6  430.66   18.20
  -7   3   6  409.06   17.60
   7  -3  -6  425.76   17.30
  -7  -3   6  389.46   17.80
   7  -3  -6  404.76   17.70
  -7   3  -6  444.96   17.40
  -7   3  -6  435.96   18.30
  -7   3  -6  415.06   17.10
   7  -4   6  152.98    8.40
  -7  -4  -6  143.99    8.40
  -7  -4  -6  147.79    9.30
   7   4  -6  143.19    9.90
   7   4  -6  150.98    8.30
   7  -4   6  158.18   10.10
  -7   4   6  139.49    9.60
  -7  -4   6  135.19    6.60
   7  -4  -6  125.39    9.20
  -7   4  -6  135.49    8.80
   7  -4  -6  140.79    9.60
  -7  -4   6  138.79   10.10
  -7   4  -6  145.29    9.50
  -7   4  -6  140.59    9.40
  -7  -4   6  134.79    7.50
   7  -5   6   62.39    9.50
   7  -5   6   72.59    7.20
   7   5  -6   51.39    7.10
  -7   5   6   68.99    8.90
  -7  -5  -6   55.89    7.90
  -7   5  -6   74.89    8.90
  -7   5  -6   65.69    8.60
  -7  -5   6   59.59    6.50
  -7   5  -6   74.29    8.20
   7  -5  -6   58.79    6.80
   7  -5  -6   49.10    6.90
  -7  -5   6   67.49    9.00
  -7  -5   6   69.29    5.90
  -7  -6  -6  201.18   12.20
   7   6  -6  195.18   13.70
  -7   6   6  195.08   14.10
   7  -6   6  171.98   10.60
   7  -6   6  181.78   14.70
  -7   6  -6  168.58   13.00
  -7  -6   6  173.58    9.90
   7  -6  -6  178.88   13.70
  -7   6  -6  169.88   13.60
   7  -6  -6  174.48   12.60
  -7  -6   6  186.78   12.10
  -7   6  -6  215.18   13.40
  -7  -6   6  166.18   13.40
   7   6   6  171.18    8.30
   7   0  -7    1.50    2.20
  -7   0  -7    1.30    1.20
   7   0   7    0.80    2.40
  -7   0   7    5.10    2.10
   7   0  -7    2.00    2.50
   7   0  -7    1.90    2.40
   7   0   7   -0.20    1.60
  -7   0  -7    3.30    2.40
   7  -1   7   20.60    3.70
   7   1  -7   30.30    4.20
   7   1  -7   30.70    4.30
  -7  -1  -7   35.80    5.80
  -7   1   7   24.60    2.90
  -7   1   7   20.10    6.00
   7   1  -7   25.70    3.50
   7  -1   7   26.10    3.50
  -7   1  -7   30.90    3.60
  -7   1  -7   32.10    4.70
   7  -1  -7   28.30    3.60
   7  -1  -7   32.60    3.30
  -7  -1   7   30.90    4.10
   7  -2   7   63.89    6.70
   7   2  -7   54.89    5.30
   7  -2   7   66.99    5.10
  -7   2   7   68.39    3.70
  -7  -2  -7   75.99    5.50
   7   2  -7   62.89    5.60
  -7   2   7   73.99    6.70
   7   2  -7   66.69    6.50
  -7   2  -7   57.59    8.80
  -7  -2   7   59.89    6.30
   7  -2  -7   76.29    6.20
  -7   2  -7   72.79    5.50
   7  -2  -7   73.69    5.30
  -7   2  -7   64.99    5.60
  -7   3   7   52.49    6.60
   7   3  -7   55.89    6.70
   7  -3   7   46.50    5.10
  -7  -3  -7   46.90    6.70
  -7  -3  -7   57.29    5.50
   7   3  -7   55.89    5.70
   7  -3   7   44.90    5.70
   7   3  -7   56.19    5.50
  -7   3  -7   56.79    6.40
   7  -3  -7   54.19    5.90
  -7  -3   7   56.99    7.00
  -7   3  -7   57.69    5.60
  -7   3  -7   51.99    6.60
   7  -3  -7   60.49    6.10
   7   4  -7   28.20    4.30
  -7  -4  -7   26.30    4.30
  -7  -4  -7   25.60    5.20
   7  -4   7   21.80    5.60
   7   4  -7   16.00    4.40
   7  -4   7   24.10    3.60
   7   4  -7   30.20    4.60
  -7   4   7   28.10    5.20
   7  -4  -7   25.40    5.40
  -7   4  -7   25.20    4.90
  -7   4  -7   26.70    5.10
  -7  -4   7   19.30    3.60
  -7  -4   7   21.60    5.50
   7  -4  -7   25.20    4.50
  -7   4  -7   30.00    4.80
  -7   5   7    1.70    5.00
   7  -5   7   -1.40    3.00
  -7  -5  -7   -1.70    4.40
  -7  -5  -7    6.10    3.40
   7  -5   7    5.40    5.40
   7   5  -7   10.90    5.80
  -7  -5   7   -0.40    4.80
  -7   5  -7    2.20    4.10
  -7  -5   7    2.90    3.40
  -7   5  -7    3.40    5.00
  -7  -5   7    0.60    3.00
  -7   5  -7    1.60    5.00
   7  -5  -7    3.80    4.10
   7  -5  -7   -1.60    4.90
   7  -6   7  104.09    8.20
   7   6  -7   97.89   11.20
   7  -6   7  100.29   11.50
  -7  -6  -7   93.29    9.80
  -7   6   7   94.39   13.40
  -7  -6   7   86.89   12.70
  -7   6  -7   79.69   10.70
   7  -6  -7   83.09   12.00
  -7   6  -7   92.39   12.40
  -7   6  -7   77.39    9.50
   7  -6  -7   91.69   10.40
  -7  -6   7   96.19    7.80
  -7  -6   7   98.79    9.80
   7   0   8    0.30    2.10
   7   0   8   -1.80    2.70
   7   0  -8    0.20    2.40
  -7   0  -8    1.50    2.60
   7   0  -8    0.30    2.40
   7   0  -8    0.80    2.40
  -7   0  -8    1.70    1.50
  -7   0   8   -0.10    2.30
  -7   1   8   79.99    4.90
  -7  -1  -8   61.49    6.30
   7  -1   8   93.39    6.90
   7   1  -8   59.59    5.70
  -7   1   8   89.69    6.70
   7   1  -8   72.19    6.00
   7   1  -8   68.29    6.20
  -7   1  -8   71.69    6.50
  -7   1  -8   66.69    4.80
   7  -1  -8   59.19    4.40
   7  -1  -8   81.89    6.50
   7  -1  -8   69.29    5.20
  -7  -1   8   94.49    6.80
  -7  -2  -8  483.55   16.90
   7  -2   8  470.35   18.50
  -7   2   8  466.85   19.70
   7   2  -8  486.85   19.40
   7   2  -8  489.25   19.00
  -7   2   8  456.15   16.80
   7  -2   8  456.85   19.60
  -7  -2  -8  480.95   19.80
   7   2  -8  487.85   20.20
  -7   2  -8  472.35   19.30
   7  -2  -8  497.85   18.60
  -7  -2   8  453.45   19.60
  -7   2  -8  507.95   18.90
   7  -2  -8  485.85   20.10
  -7   2  -8  496.95   20.40
   7   3  -8  115.29    7.90
   7  -3   8  143.89    9.60
   7  -3   8  142.69    7.80
   7   3  -8  108.79    8.00
   7   3  -8  125.59    9.20
  -7  -3  -8  117.19    8.20
  -7   3   8  138.89    9.00
   7  -3  -8  111.59    8.60
  -7   3  -8  115.09    8.90
  -7   3  -8  109.99    8.20
  -7   3  -8  114.79    8.60
   7  -3  -8  114.69    8.40
  -7  -3   8  143.89    9.60
   7   4  -8   65.19    8.90
   7   4  -8   83.39    7.30
  -7   4   8   87.89    8.80
   7  -4   8   73.19    8.90
   7   4  -8   68.79    7.20
   7  -4   8   76.59    6.70
  -7  -4  -8   65.79    7.20
  -7   4  -8   74.69    8.60
   7  -4  -8   84.99    8.50
  -7  -4   8   81.49    9.00
   7  -4  -8   78.19    8.20
  -7   4  -8   75.69    8.60
  -7   4  -8   87.59    7.90
  -7  -5  -8    3.60    4.90
   7  -5   8    5.40    6.10
   7  -5   8    4.30    3.70
   7   5  -8   -4.90    4.80
  -7  -5  -8    9.00    3.50
  -7   5   8   -1.90    5.30
   7   5  -8    1.60    3.80
   7  -5  -8   -7.30    4.90
  -7  -5   8   -3.00    3.20
  -7   5  -8    5.30    5.40
   7  -5  -8   -2.40    5.30
  -7   5  -8    6.20    4.80
  -7   5  -8    2.50    5.60
  -7  -5   8    0.00    5.30
  -7   6  -8  192.28   14.20
   7  -6  -8  206.88   16.00
   7   0  -9   -2.40    2.60
  -7   0  -9   -0.10    1.60
   7   0   9    1.00    2.40
   7   0  -9   -0.10    2.90
   7   0  -9   -0.20    3.40
  -7   0   9    1.60    2.70
  -7   0  -9   -1.30    2.70
  -7   1   9   32.70    4.10
  -7  -1  -9   19.80    4.20
  -7   1   9   30.40    4.30
   7   1  -9   24.70    4.60
   7   1  -9   24.20    4.10
   7   1  -9   26.50    4.30
   7  -1   9   31.50    4.90
   7  -1   9   26.00    3.70
   7  -1  -9   21.80    4.30
   7  -1  -9   23.20    3.70
  -7   1  -9   21.60    4.40
  -7   1  -9   27.20    4.30
   7  -1  -9   27.30    4.20
   7  -1  -9   24.80    2.90
  -7   1  -9   27.10    3.40
  -7  -1   9   37.40    4.70
   7   2  -9  249.38   13.00
  -7  -2  -9  248.28    9.80
   7   2  -9  248.78   12.30
   7  -2   9  261.47   13.00
   7  -2   9  258.37   11.60
  -7   2   9  255.27   12.70
   7   2  -9  266.57   12.50
  -7  -2  -9  241.68   12.60
  -7   2   9  250.67    9.50
  -7  -2   9  259.77   12.80
  -7   2  -9  240.18   12.40
   7  -2  -9  242.88   13.00
  -7   2  -9  265.27   11.80
   7  -2  -9  253.37   11.40
  -7   2  -9  250.27   13.30
  -7  -3  -9   21.50    2.80
   7   3  -9   23.00    5.60
   7  -3   9   31.60    5.60
  -7  -3  -9   26.20    4.70
   7  -3   9   29.70    4.40
   7   3  -9   25.90    4.70
   7   3  -9   25.80    4.60
  -7   3   9   34.80    5.60
  -7   3  -9   25.80    4.80
  -7   3  -9   28.80    5.30
   7  -3  -9   23.90    4.70
  -7   3  -9   24.50    4.30
  -7  -3   9   30.50    5.50
   7  -3  -9   30.30    5.30
  -7   4   9   65.29    9.00
   7   4  -9   49.90    7.30
   7  -4   9   63.39    9.40
  -7  -4  -9   51.59    7.30
   7  -4   9   59.59    7.00
   7   4  -9   72.59    8.80
   7   4  -9   60.49    7.50
  -7  -4  -9   75.89    8.90
   7  -4  -9   57.99    8.00
  -7   4  -9   69.29    9.00
  -7   4  -9   62.09    7.30
   7  -4  -9   59.99    8.90
  -7   4  -9   52.69    7.80
  -7  -4   9   62.89    7.90
  -7  -5  -9   49.20    6.90
  -7  -5  -9   40.60    6.60
   7   5  -9   39.90    6.90
   7   5  -9   60.59    7.60
   7  -5   9   35.20    7.80
   7  -5   9   42.00    6.70
  -7   5   9   32.00    7.10
  -7   5  -9   39.70    7.50
  -7   5  -9   31.60    6.50
   7  -5  -9   33.60    6.70
   7  -5  -9   32.00    6.30
  -7  -5   9   36.00    7.80
   7   0 -10   -0.70    3.10
  -7   0 -10    0.50    2.20
  -7   0 -10    0.70    1.90
  -7   0 -10   -0.90    2.50
   7   0 -10   -1.70    3.30
  -7   0  10    1.70    3.20
  -7   0 -10    2.10    3.40
   7   0 -10    0.50    3.40
  -7  -1 -10   50.69    7.00
   7   1 -10   56.29    6.60
   7  -1  10   51.09    7.50
   7   1 -10   53.69    6.50
  -7   1  10   59.29    5.00
  -7  -1 -10   60.19    4.60
   7  -1  10   68.49    6.30
   7   1 -10   65.69    7.40
  -7   1 -10   69.19    7.60
  -7   1 -10   57.29    5.10
   7  -1 -10   53.09    6.90
   7  -1 -10   59.49    4.50
   7  -1 -10   58.29    5.70
   7  -1 -10   62.89    7.20
  -7   1 -10   67.79    6.40
  -7  -1  10   55.39    7.00
  -7   2  10  495.45   21.40
  -7  -2 -10  549.25   18.90
   7   2 -10  513.85   21.50
  -7  -2 -10  522.95   21.80
   7  -2  10  491.25   21.50
   7   2 -10  510.35   22.10
   7  -2  10  491.05   20.20
   7   2 -10  540.45   21.20
  -7  -2  10  500.55   21.60
  -7   2 -10  550.34   22.50
  -7   2 -10  536.25   21.00
  -7   2 -10  525.25   21.70
   7  -2 -10  503.55   21.90
   7  -2 -10  522.55   20.10
   7  -3  10  178.68   12.10
  -7  -3 -10  181.18    7.80
   7   3 -10  193.68   12.20
   7  -3  10  164.58   10.30
   7   3 -10  198.58   11.10
  -7   3  10  177.78   11.90
   7   3 -10  188.08   11.00
  -7  -3 -10  185.38   10.80
  -7   3 -10  196.58   11.20
   7  -3 -10  167.58   11.90
  -7   3 -10  191.78   11.20
  -7  -3  10  174.28   12.00
  -7   3 -10  186.38   12.30
   7  -3 -10  181.48   11.10
   7  -4  10   30.00    6.90
  -7   4  10   23.80    6.60
  -7  -4 -10   36.70    6.20
   7  -4  10   29.00    4.80
  -7  -4 -10   39.30    6.10
   7   4 -10   33.50    5.60
   7   4 -10   21.60    5.80
   7   4 -10   20.50    5.50
   7  -4 -10   33.80    6.30
  -7  -4  10   23.20    6.50
  -7   4 -10   37.80    6.70
  -7   4 -10   39.50    6.70
   7  -4 -10   28.70    6.20
  -7   4 -10   36.60    5.90
  -7   0 -11    3.40    3.90
   7   0 -11   -0.40    3.90
  -7   0  11   -1.30    3.40
   7   0 -11   -0.80    3.80
   7   0 -11   -3.70    3.70
  -7   0 -11   -0.40    2.20
  -7   0 -11   -1.80    2.90
  -7  -1 -11   15.50    4.70
  -7   1  11   11.30    3.30
   7   1 -11    9.20    4.60
  -7  -1 -11   13.60    2.60
   7   1 -11    9.20    4.20
   7   1 -11    6.30    4.60
   7  -1  11   17.70    4.10
   7  -1 -11    5.10    2.40
  -7   1 -11   13.10    3.70
  -7   1 -11    4.10    4.20
   7  -1 -11    9.40    2.50
   7  -1 -11   14.20    4.30
  -7  -1  11    9.60    4.40
   7  -1 -11    7.70    4.30
   7  -1 -11   10.30    3.60
   7   2 -11    8.80    5.30
  -7  -2 -11   10.00    2.70
   7   2 -11    8.20    4.50
   7  -2  11    5.60    3.60
   7  -2  11    1.70    4.60
  -7   2  11   -2.90    4.80
   7   2 -11    8.60    4.40
  -7  -2 -11   12.30    4.60
   7  -2 -11    4.50    3.80
   7  -2 -11    9.20    4.60
  -7   2 -11    6.20    3.70
  -7   2 -11   18.90    4.50
  -7   2 -11   14.50    4.70
  -7  -2  11    4.40    4.60
   7  -2 -11    6.00    4.30
   7  -3  11   17.90    6.40
   7   3 -11   10.10    5.40
   7  -3  11   14.50    4.80
   7   3 -11    0.10    4.50
   7   3 -11   10.00    4.60
  -7  -3 -11   12.50    4.20
  -7   3  11   20.50    5.90
  -7  -3 -11   12.80    2.50
  -7   3 -11    7.70    5.00
   7  -3 -11   10.60    5.10
  -7  -3  11   10.00    5.70
   7  -3 -11    8.60    5.60
  -7   3 -11   18.90    5.40
  -7   3 -11    5.90    5.20
  -7   4  11    4.40    6.70
   7   4 -11   -0.10    6.20
   7   4 -11   -4.80    6.30
  -7  -4 -11    6.20    2.10
   7  -4  11    5.70    4.10
  -7  -4 -11    4.70    6.10
   7  -4  11    9.30    6.90
  -7  -4 -11    5.60    5.30
   7  -4 -11    8.00    5.90
  -7   4 -11   11.10    6.60
   7  -4 -11   -1.20    5.60
  -7   4 -11    7.10    5.60
  -7  -4  11    1.70    6.40
  -7   0 -12   -0.10    5.00
  -7   0 -12    1.80    3.60
  -7   0 -12    0.70    3.00
   7   0 -12    4.30    4.30
   7   0 -12   -4.30    4.40
  -7   0  12   -1.70    4.20
   7   0 -12   -3.20    5.90
   7   1 -12   45.30    6.80
  -7  -1 -12   64.69    5.70
  -7  -1 -12   50.49    6.80
   7   1 -12   53.39    7.60
  -7  -1 -12   41.70    5.70
   7   1 -12   69.39    8.00
   7  -1 -12   62.49    7.20
  -7   1 -12   61.99    9.40
   7  -1 -12   59.79    8.70
   7  -1 -12   61.59    4.40
  -7  -1  12   60.19    8.60
   7  -1 -12   54.79    4.70
  -7   1 -12   47.20    5.90
   7  -1 -12   55.19    7.30
  -7   1 -12   54.59    7.50
  -7  -2 -12  151.68    9.60
   7   2 -12  150.58   12.60
   7  -2  12  146.69   10.40
  -7  -2 -12  163.98   11.20
   7   2 -12  144.49   11.60
   7   2 -12  144.79   10.80
   7  -2  12  146.59   12.10
  -7  -2 -12  153.58    8.00
   7  -2 -12  160.58    8.10
   7  -2 -12  146.39    8.90
   7  -2 -12  143.19   11.10
  -7   2 -12  144.89   12.20
  -7  -2  12  150.38   12.10
   7  -2 -12  175.38   11.40
  -7   2 -12  151.98   11.10
   7  -3  12  134.79   12.60
   7  -3  12  126.29    9.60
  -7  -3 -12  109.69    6.80
   7   3 -12  126.89   11.60
  -7  -3 -12  129.59   10.10
  -7   3  12  126.69   12.00
  -7   3 -12  125.89   11.90
  -7   3 -12   96.99   10.50
  -7  -3  12  115.49   13.00
   7  -3 -12  144.59   10.20
   7  -3 -12   97.39   10.80
   7   0 -13   -7.00    5.80
   7   0 -13   -2.00    4.90
  -7   0 -13    0.20    3.10
  -7   0 -13   -3.90    5.20
  -7   0 -13    0.20    4.30
  -7  -1 -13   33.60    6.40
   7   1 -13   10.80    6.10
   7   1 -13   18.00    6.60
  -7  -1 -13   30.80    5.00
   7  -1 -13   38.50    6.40
  -7  -1  13   22.60    6.50
  -7   1 -13   26.80    7.30
   7  -1 -13   29.40    5.00
  -7   1 -13   17.10    5.00
  -7   1 -13   21.70    7.10
  -8   0   0  156.78    7.30
   8   0   0  150.78    7.10
  -8   0   0  149.99    6.80
   8   0   0  157.58    7.10
   8   1   0  219.38    9.00
  -8  -1   0  221.08    8.60
  -8  -1   0  220.18    9.30
   8  -1   0  215.78    9.50
  -8  -1   0  219.48   10.30
  -8   1   0  207.48    9.20
   8  -1   0  214.88    9.50
  -8   1   0  219.48    9.90
   8   1   0  220.68    8.80
  -8  -2   0   46.70    5.10
   8  -2   0   50.89    4.60
   8   2   0   47.20    3.50
  -8   2   0   49.10    4.30
  -8  -2   0   40.70    3.70
  -8   2   0   54.09    4.80
   8  -2   0   42.30    4.50
  -8  -3   0   47.40    4.20
   8   3   0   46.70    3.70
   8  -3   0   44.50    5.50
  -8   3   0   47.20    5.60
   8  -3   0   49.90    5.30
  -8  -3   0   47.20    5.90
   8   3   0   43.60    5.40
  -8   3   0   51.99    5.40
   8   4   0   45.00    6.40
  -8   4   0   39.30    5.10
  -8  -4   0   39.80    5.50
   8  -4   0   47.70    7.10
  -8   4   0   45.60    4.70
  -8   4   0   40.10    6.20
  -8  -4   0   38.40    2.70
   8  -4   0   46.90    5.60
  -8   5   0   32.60    5.50
   8   5   0   32.20    5.60
  -8  -5   0   31.60    3.10
  -8   5   0   44.10    5.50
   8  -5   0   39.30    6.40
  -8  -5   0   25.30    4.90
  -8  -6   0   65.39    4.80
  -8   6   0   85.29    8.60
  -8   6   0   67.79    8.40
  -8  -6   0   61.59    8.80
   8   6   0   74.99   10.40
   8  -6   0   70.99    9.10
  -8   7   0   28.10    6.90
   8  -7   0   25.40   10.00
  -8  -7   0   29.90    4.00
  -8  -7   0   34.30    7.10
   8   7   0   29.00    7.20
  -8   7   0   26.70    9.40
   8   7   0   19.20    6.90
  -8   0  -1  441.26   18.40
   8   0  -1  441.46   18.00
  -8   0  -1  442.16   17.50
  -8   0   1  531.15   18.10
  -8   0   1  526.45   18.30
   8   0   1  554.54   18.00
   8   0   1  513.85   18.30
  -8   0   1  538.95   19.20
   8   0  -1  422.26   17.70
  -8  -1  -1  418.56   16.00
  -8  -1  -1  406.56   14.80
  -8   1   1  428.76   16.10
   8   1  -1  419.86   15.50
   8  -1   1  423.96   15.80
  -8  -1  -1  421.06   16.80
  -8   1   1  413.76   16.00
   8   1  -1  404.26   15.20
   8  -1   1  395.36   16.10
  -8  -1   1  416.36   15.30
   8   1   1  423.96   15.10
  -8  -1   1  412.56   16.70
  -8   1  -1  409.06   16.40
   8  -1  -1  425.36   16.20
   8   1   1  426.86   15.80
  -8  -1   1  414.36   15.50
   8  -1  -1  415.56   15.90
  -8   1  -1  407.56   15.70
   8   2  -1  326.87   14.10
  -8  -2  -1  323.87   13.10
  -8   2   1  349.27   14.00
   8  -2   1  319.77   13.70
  -8   2   1  336.27   13.60
   8   2  -1  323.17   11.80
   8  -2   1  341.87   13.50
  -8  -2  -1  320.17   14.20
   8   2  -1  320.17   12.60
  -8   2  -1  351.96   14.30
   8  -2  -1  303.77   13.50
  -8  -2   1  336.77   14.30
  -8   2  -1  317.47   13.40
  -8  -2   1  331.77   12.70
   8  -2  -1  317.67   13.60
   8   2   1  329.97   12.10
  -8  -3  -1  100.39    6.10
  -8   3   1  105.59    7.30
  -8  -3  -1   99.29    7.60
   8  -3   1  111.29    7.40
   8   3  -1   98.99    7.20
   8   3  -1  101.49    5.60
  -8   3   1  104.19    6.90
   8   3  -1   98.59    4.60
   8  -3   1  105.89    7.00
  -8  -3   1  115.19    7.70
   8   3   1  106.79    5.10
  -8  -3   1  110.39    5.80
  -8   3  -1   99.99    7.30
   8  -3  -1   90.39    6.70
   8  -3  -1   90.59    7.00
  -8   3  -1   97.79    6.70
  -8   4   1  108.99    6.10
   8   4  -1  105.89    8.60
   8  -4   1  110.29    7.70
   8  -4   1  119.99    8.60
  -8   4   1   96.29    7.90
   8  -4  -1  116.69    8.70
  -8   4  -1  107.39    7.80
  -8   4  -1  101.09    7.90
   8  -4  -1  102.39    7.20
  -8  -4   1  104.99    5.00
  -8   4  -1  110.19    6.70
  -8  -4   1  105.99    8.40
  -8  -5  -1  290.47   15.10
   8   5  -1  284.87   15.30
  -8  -5  -1  290.97   11.10
  -8   5   1  318.87   12.90
   8  -5   1  299.87   15.90
  -8   5   1  304.37   15.10
   8  -5  -1  298.37   15.60
  -8  -5   1  313.97   11.60
  -8   5  -1  302.77   13.70
  -8   5  -1  308.27   15.40
  -8  -5   1  295.27   14.70
   8  -5  -1  289.87   14.20
   8   6  -1  277.87   16.60
  -8   6   1  304.77   13.70
  -8  -6  -1  277.77   15.30
  -8  -6  -1  269.67   11.10
  -8   6   1  297.07   16.50
   8  -6   1  275.97   16.90
  -8  -6   1  302.37   11.80
   8  -6  -1  284.57   17.20
   8   6   1  273.47   16.00
  -8   6  -1  271.87   16.10
   8   6   1  298.97   14.10
  -8  -6   1  301.87   15.70
  -8   6  -1  292.57   14.30
  -8   7   1   19.80    9.30
   8  -7   1    3.80    9.60
  -8   7   1   15.00    6.00
  -8  -7  -1   10.20    3.60
  -8  -7  -1    6.60    6.00
   8   7  -1    9.00    7.40
  -8  -7   1    3.90    3.20
  -8  -7   1   14.00    7.00
  -8   7  -1   11.40    8.40
  -8   7  -1   10.70    6.20
   8   7   1    9.70    6.60
   8  -7  -1   -0.60    9.80
   8   0   2  186.38    8.60
  -8   0  -2  198.88    9.00
  -8   0   2  186.98    8.40
   8   0  -2  189.58    8.70
  -8   0   2  187.38    8.90
  -8   0   2  199.98    8.40
   8   0  -2  190.68    8.00
   8   0   2  190.08    7.90
  -8   0  -2  198.78    7.80
   8   1  -2  115.79    5.40
  -8   1   2  120.49    6.50
   8  -1   2  134.39    6.90
  -8   1   2  125.29    6.60
  -8  -1  -2  120.29    6.60
   8   1  -2  114.59    6.10
   8  -1   2  136.09    6.40
  -8   1   2  120.89    6.60
  -8  -1  -2  120.09    5.10
  -8  -1   2  121.69    5.80
   8  -1  -2  116.19    6.10
  -8  -1   2  119.79    7.10
  -8   1  -2  119.09    6.00
   8   1   2  117.89    6.30
   8   1   2  125.59    5.40
   8  -1  -2  122.99    6.60
  -8  -1   2  119.59    5.90
  -8   1  -2  132.89    7.00
   8  -2   2    4.90    2.30
  -8   2   2    3.10    2.00
  -8  -2  -2    4.30    2.40
   8  -2   2    2.40    2.00
  -8   2   2    2.30    2.10
   8   2  -2    1.90    2.50
   8   2  -2    5.00    1.80
   8   2  -2    2.70    1.20
  -8  -2  -2    4.00    1.90
  -8   2  -2    2.30    2.20
   8  -2  -2    2.80    2.20
  -8  -2   2    2.70    2.50
   8   2   2    2.80    1.30
  -8   2  -2    2.80    2.20
   8  -2  -2    2.60    2.10
  -8  -2   2    1.50    1.70
   8   3  -2   18.40    2.70
  -8   3   2   22.80    3.90
   8   3  -2   16.50    2.70
   8   3  -2   24.60    4.10
   8  -3   2   19.10    3.50
  -8   3   2   16.00    3.50
   8  -3   2   24.10    4.30
  -8  -3  -2   21.20    3.30
  -8  -3  -2   23.50    4.50
  -8  -3   2   15.00    3.90
   8  -3  -2   15.00    3.00
   8  -3  -2   25.20    4.10
   8   3   2   17.30    2.50
  -8   3  -2   20.10    3.40
  -8  -3   2   17.80    2.60
  -8   3  -2   12.10    3.20
   8   4  -2   21.60    4.40
  -8  -4  -2   24.70    4.10
  -8   4   2   22.00    3.90
   8  -4   2   12.70    3.80
  -8   4   2   23.30    3.00
  -8   4  -2   13.20    3.60
  -8   4  -2   18.80    3.30
  -8  -4   2   22.90    2.80
  -8  -4   2   17.50    3.90
   8  -4  -2   24.40    3.70
   8   4   2   25.70    3.60
  -8   4  -2   26.60    3.80
   8  -4  -2   31.00    5.30
  -8   5   2    9.70    3.10
  -8  -5  -2    4.20    4.30
   8  -5   2   12.30    5.30
   8   5  -2    3.90    4.80
  -8   5   2    3.20    4.30
   8  -5  -2    9.50    4.10
  -8   5  -2   15.10    4.70
   8   5   2    5.50    3.00
  -8  -5   2    9.10    2.20
   8  -5  -2    6.20    4.60
  -8   5  -2   10.80    4.10
  -8   5  -2    4.00    4.10
  -8  -5   2    3.40    4.30
   8   6  -2    1.80    5.20
  -8  -6  -2    3.70    4.30
   8  -6   2    6.20    6.20
  -8   6   2    4.20    5.40
  -8   6   2    6.50    3.80
  -8  -6  -2   -0.20    1.80
  -8  -6   2    3.60    4.50
   8   6   2    0.30    3.90
  -8  -6   2    3.80    2.30
  -8   6  -2    3.20    4.40
   8  -6  -2    5.80    6.00
  -8   6  -2    3.60    5.40
   8   7  -2   -0.30    7.10
  -8   7   2    2.30    5.40
  -8  -7  -2    8.30    6.20
  -8  -7  -2    7.60    2.50
  -8   7   2   -7.20   10.40
   8   7   2   -7.60    6.20
  -8  -7   2    3.40    6.60
  -8  -7   2    3.10    3.30
  -8   7  -2   11.10    6.50
  -8   0   3  937.21   34.50
  -8   0  -3 1062.79   34.30
   8   0   3 1005.60   34.30
   8   0  -3 1082.59   35.60
  -8   0  -3 1102.59   36.10
  -8   0   3  912.31   35.00
   8   0   3  949.90   35.40
  -8   0   3  930.61   35.40
   8   0  -3 1038.90   34.40
  -8   1   3  283.77   11.90
   8   1  -3  283.57   11.20
  -8  -1  -3  289.17   12.30
  -8  -1  -3  278.17   10.30
   8   1  -3  283.07   12.60
   8  -1   3  294.47   12.50
   8  -1   3  314.27   11.70
  -8   1   3  292.97   11.90
  -8   1   3  286.97   12.20
   8   1  -3  287.37   12.00
   8   1   3  305.87   12.20
  -8  -1   3  294.47   11.10
   8   1   3  304.97   10.50
  -8   1  -3  297.47   12.60
   8  -1  -3  294.07   12.50
  -8   1  -3  297.67   11.50
  -8  -1   3  287.77   12.60
   8  -1  -3  276.57   11.60
   8   2  -3   53.49    5.00
  -8   2   3   41.10    4.60
  -8  -2  -3   51.39    5.60
  -8  -2  -3   46.00    4.20
   8   2  -3   44.00    3.40
   8  -2   3   43.70    4.70
  -8   2   3   33.80    4.00
  -8   2   3   38.60    4.50
   8   2  -3   40.10    4.00
  -8   2  -3   45.10    4.20
  -8   2  -3   47.10    5.10
  -8  -2   3   39.20    5.30
   8  -2  -3   50.69    4.70
  -8  -2   3   39.70    3.30
   8  -2  -3   41.90    4.20
  -8  -3  -3   48.70    4.80
   8  -3   3   58.99    6.20
   8   3  -3   46.70    5.50
   8   3  -3   51.69    3.70
  -8   3   3   49.20    5.70
   8   3  -3   50.09    4.50
  -8  -3  -3   56.69    6.90
  -8  -3   3   50.19    6.00
   8  -3  -3   50.59    5.60
  -8   3  -3   55.99    5.40
   8   3   3   53.19    2.90
  -8  -3   3   55.19    4.00
  -8   3  -3   39.30    5.40
   8  -3  -3   51.99    5.20
   8   4  -3  381.96   16.80
   8  -4   3  370.66   17.20
  -8  -4  -3  375.36   15.70
  -8   4   3  367.96   13.90
  -8   4   3  386.56   16.90
  -8  -4  -3  343.67   22.30
  -8  -4   3  380.96   14.20
  -8   4  -3  364.96   16.90
   8  -4  -3  376.06   16.30
  -8   4  -3  369.46   16.90
   8   4   3  349.27   13.60
   8   4   3  371.06   13.40
   8  -4  -3  377.26   17.10
  -8  -4   3  373.06   17.10
  -8   4  -3  392.36   16.60
   8   5  -3  279.57   14.90
  -8   5   3  284.47   15.00
  -8   5   3  284.87   11.60
   8  -5   3  284.67   15.70
  -8  -5  -3  301.77   15.00
   8  -5  -3  286.57   14.40
  -8   5  -3  297.37   15.10
  -8  -5   3  281.67   11.60
   8  -5  -3  290.47   14.90
   8   5   3  235.28   11.50
  -8  -5   3  268.97   15.00
  -8   5  -3  303.97   13.80
  -8   5  -3  293.37   14.70
  -8  -6  -3   97.59   10.20
   8   6  -3   97.89   10.70
  -8   6   3  109.59   11.40
  -8   6   3   99.09    7.20
   8  -6   3  103.19   12.30
  -8   6  -3   93.29    9.70
   8  -6  -3  104.59   11.50
   8   6   3  104.39    7.90
  -8  -6   3  110.79   10.90
  -8   6  -3  103.69   11.20
   8  -6  -3   71.59    9.60
  -8  -6   3  105.89    6.40
   8   7  -3   16.80    7.10
  -8   7   3   15.80    5.30
  -8  -7  -3   13.60    6.00
  -8  -7   3   22.50    8.80
  -8  -7   3   18.20    7.90
   8   7   3   26.60    6.80
  -8   7  -3   13.10    6.90
  -8  -7   3   23.80    4.30
   8   0   4    5.40    1.30
  -8   0   4    5.70    1.90
  -8   0   4    3.60    2.30
  -8   0   4    5.60    2.10
   8   0   4    5.50    2.40
   8   0  -4    5.60    2.50
   8   0  -4    2.70    1.30
  -8   0  -4    4.40    2.30
  -8   0  -4    2.00    1.40
   8   1  -4  205.58    9.30
   8   1  -4  204.48    9.80
  -8   1   4  199.18    8.80
   8  -1   4  187.48    9.50
  -8   1   4  197.78    9.40
   8   1  -4  203.28    8.50
  -8  -1  -4  203.58    9.60
  -8   1   4  183.08    8.80
  -8   1  -4  209.38    8.60
  -8   1  -4  197.38    9.90
  -8  -1   4  189.28    7.80
   8  -1  -4  208.58    9.70
  -8  -1   4  196.78    9.80
   8   1   4  207.38    9.40
   8  -1  -4  199.18    8.50
  -8   2   4   14.30    3.30
  -8  -2  -4   14.00    3.00
  -8  -2  -4   14.80    3.50
   8   2  -4   18.30    3.80
   8   2  -4   14.40    3.00
   8  -2   4   13.00    3.30
   8   2  -4   14.70    2.50
  -8   2   4   15.50    2.60
  -8   2  -4   10.60    3.10
  -8  -2   4   13.40    3.20
   8  -2  -4   14.40    2.70
  -8   2  -4   15.90    2.80
   8  -2  -4   18.00    3.70
  -8  -2   4   11.70    1.80
  -8  -3  -4   19.80    4.30
   8   3  -4   21.80    3.30
   8  -3   4   25.70    4.50
  -8   3   4   25.60    4.40
   8   3  -4   25.20    5.00
  -8   3   4   21.40    3.20
   8   3  -4   22.90    3.40
  -8   3  -4   17.70    3.80
  -8   3  -4   20.20    3.50
  -8  -3   4   28.90    4.70
   8  -3  -4   23.90    3.70
  -8  -3   4   21.70    2.90
   8  -3  -4   21.50    4.20
  -8   3  -4   24.20    5.10
  -8   4   4    9.10    2.40
  -8   4   4    6.10    4.40
   8   4  -4    8.20    3.50
   8   4  -4    7.80    3.20
  -8  -4  -4    7.30    2.70
  -8   4   4    8.80    1.90
   8  -4   4    9.20    4.20
   8   4  -4    5.50    2.50
  -8  -4   4    7.70    3.70
   8  -4  -4    5.60    4.00
  -8   4  -4    1.80    3.30
  -8  -4   4    9.50    2.70
   8  -4  -4    9.70    3.50
  -8   4  -4    9.40    3.20
  -8   4  -4    3.60    3.60
  -8  -4   4    9.50    2.30
  -8   5   4   22.70    5.00
  -8  -5  -4   23.80    5.20
   8  -5   4   28.00    6.00
  -8   5   4   23.50    3.60
   8   5  -4   26.60    5.60
  -8   5  -4   28.90    4.70
  -8  -5   4   23.60    5.50
  -8  -5   4   28.30    3.60
   8   5   4   26.30    3.20
  -8   5  -4   34.60    6.40
   8  -5  -4   20.90    5.30
  -8   5  -4   21.80    5.00
   8  -5  -4   26.20    5.30
   8   6  -4   25.40    6.00
  -8   6   4   26.70    6.90
   8  -6   4   31.50    7.50
  -8  -6  -4   20.30    5.80
  -8  -6   4   14.40    6.20
   8   6   4   18.80    4.10
  -8  -6   4   20.50    3.80
  -8   6  -4   21.30    6.00
   8  -6  -4   16.40    5.30
  -8  -6   4   18.30    6.50
   8  -6  -4   20.30    6.70
  -8   6  -4   16.20    6.70
  -8   0  -5 1608.84   56.39
   8   0   5 1655.13   55.99
  -8   0   5 1676.83   55.79
   8   0   5 1685.43   54.09
  -8   0  -5 1544.65   54.09
   8   0  -5 1591.04   55.89
   8   0  -5 1575.84   55.59
  -8   0   5 1628.74   55.59
   8   0  -5 1554.34   53.99
   8   1  -5  614.14   23.10
  -8  -1  -5  602.74   23.10
   8  -1   5  616.44   23.00
   8   1  -5  592.24   21.80
   8   1  -5  601.04   22.60
  -8   1   5  579.44   21.90
   8  -1   5  639.04   21.40
  -8   1   5  602.94   22.80
  -8   1  -5  619.84   21.70
   8  -1  -5  571.54   23.00
  -8  -1   5  578.64   22.80
   8  -1  -5  567.94   21.50
  -8   1  -5  621.14   23.40
   8   2  -5  123.59    6.40
  -8   2   5  120.99    6.00
  -8   2   5  117.99    7.60
   8  -2   5  128.39    6.40
  -8  -2  -5  113.49    7.10
   8  -2   5  116.89    7.80
   8   2  -5  112.29    6.90
   8   2  -5  118.69    7.80
  -8   2  -5  110.49    6.60
  -8   2  -5  122.29    7.90
   8  -2  -5  116.49    7.40
   8  -2  -5  124.19    6.90
  -8  -2   5  122.39    8.00
   8  -3   5  141.09    7.40
  -8   3   5  147.29    9.10
  -8   3   5  135.99    6.10
   8   3  -5  130.79    8.70
   8   3  -5  137.39    7.20
  -8  -3  -5  146.09    9.40
   8   3  -5  131.99    7.70
   8  -3   5  153.58    9.40
  -8  -3  -5  136.09    8.00
   8  -3  -5  127.89    8.10
   8  -3  -5  137.19    8.50
  -8  -3   5  133.09    5.80
  -8   3  -5  141.79    8.40
  -8   3  -5  135.59    8.90
  -8  -3   5  140.59    9.50
  -8   3  -5  134.89    8.10
   8  -4   5  376.36   17.50
  -8  -4  -5  354.16   17.30
  -8  -4  -5  360.26   15.90
   8   4  -5  376.66   15.10
   8   4  -5  379.36   15.80
   8   4  -5  370.96   17.20
  -8   4   5  398.96   17.30
  -8  -4   5  381.76   17.60
  -8  -4   5  380.26   13.90
  -8  -4   5  374.26   14.40
   8  -4  -5  336.67   16.70
   8  -4  -5  379.16   17.20
  -8   4  -5  377.26   16.70
  -8   4  -5  357.16   16.00
  -8   4  -5  365.86   17.30
   8  -5   5  570.74   21.80
  -8   5   5  564.54   23.50
   8   5  -5  490.65   23.40
  -8  -5  -5  513.45   22.10
   8  -5   5  544.65   23.80
  -8  -5  -5  546.75   22.70
  -8  -5   5  546.15   20.90
  -8  -5   5  523.35   20.40
  -8   5  -5  550.44   23.20
   8  -5  -5  548.85   23.50
  -8   5  -5  533.55   23.60
  -8   5  -5  539.15   22.50
   8  -5  -5  533.15   23.00
  -8  -5   5  539.75   23.60
   8  -6   5   74.19    9.40
  -8  -6  -5   69.59    9.60
  -8   6   5   73.69    8.70
   8  -6   5   54.49    7.00
   8   6  -5   64.19    8.70
   8  -6  -5   61.39    7.50
  -8   6  -5   65.89    8.90
   8   6   5   75.59    6.10
  -8   6  -5   67.29    9.60
   8  -6  -5   58.09    8.60
  -8  -6   5   74.89   10.10
  -8  -6   5   73.49   10.60
  -8  -6   5   72.09    6.40
  -8   6  -5   78.09    9.70
   8   0  -6   40.90    2.60
   8   0   6   50.89    3.40
  -8   0  -6   40.70    2.90
  -8   0   6   42.40    4.90
   8   0   6   49.60    5.20
  -8   0  -6   40.40    4.80
   8   0  -6   47.00    4.50
   8   0  -6   40.20    4.70
  -8   0   6   50.59    4.80
   8   1  -6  140.39    8.10
   8  -1   6  151.08    6.70
   8   1  -6  141.09    7.50
   8   1  -6  147.29    8.20
  -8   1   6  148.19    7.30
  -8   1   6  113.09   11.30
  -8  -1  -6  154.38    8.60
   8  -1   6  153.18    8.60
   8  -1  -6  134.59    6.70
  -8   1  -6  146.89    6.90
  -8   1  -6  156.78    8.80
  -8  -1   6  146.89    8.40
   8  -1  -6  137.79    9.10
   8   2  -6    8.10    2.70
  -8  -2  -6    7.40    2.30
   8   2  -6   11.90    2.60
   8   2  -6   11.20    3.50
  -8   2   6   12.80    2.30
   8  -2   6   14.00    3.70
  -8   2   6   11.70    3.50
   8  -2   6   16.20    2.90
   8  -2  -6   12.30    3.20
  -8  -2   6   13.90    3.30
   8  -2  -6   13.50    3.00
  -8   2  -6   13.00    3.00
  -8   2  -6   12.70    3.90
  -8  -3  -6   11.80    3.40
   8   3  -6   10.30    3.40
   8  -3   6   10.20    2.80
   8  -3   6   14.80    4.40
   8   3  -6    8.30    3.50
  -8  -3  -6   19.30    4.40
  -8   3   6   13.50    4.10
  -8   3   6   12.00    1.60
  -8   3  -6    8.40    3.20
   8  -3  -6    6.10    3.00
  -8  -3   6   11.90    4.50
   8  -3  -6   12.60    3.50
  -8   3  -6   11.10    3.60
  -8   3  -6   11.10    2.70
   8  -4   6    9.70    3.30
   8   4  -6   10.20    3.30
   8  -4   6    8.40    4.10
   8   4  -6    4.00    4.10
  -8  -4  -6   11.10    3.70
  -8  -4  -6    8.20    4.20
   8   4  -6    6.10    3.10
  -8   4   6    5.40    4.40
  -8   4  -6    2.90    4.00
  -8  -4   6   19.00    5.50
  -8   4  -6    2.00    3.40
   8  -4  -6   11.00    4.40
  -8   4  -6    9.50    4.00
   8  -4  -6    5.30    4.40
  -8  -4   6   14.40    2.50
  -8   5   6   26.00    6.70
  -8  -5  -6   21.40    5.70
  -8  -5  -6   17.80    3.90
   8  -5   6   24.90    6.40
   8   5  -6   25.40    5.50
   8  -5   6   29.80    4.60
  -8   5  -6   32.60    6.30
  -8   5  -6   22.90    5.90
  -8  -5   6   27.20    4.40
  -8  -5   6   24.00    3.60
  -8   5  -6   18.90    5.00
   8  -5  -6   18.80    5.90
  -8  -5   6   28.70    6.10
   8  -5  -6   28.70    5.30
   8  -6   6   12.00    7.70
   8  -6   6   19.80    4.40
  -8   6   6   23.90    7.40
  -8  -6  -6   20.70    6.20
  -8  -6   6   11.00    4.10
  -8  -6   6   11.70    6.30
   8  -6  -6   14.80    5.70
  -8   6  -6   14.30    6.00
  -8  -6   6    4.80    7.00
   8  -6  -6   13.70    7.20
  -8   6  -6   15.40    5.70
  -8   6  -6   15.00    6.50
  -8   0   7  430.46   16.40
   8   0   7  440.66   15.10
   8   0  -7  397.36   16.50
   8   0   7  427.56   17.10
   8   0  -7  404.06   16.40
  -8   0   7  425.86   17.00
  -8   0  -7  392.16   17.10
   8   0  -7  369.96   16.70
  -8   0  -7  371.16   14.60
  -8   1   7  279.27   13.40
  -8   1   7  272.87   12.00
   8   1  -7  307.47   12.90
   8   1  -7  296.07   13.20
   8   1  -7  300.47   13.60
  -8  -1  -7  323.67   13.80
   8  -1   7  307.67   13.90
   8  -1   7  300.57   12.00
  -8  -1   7  292.17   13.40
  -8   1  -7  306.17   14.00
  -8   1  -7  304.37   12.00
   8  -1  -7  312.17   13.60
   8  -1  -7  288.17   11.70
  -8   2   7   42.50    3.50
   8   2  -7   35.80    4.90
   8   2  -7   41.10    4.50
  -8   2   7   40.70    5.30
   8   2  -7   44.00    6.30
  -8  -2  -7   37.40    5.10
   8  -2   7   31.90    4.90
   8  -2   7   41.60    4.60
   8  -2  -7   44.60    5.40
  -8   2  -7   43.90    6.40
  -8  -2   7   42.30    6.60
  -8   2  -7   47.40    5.00
   8  -2  -7   50.09    4.80
  -8  -3  -7  152.58    8.50
   8  -3   7  134.49    7.90
   8   3  -7  141.49    8.10
  -8  -3  -7  148.89   10.50
   8  -3   7  116.79    9.00
   8   3  -7  130.29    9.80
  -8   3   7  130.89    9.30
   8   3  -7  145.89    8.60
  -8   3  -7  139.09    8.40
   8  -3  -7  151.18    9.10
  -8   3  -7  134.89   10.40
   8  -3  -7  131.89    9.60
  -8  -3   7  126.59    9.60
  -8   3  -7  129.69    9.50
   8  -4   7  451.95   17.90
  -8   4   7  464.95   19.60
   8   4  -7  403.96   19.70
  -8  -4  -7  428.96   19.50
   8   4  -7  426.96   17.80
   8   4  -7  428.16   18.70
  -8  -4  -7  416.46   18.70
   8  -4   7  475.45   20.20
  -8  -4   7  463.35   20.20
   8  -4  -7  405.36   19.30
  -8   4  -7  418.96   18.90
   8  -4  -7  450.85   19.40
  -8   4  -7  413.26   19.80
  -8   4  -7  441.06   19.00
  -8   5   7  158.08   12.60
   8  -5   7  163.08   13.20
  -8  -5  -7  188.38   12.20
  -8  -5  -7  177.08   10.30
   8   5  -7  170.98   10.80
   8  -5   7  160.48   10.10
   8   5  -7  175.48   12.90
  -8  -5   7  153.08    9.20
  -8   5  -7  170.08   12.30
  -8  -5   7  162.78   12.90
  -8   5  -7  164.48   11.80
  -8   5  -7  174.78   12.40
   8  -5  -7  184.78   12.00
   8  -5  -7  168.58   12.40
  -8  -5   7  161.98    8.30
   8  -6   7   32.30    9.10
  -8   6   7   26.50    8.10
  -8  -6  -7   47.90    6.90
  -8   6  -7   39.30    6.60
  -8  -6   7   35.70    5.60
  -8   6  -7   41.50    7.00
   8  -6  -7   22.00    6.40
  -8   6  -7   43.70    9.20
   8  -6  -7   41.50    8.60
  -8  -6   7   30.30    5.00
   8   0  -8   39.90    5.60
   8   0  -8   42.80    5.00
  -8   0   8   32.50    5.00
  -8   0  -8   29.70    3.60
   8   0  -8   42.40    5.70
  -8   0  -8   43.70    6.00
   8   0   8   40.30    4.10
   8   0   8   29.20    4.80
  -8  -1  -8  209.18   11.20
   8   1  -8  202.38   10.30
  -8   1   8  206.58   10.90
   8   1  -8  202.88   10.80
  -8   1   8  188.98    9.00
   8  -1   8  196.88   10.90
   8  -1   8  203.98    9.30
   8   1  -8  201.18   10.10
   8  -1  -8  193.98   10.50
  -8  -1   8  202.18   10.80
  -8   1  -8  189.18    8.70
   8  -1  -8  197.38    9.30
   8  -1  -8  194.98    8.50
  -8   1  -8  187.38   10.90
  -8   2   8    0.10    3.80
  -8   2   8    7.00    2.00
   8   2  -8    6.50    3.80
   8  -2   8    2.70    3.70
   8   2  -8    6.40    3.00
   8   2  -8    4.90    3.00
  -8  -2  -8    5.40    3.00
   8  -2  -8    2.60    2.80
   8  -2  -8    5.30    3.90
  -8  -2   8    5.40    3.50
  -8   2  -8    9.80    3.50
  -8   2  -8    6.20    3.10
  -8   2  -8    4.80    2.70
  -8  -3  -8   50.49    7.80
  -8   3   8   51.79    6.40
   8  -3   8   51.39    5.70
   8  -3   8   52.39    7.70
   8   3  -8   48.70    6.00
   8   3  -8   45.30    6.40
   8   3  -8   47.90    6.40
  -8   3  -8   53.09    6.50
  -8   3  -8   55.19    7.60
  -8   3  -8   43.80    6.50
  -8  -3   8   52.29    7.60
   8  -3  -8   48.90    6.50
   8  -3  -8   47.00    7.00
  -8  -4  -8    1.00    5.00
   8  -4   8    3.50    3.60
  -8   4   8   15.00    5.40
   8   4  -8    4.30    3.60
   8   4  -8   -1.00    3.50
  -8  -4  -8    3.60    3.70
   8  -4   8    4.30    5.00
   8   4  -8    4.10    4.90
  -8  -4   8   -2.90    5.10
  -8   4  -8   -1.20    4.50
   8  -4  -8    4.30    4.80
  -8   4  -8    4.80    4.20
  -8   4  -8    3.20    4.50
   8  -4  -8    9.20    4.60
  -8   5   8   42.30    7.90
  -8  -5  -8   54.59    7.00
   8  -5   8   46.50    8.20
  -8  -5  -8   51.89    7.00
   8  -5   8   43.00    5.50
   8   5  -8   49.80    6.10
   8   5  -8   45.50    7.90
  -8   5  -8   38.60    6.60
   8  -5  -8   46.60    7.10
  -8   5  -8   44.60    6.50
  -8  -5   8   37.30    7.70
   8  -5  -8   54.79    8.00
  -8   5  -8   47.60    7.10
   8   0  -9 1171.88   43.40
  -8   0  -9 1126.79   40.50
  -8   0   9 1216.48   42.20
  -8   0  -9 1208.08   44.00
   8   0   9 1288.37   41.40
   8   0  -9 1170.48   42.60
   8   0  -9 1162.28   42.50
   8  -1   9  269.57   11.20
  -8  -1  -9  241.78   12.90
  -8   1   9  252.77   10.90
   8  -1   9  256.27   13.00
  -8   1   9  246.88   12.60
   8   1  -9  253.87   12.50
   8   1  -9  256.37   12.10
  -8  -1   9  219.28   14.00
   8  -1  -9  252.87   11.60
  -8   1  -9  249.18   10.80
   8  -1  -9  251.97   10.10
  -8   1  -9  245.38   13.10
   8  -1  -9  245.88   13.00
   8  -2   9   87.89    8.30
   8   2  -9   81.99    6.90
   8  -2   9   76.49    6.60
  -8   2   9   77.19    8.00
   8   2  -9   87.09    7.40
  -8   2   9   78.79    4.70
   8   2  -9   81.49    8.00
  -8  -2  -9   77.49    7.60
   8  -2  -9   77.29    6.20
  -8   2  -9   97.09    8.30
  -8  -2   9   86.39    8.20
  -8   2  -9   89.59    7.50
  -8   2  -9   81.39    7.10
   8  -2  -9   69.69    8.50
   8  -3   9   80.69    8.90
   8   3  -9   88.19    7.80
   8   3  -9   76.39    7.30
   8  -3   9   80.59    7.00
  -8   3   9   81.19    9.00
  -8  -3  -9   89.59    8.10
   8   3  -9   85.99    9.40
   8  -3  -9   86.89    8.00
  -8   3  -9   91.39    9.40
  -8   3  -9   87.29    8.20
  -8   3  -9   84.59    8.00
   8  -3  -9   88.19    9.10
  -8  -3   9   82.69    9.30
  -8  -4  -9  307.57   15.50
  -8   4   9  334.57   17.00
   8  -4   9  321.07   15.00
   8   4  -9  320.37   15.50
   8   4  -9  311.67   15.30
  -8  -4  -9  325.57   16.70
   8  -4   9  348.07   17.60
   8   4  -9  320.67   17.10
   8  -4  -9  324.17   16.40
  -8  -4   9  320.37   17.20
  -8   4  -9  313.47   15.80
  -8   4  -9  308.47   16.80
  -8   4  -9  309.07   16.20
   8  -4  -9  324.07   16.00
   8   5  -9  199.78   20.80
   8   5  -9  198.38   16.50
  -8   5   9  173.48   13.90
   8   5  -9  162.38   12.30
   8  -5   9  142.69   14.00
  -8  -5  -9  180.48   12.60
   8  -5   9  153.48   10.60
   8  -5  -9  146.19   12.80
  -8   5  -9  139.09   12.50
   8  -5  -9  122.59   12.20
  -8   5  -9  158.28   13.40
   8   0 -10   49.50    6.90
  -8   0 -10   60.79    4.10
  -8   0 -10   57.69    4.30
  -8   0  10   69.69    7.00
   8   0 -10   62.59    7.00
   8   0 -10   64.89    7.30
  -8   0 -10   60.89    7.60
   8  -1  10   36.00    5.60
   8   1 -10   29.70    5.10
   8   1 -10   37.50    5.70
  -8  -1 -10   40.50    5.90
   8   1 -10   36.90    5.30
  -8   1  10   40.30    5.00
   8  -1  10   41.40    6.10
   8  -1 -10   37.70    3.80
  -8   1 -10   41.00    5.10
  -8   1 -10   45.20    6.00
   8  -1 -10   37.60    4.40
   8  -1 -10   37.90    5.80
  -8   1 -10   34.60    4.90
  -8  -1  10   40.20    5.60
   8  -1 -10   37.70    6.10
   8   2 -10    5.10    3.60
  -8  -2 -10   14.00    4.40
   8  -2  10    9.80    3.70
  -8   2  10    8.10    4.80
   8   2 -10    9.00    5.00
   8  -2  10    9.10    4.90
   8   2 -10   10.20    4.40
  -8  -2  10   11.00    5.00
  -8   2 -10   16.20    4.90
   8  -2 -10    5.80    4.50
   8  -2 -10    9.40    3.40
  -8   2 -10   10.40    3.90
  -8   2 -10   13.20    4.00
   8   3 -10   39.10    6.40
  -8   3  10   34.40    6.40
   8   3 -10   40.60    6.30
  -8  -3 -10   33.00    5.40
   8  -3  10   38.90    5.40
   8  -3  10   41.00    7.00
   8   3 -10   37.20    5.30
  -8  -3  10   36.00    6.80
  -8   3 -10   43.90    6.00
  -8   3 -10   38.30    6.50
   8  -3 -10   50.79    6.50
  -8   3 -10   43.70    6.00
   8  -3 -10   45.60    6.80
   8  -4  10   22.40    5.00
  -8  -4 -10   15.90    5.10
  -8  -4 -10   23.00    6.40
   8  -4  10   13.00    6.90
   8   4 -10   32.70    4.90
  -8   4  10   30.40    7.40
   8   4 -10   11.30    6.10
   8   4 -10   17.60    6.00
  -8   4 -10   22.20    5.20
  -8   4 -10   17.40    6.20
   8  -4 -10   12.90    5.30
   8  -4 -10   17.70    5.60
  -8   4 -10   22.90    6.30
  -8  -4  10   22.10    6.70
   8   0 -11   43.20    5.50
   8   0 -11   59.99    7.50
   8   0 -11   52.59    7.90
  -8   0 -11   43.80    4.40
  -8   0 -11   51.69    4.60
  -8   0 -11   62.49    7.10
  -8   0 -11   52.79    6.40
  -8   0  11   51.79    7.00
   8   1 -11   83.99    8.90
   8  -1  11   92.69    9.60
  -8  -1 -11   76.99    8.70
   8   1 -11   91.69    8.50
   8  -1  11   84.19    7.30
  -8   1  11   82.99    6.60
   8   1 -11   91.39    9.70
  -8   1 -11   81.49    6.90
   8  -1 -11   85.09    8.80
  -8  -1  11   78.19    8.90
   8  -1 -11   80.19    5.00
  -8   1 -11   81.59    9.40
   8  -1 -11   77.79    4.60
  -8   1 -11   93.79    8.20
   8  -1 -11   84.49    9.40
   8  -1 -11   75.59    7.60
   8  -2  11    1.90    4.00
  -8   2  11    4.20    5.40
  -8  -2 -11    6.90    4.40
   8   2 -11    2.10    4.20
   8   2 -11   -0.60    4.60
   8  -2  11    1.70    5.00
   8   2 -11   -1.60    4.80
   8  -2 -11   -1.10    4.50
  -8   2 -11    4.60    4.20
  -8   2 -11   -4.60    4.80
   8  -2 -11    4.40    3.50
   8  -2 -11    4.70    5.10
  -8  -2  11    1.90    4.90
   8   3 -11   36.50    6.20
   8   3 -11   48.80    6.40
   8  -3  11   41.50    6.00
  -8  -3 -11   46.30    3.90
   8  -3  11   45.00    7.70
   8   3 -11   49.20    7.80
  -8   3  11   42.00    7.80
  -8  -3 -11   42.50    6.60
   8  -3 -11   43.50    6.70
   8  -3 -11   45.40    6.50
  -8  -3  11   37.30    6.80
  -8   3 -11   45.00    6.60
  -8   3 -11   54.69    7.30
  -8   3 -11   66.99    8.20
  -8   0 -12   18.50    3.20
   8   0 -12   16.10    5.60
  -8   0 -12   15.50    3.10
  -8   0 -12   17.30    5.50
   8   0 -12   16.00    5.50
  -8   0 -12   20.90    4.00
   8   0 -12   13.50    5.50
  -8   0  12   14.40    5.20
   8   1 -12   45.80    6.50
  -8  -1 -12   38.30    5.60
   8   1 -12   31.00    6.50
   8   1 -12   41.00    6.30
   8  -1  12   40.30    5.90
  -8  -1 -12   24.70    6.00
  -8  -1  12   27.10    6.10
  -8   1 -12   44.70    6.80
   8  -1 -12   34.30    6.20
  -8   1 -12   31.20    5.10
   8  -1 -12   31.20    6.40
   8  -1 -12   48.60    7.40
  -8   1 -12   46.10    5.30
  -8   1 -12   36.50    4.50
   8  -2  12    1.50    5.90
  -8  -2 -12   11.00    6.10
   8   2 -12   14.60    5.30
   8   2 -12   -0.30    5.60
   8  -2  12    2.00    4.70
   8  -2 -12   -0.50    5.40
   8  -2 -12   13.70    4.00
  -8   2 -12    8.60    5.00
  -8  -2  12   10.40    6.40
  -8   2 -12    1.40    5.60
  -8   2 -12    0.70    4.90
  -9   0   0    1.10    1.50
  -9   0   0    1.80    1.90
   9   0   0   -0.10    1.40
  -9   0   0    1.40    2.20
   9   0   0    0.10    1.70
   9   1   0  530.05   19.90
   9  -1   0  553.54   20.50
  -9   1   0  548.25   20.30
  -9  -1   0  530.95   19.50
  -9  -1   0  540.95   20.30
   9  -1   0  540.95   20.60
  -9   1   0  547.85   20.90
   9   1   0  554.04   19.90
  -9  -1   0  555.24   21.60
   9  -2   0 2439.36   84.89
  -9  -2   0 2489.85   84.19
   9   2   0 2474.65   83.49
  -9   2   0 2430.36   84.59
   9  -2   0 2565.04   84.89
  -9   2   0 2559.14   85.39
  -9  -2   0 2496.65   85.59
   9  -3   0  960.50   35.40
  -9   3   0  960.60   35.30
  -9  -3   0  953.30   36.40
   9   3   0  981.70   33.70
  -9  -3   0  980.90   34.40
  -9   3   0 1013.60   36.10
   9  -3   0  931.21   35.50
   9   4   0   70.19    5.00
  -9   4   0   66.09    7.00
   9  -4   0   66.39    7.70
  -9  -4   0   60.09    5.90
  -9   4   0   64.09    7.10
   9  -4   0   59.29    6.60
  -9   4   0   63.19    5.50
  -9  -4   0   57.39    7.90
   9  -5   0    9.90    4.30
   9  -5   0    3.60    4.60
  -9  -5   0    5.30    3.80
  -9   5   0    6.00    4.40
  -9  -5   0    0.90    1.50
  -9   5   0    1.90    3.40
   9   5   0    2.90    4.30
  -9  -6   0  337.37   17.30
   9  -6   0  350.46   18.70
   9   6   0  320.67   17.90
  -9   6   0  333.57   17.90
  -9   6   0  270.37   20.50
  -9  -6   0  323.77   12.50
   9   7   0  156.08   14.70
  -9   7   0  142.29   13.20
   9   7   0  147.19   13.80
  -9  -7   0  147.89    7.50
  -9  -7   0  148.19   14.00
  -9   0  -1    2.50    1.90
  -9   0   1   -0.30    1.90
   9   0  -1    0.80    1.50
   9   0   1    1.40    1.70
   9   0  -1   -0.70    1.80
  -9   0   1    0.50    1.60
  -9   0   1    0.80    2.30
   9   0   1   -0.20    1.50
  -9   0  -1    0.30    1.40
  -9  -1  -1   62.69    3.50
  -9   1   1   55.69    4.50
  -9  -1  -1   71.79    6.10
   9  -1   1   68.89    4.90
   9   1  -1   54.99    4.30
  -9   1   1   63.19    5.10
   9  -1   1   61.29    4.80
  -9  -1  -1   58.39    4.70
   9   1  -1   56.99    3.90
   9   1   1   65.49    4.40
  -9   1  -1   78.49    5.60
  -9  -1   1   59.69    4.00
   9   1   1   62.09    4.20
   9  -1  -1   55.29    4.50
  -9  -1   1   53.69    4.40
  -9  -1   1   64.99    5.70
  -9   1  -1   61.49    4.50
   9  -1  -1   61.89    5.00
  -9  -2  -1  152.48    7.20
   9   2  -1  123.39    6.50
  -9   2   1  119.19    7.60
  -9   2   1  122.99    7.50
   9   2  -1  124.49    5.50
   9  -2   1  156.48    8.00
   9  -2   1  130.09    7.20
   9   2   1  137.79    6.10
   9  -2  -1  114.09    7.30
  -9  -2   1  125.09    6.60
  -9   2  -1  133.09    7.10
   9  -2  -1  119.89    7.30
  -9  -2   1  134.19    8.20
   9   3  -1   36.50    2.90
   9   3  -1   40.90    4.30
  -9  -3  -1   51.29    4.70
   9   3  -1   30.10    5.70
   9  -3   1   53.29    6.30
  -9  -3  -1   58.89    6.70
   9  -3   1   46.10    5.40
  -9   3   1   44.20    5.80
  -9   3   1   40.40    5.20
   9   3   1   43.80    3.70
  -9   3  -1   41.50    5.20
  -9  -3   1   34.00    4.40
   9  -3  -1   37.90    5.10
   9  -3  -1   43.50    5.40
   9  -4   1   50.09    6.30
   9   4  -1   58.89    5.10
  -9   4   1   52.79    6.60
  -9  -4  -1   57.89    5.70
   9   4  -1   60.49    7.20
  -9  -4  -1   57.69    7.30
  -9   4   1   51.99    6.80
  -9   4   1   53.19    4.90
   9  -4   1   57.69    7.50
  -9   4  -1   60.99    7.20
  -9   4  -1   55.99    5.70
  -9  -4   1   50.19    7.60
   9  -4  -1   50.29    5.80
   9  -4  -1   51.69    6.40
   9   4   1   54.89    4.40
  -9   4  -1   50.59    6.00
  -9  -4   1   56.99    5.20
  -9   5   1   34.00    5.60
   9   5  -1   37.20    6.70
   9  -5   1   36.10    6.50
  -9   5   1   39.40    5.80
  -9  -5  -1   33.90    6.20
   9  -5  -1   37.50    6.20
   9  -5  -1   41.80    6.60
  -9  -5   1   31.30    4.90
  -9   5  -1   52.29    7.50
  -9  -5   1   34.20    3.50
  -9   5  -1   34.80    6.00
  -9   5  -1   38.90    6.00
   9  -6   1   17.70    6.90
  -9   6   1   15.40    5.10
  -9  -6  -1   17.20    5.20
   9   6  -1    5.60    5.50
  -9   6   1    4.00    5.70
   9  -6  -1    7.80    6.30
  -9  -6   1    8.30    5.20
  -9  -6   1   13.20    2.70
  -9   6  -1   15.50    5.80
  -9   6  -1   14.50    5.10
  -9  -7  -1    2.20    2.40
   9   7  -1   12.60    7.70
  -9  -7  -1   -5.30    6.60
  -9  -7   1   -3.30    6.80
  -9  -7   1    5.00    3.30
   9   7   1    0.80    6.60
  -9   7  -1    3.00    6.80
  -9   0  -2    0.30    1.40
  -9   0   2    2.10    2.20
   9   0  -2   -0.80    1.60
   9   0   2    0.20    1.60
  -9   0  -2    1.20    1.60
  -9   0   2    0.60    2.10
  -9   0   2   -0.50    1.80
   9   0   2    1.00    1.80
  -9   1   2  377.56   15.80
   9  -1   2  383.56   15.80
   9   1  -2  380.16   14.40
   9   1  -2  384.46   15.20
  -9  -1  -2  382.16   14.00
  -9   1   2  389.16   15.60
  -9   1   2  393.86   15.60
  -9  -1  -2  402.96   15.80
   9  -1   2  407.46   15.20
   9  -1  -2  391.76   15.80
  -9  -1   2  394.96   16.40
   9   1   2  407.96   14.40
  -9  -1   2  387.36   14.90
  -9   1  -2  396.96   15.00
   9   1   2  387.06   15.40
  -9  -1   2  380.86   14.90
   9  -1  -2  382.66   15.20
  -9   1  -2  404.66   16.30
  -9   2   2  631.64   23.90
  -9  -2  -2  634.24   24.80
  -9  -2  -2  627.44   23.40
   9  -2   2  632.14   23.50
   9   2  -2  642.64   24.40
   9   2  -2  616.54   22.00
   9  -2   2  631.64   24.10
  -9   2   2  612.44   23.70
   9   2  -2  626.54   22.90
  -9   2  -2  632.44   23.40
   9  -2  -2  618.94   24.00
  -9   2  -2  619.24   24.40
   9  -2  -2  611.94   23.50
  -9  -2   2  628.34   24.50
  -9  -2   2  636.24   22.60
   9   2   2  647.44   21.90
   9   3  -2  277.97   15.20
   9   3  -2  295.97   11.40
  -9  -3  -2  300.67   13.10
  -9   3   2  296.87   14.50
  -9   3   2  307.47   14.10
   9  -3   2  323.27   13.70
   9   3  -2  306.47   12.50
  -9  -3  -2  291.17   14.40
   9  -3   2  288.17   14.40
  -9  -3   2  314.37   12.20
   9   3   2  313.27   11.30
  -9   3  -2  279.47   16.70
   9  -3  -2  298.47   13.80
  -9  -3   2  302.67   14.80
  -9   3  -2  299.87   13.50
  -9   4   2   13.90    2.90
  -9  -4  -2   20.60    4.80
   9  -4   2   22.00    5.10
   9   4  -2   26.40    4.00
  -9   4   2   16.60    4.50
  -9  -4  -2   25.10    3.90
   9   4  -2   27.30    4.20
  -9   4  -2   24.30    5.00
   9  -4  -2   21.90    4.30
  -9   4  -2   23.70    4.20
  -9  -4   2   15.00    3.10
  -9  -4   2    9.30    4.00
   9   4   2   20.10    2.60
  -9   4  -2   29.50    4.70
   9  -4  -2   25.20    5.20
  -9   5   2  180.98    9.20
   9   5  -2  188.08   12.40
  -9  -5  -2  185.28   10.20
  -9   5   2  167.88   11.70
  -9  -5  -2  178.78   11.90
   9  -5   2  178.78   12.40
  -9  -5   2  175.38   11.90
   9   5   2  190.68    8.50
  -9  -5   2  186.48    8.20
  -9   5  -2  179.98   10.50
  -9   5  -2  177.18   11.70
  -9   5  -2  173.28   11.50
   9  -5  -2  184.58   11.90
   9  -5  -2  173.48   11.50
  -9   6   2  234.08   14.80
  -9  -6  -2  233.08   14.20
   9   6  -2  215.68   14.70
  -9   6   2  224.58   11.70
   9  -6   2  231.28   16.00
  -9   6  -2  227.48   13.00
  -9  -6   2  213.18   14.50
   9   6   2  230.18   12.00
  -9  -6   2  236.78   10.20
   9  -6  -2  199.98   15.10
   9  -6  -2  227.38   13.80
  -9   6  -2  220.38   14.60
   9   0   3   -0.40    1.70
  -9   0   3   -1.60    1.80
  -9   0   3   -0.50    2.00
  -9   0  -3   -1.10    2.10
   9   0  -3   -1.40    2.00
  -9   0  -3   -1.10    1.20
   9   0   3   -0.20    1.90
  -9   0   3    1.00    1.90
   9   0  -3    0.60    1.30
  -9   1   3  152.38    8.20
  -9  -1  -3  168.08    8.50
   9  -1   3  171.88    7.70
   9  -1   3  162.98    8.60
  -9   1   3  172.68    8.20
  -9   1   3  162.98    8.20
   9   1  -3  161.38    6.80
   9   1  -3  157.68    7.20
   9   1  -3  174.58    8.10
  -9  -1  -3  158.78    6.30
   9   1   3  162.88    6.60
   9   1   3  166.18    8.20
  -9   1  -3  170.08    7.60
   9  -1  -3  157.98    8.40
  -9  -1   3  145.99    8.60
  -9   1  -3  174.18    8.90
  -9  -1   3  151.48    7.70
  -9  -1   3  146.99    7.20
   9  -1  -3  158.78    7.70
  -9   2   3   78.59    6.20
   9   2  -3   80.19    6.60
  -9   2   3   72.09    5.70
   9   2  -3   81.59    4.70
  -9  -2  -3   84.39    5.90
  -9  -2  -3   87.79    7.30
   9   2  -3   86.49    5.70
  -9   2   3   84.99    6.30
  -9   2  -3   84.29    6.70
  -9  -2   3   81.79    4.80
  -9   2  -3   90.29    5.80
   9  -2  -3   78.89    6.30
   9  -2  -3   84.39    5.80
  -9  -2   3   84.69    7.10
  -9  -3  -3  127.19   10.40
   9   3  -3  127.39    7.40
  -9   3   3  130.09    8.50
   9  -3   3  130.89    8.90
   9   3  -3  141.29    8.60
  -9  -3  -3  137.89    8.20
   9   3  -3  134.19    6.30
   9  -3  -3  121.59    8.00
  -9  -3   3  121.89    6.40
  -9   3  -3  134.79    8.80
  -9  -3   3  138.39    9.30
   9  -3  -3  124.89    8.40
  -9   3  -3  129.99    8.10
   9  -4   3   91.89    8.80
   9   4  -3   90.29    8.10
  -9   4   3   96.19    5.60
  -9  -4  -3   89.19    8.90
  -9  -4  -3   90.09    6.90
   9   4  -3   89.49   10.60
  -9   4   3   92.59    8.20
  -9   4  -3   95.79    7.30
  -9   4  -3   92.09    8.20
   9  -4  -3  111.39    8.60
  -9   4  -3   84.59    7.80
   9   4   3   99.29    4.80
  -9  -4   3  100.79    8.60
   9  -4  -3   96.99    7.40
  -9  -4   3   95.59    6.00
   9   4   3   85.89    4.90
  -9  -5  -3   16.30    5.10
  -9   5   3   19.30    3.50
   9   5  -3   21.20    4.30
   9  -5   3   23.70    6.20
  -9  -5  -3   14.10    3.90
  -9   5   3   19.30    5.60
   9   5  -3   22.80    5.30
  -9  -5   3   22.20    3.90
  -9   5  -3   10.20    4.30
  -9   5  -3   19.40    5.30
  -9  -5   3   20.40    5.30
  -9  -5   3   22.10    3.00
   9   5   3   20.90    3.20
   9  -5  -3   15.00    4.90
   9   5   3   23.70    3.10
   9  -5  -3   14.40    5.20
  -9   5  -3   21.40    4.70
   9  -6   3   17.90    6.80
  -9  -6  -3   22.90    6.20
   9   6  -3   40.50    7.60
  -9   6   3   15.60    6.90
  -9   6   3   29.60    4.60
  -9   6  -3   24.60    5.70
  -9   6  -3   15.50    5.60
  -9  -6   3   29.80    6.60
   9  -6  -3   23.40    5.20
  -9  -6   3   24.00    3.60
   9  -6  -3   32.50    7.80
   9   6   3   28.10    5.10
  -9   0   4    4.20    2.50
   9   0   4    0.80    1.30
   9   0   4   -1.10    2.10
  -9   0   4    2.10    2.00
   9   0  -4    1.40    1.40
  -9   0  -4   -0.60    1.30
   9   0  -4    1.00    2.10
  -9   0  -4    1.70    2.10
  -9   0   4    4.50    2.20
  -9   1   4  599.04   23.10
   9   1  -4  644.54   23.60
   9   1  -4  638.34   24.10
   9   1  -4  623.14   22.50
  -9   1   4  615.44   23.60
  -9   1   4  630.04   23.00
   9  -1   4  625.24   23.90
  -9  -1  -4  678.53   24.20
  -9  -1  -4  620.14   21.20
   9   1   4  639.34   23.70
  -9   1  -4  634.64   22.60
   9  -1  -4  629.84   23.90
  -9  -1   4  615.14   24.00
  -9   1  -4  640.14   24.40
  -9  -1   4  581.54   21.90
   9  -1  -4  604.24   22.60
   9   2  -4  406.96   16.40
  -9  -2  -4  412.66   16.80
   9   2  -4  419.46   17.50
  -9   2   4  347.17   20.40
  -9   2   4  417.06   15.90
  -9  -2  -4  434.66   17.90
   9   2  -4  412.86   15.50
  -9   2  -4  435.06   16.40
   9  -2  -4  388.56   16.30
  -9  -2   4  426.56   14.90
   9  -2  -4  390.56   17.60
  -9   2  -4  385.96   18.60
  -9  -2   4  439.96   17.80
   9   3  -4  712.53   27.20
  -9  -3  -4  657.83   29.40
   9   3  -4  689.83   24.60
   9  -3   4  707.03   27.10
  -9   3   4  654.73   26.50
  -9   3   4  634.24   24.60
   9   3  -4  705.23   25.80
  -9  -3  -4  691.33   26.10
   9  -3  -4  703.23   26.40
  -9   3  -4  680.53   27.10
  -9   3  -4  703.43   26.10
  -9  -3   4  687.63   24.10
  -9  -3   4  673.13   27.00
   9  -3  -4  711.13   26.80
  -9   4   4  215.38   12.40
  -9   4   4  211.48    8.90
   9  -4   4  227.18   13.10
   9   4  -4  225.78   12.10
   9   4  -4  221.08   10.90
  -9   4   4  202.68    9.70
  -9  -4  -4  219.78   11.30
   9   4  -4  222.58    9.90
  -9  -4  -4  224.98   13.10
   9  -4  -4  237.18   12.20
   9  -4  -4  219.98   12.50
  -9   4  -4  232.58   11.90
  -9  -4   4  222.68   12.90
  -9   4  -4  223.88   11.40
  -9  -4   4  211.78    9.50
  -9   4  -4  196.38   12.20
  -9   5   4    8.50    2.70
  -9   5   4    8.60    5.20
  -9   5   4   10.90    2.90
   9   5  -4    9.10    4.20
  -9  -5  -4    2.60    3.30
  -9  -5  -4   10.00    4.50
   9  -5   4    7.00    5.10
   9   5  -4   15.70    5.80
  -9   5  -4    5.80    4.40
  -9   5  -4    5.80    4.60
  -9  -5   4   12.70    3.60
  -9  -5   4   17.00    4.00
   9  -5  -4   13.60    4.60
   9  -5  -4    9.10    5.60
  -9  -5   4    3.10    4.90
  -9   5  -4   10.10    4.50
  -9  -6  -4   96.69   11.10
   9  -6   4   93.09   13.20
   9   6  -4   93.49   11.10
  -9   6   4   96.39   12.30
  -9  -6  -4   75.89    8.00
  -9   6   4   94.69    6.30
   9   6   4   98.99    6.40
  -9   6  -4   91.29   12.00
  -9   6  -4   66.69   10.20
   9  -6  -4   75.19    9.70
   9   6   4   90.79    7.30
  -9  -6   4  106.59   12.10
   9  -6  -4   92.99   10.60
  -9   6  -4   83.99   10.30
  -9  -6   4  109.99   12.40
  -9  -6   4   92.19    6.90
   9   0   5    0.80    1.30
  -9   0  -5   -0.10    1.40
  -9   0  -5    1.50    2.20
   9   0  -5    1.70    1.20
  -9   0   5    0.40    2.20
   9   0  -5    3.10    2.80
  -9   0   5    2.50    2.30
   9   0   5    3.20    2.60
  -9   1   5   67.39    7.60
   9  -1   5   75.59    4.50
   9   1  -5   68.19    5.60
  -9   1   5   74.39    5.60
   9   1  -5   70.99    5.20
   9  -1   5   55.29    7.90
   9   1  -5   79.99    6.50
  -9  -1  -5   71.59    6.40
   9  -1  -5   69.69    4.60
  -9   1  -5   70.89    4.60
  -9   1  -5   61.59    6.60
  -9  -1   5   72.89    6.40
  -9  -1   5   64.69    3.70
   9  -1  -5   69.89    6.10
   9   2  -5  112.89    8.70
  -9   2   5  118.99    6.60
  -9  -2  -5  122.19    7.60
   9   2  -5  133.69    6.90
   9  -2   5  129.19    8.50
   9  -2   5  129.79    6.70
  -9   2   5  124.99    8.10
   9  -2  -5  122.49    7.90
  -9   2  -5  129.69    7.20
  -9  -2   5  113.69   12.60
  -9   2  -5  129.69    8.40
   9  -2  -5  120.49    7.20
  -9   3   5   72.29    7.30
  -9  -3  -5   68.79    6.10
   9   3  -5   65.29    6.30
   9   3  -5   72.49    7.30
   9   3  -5   67.89    5.20
  -9  -3  -5   66.09    7.90
   9  -3   5   63.99    7.40
  -9   3   5   69.49    4.80
  -9  -3   5   78.59    8.40
  -9  -3   5   67.99    4.10
   9  -3  -5   68.59    6.80
  -9   3  -5   65.09    5.90
  -9   3  -5   63.49    6.40
   9  -3  -5   61.09    6.70
  -9   3  -5   69.99    7.30
   9   4  -5   45.10    6.00
   9  -4   5   49.80    6.50
  -9  -4  -5   46.90    6.20
   9   4  -5   53.99    7.00
  -9   4   5   47.60    3.40
  -9   4   5   54.39    7.00
  -9   4   5   46.10    3.90
  -9  -4  -5   48.80    6.90
  -9  -4   5   39.00    6.30
  -9   4  -5   49.50    7.60
  -9  -4   5   45.40    4.40
  -9   4  -5   54.29    6.40
   9  -4  -5   43.10    6.40
   9  -4  -5   34.30    5.90
  -9   4  -5   48.80    6.80
  -9   5   5   48.00    7.10
  -9  -5  -5   47.60    6.80
   9   5  -5   38.10    5.50
   9  -5   5   39.50    7.50
   9   5  -5   57.39    8.60
  -9  -5  -5   28.60    4.60
   9  -5  -5   38.30    6.60
  -9  -5   5   39.70    5.20
   9  -5  -5   39.20    6.40
  -9   5  -5   35.50    6.40
  -9  -5   5   39.40    4.50
  -9  -5   5   35.30    7.20
  -9   5  -5   49.20    6.60
  -9   5  -5   49.70    7.30
  -9   6   5   26.20    7.70
  -9  -6  -5   21.60    5.50
   9  -6   5   19.70    4.70
  -9  -6  -5   33.00    7.00
   9   6  -5   20.70    6.30
   9  -6   5   20.50    8.00
  -9   6  -5   26.10    6.70
  -9  -6   5   35.50    7.10
  -9  -6   5   26.10    7.30
  -9  -6   5   28.90    4.30
  -9   6  -5   22.80    7.20
   9  -6  -5   32.00    7.00
  -9   6  -5   33.90    6.80
   9  -6  -5   30.70    8.40
  -9   0  -6    2.50    1.30
   9   0  -6    2.00    2.30
  -9   0   6    1.60    2.60
   9   0   6    2.40    2.80
   9   0  -6   -0.60    2.70
   9   0  -6    0.60    1.20
  -9   0   6    4.10    2.80
  -9   0  -6    1.40    2.30
  -9  -1  -6  192.28   10.20
   9   1  -6  183.28   10.10
   9   1  -6  185.48    9.90
  -9   1   6  203.28   10.30
   9   1  -6  182.78    9.00
   9  -1   6  213.88    8.50
  -9   1   6  199.28    9.20
   9  -1   6  209.98   10.60
  -9   1  -6  190.88   10.20
   9  -1  -6  172.58    8.20
  -9  -1   6  213.08   10.60
   9  -1  -6  176.08   10.00
  -9   1  -6  176.98    8.40
   9   2  -6  128.79    7.30
  -9  -2  -6  110.09    7.60
   9  -2   6  116.29    8.40
  -9   2   6  113.89    6.40
   9  -2   6  113.79    6.80
   9   2  -6  134.89    7.80
  -9   2   6  117.19    8.40
   9   2  -6  145.79    8.70
   9  -2  -6  115.69    8.10
  -9   2  -6  128.89    7.30
  -9   2  -6  115.19    8.40
   9  -2  -6  129.59    7.30
  -9  -2   6  110.59    8.60
   9  -3   6  181.68   10.70
  -9  -3  -6  151.08   10.90
  -9  -3  -6  139.29    8.70
   9   3  -6  149.79    8.30
  -9   3   6  169.48    6.80
   9  -3   6  170.18    8.60
  -9   3   6  169.18   10.40
   9   3  -6  134.39   10.20
   9   3  -6  147.59    9.00
  -9  -3   6  167.58   10.60
  -9   3  -6  135.49   10.10
   9  -3  -6  150.18    9.30
  -9   3  -6  132.49    8.60
   9  -3  -6  139.59    9.50
   9   4  -6  113.99    8.70
   9   4  -6  119.29    9.50
  -9   4   6  129.99   10.10
   9  -4   6  120.69   10.20
   9   4  -6  113.89    8.00
   9  -4   6  118.49    7.90
  -9  -4  -6  129.29   10.20
  -9  -4  -6  116.99    8.60
   9  -4  -6  123.49    9.90
  -9   4  -6  120.69   10.20
   9  -4  -6  104.99    8.80
  -9  -4   6  142.09   10.70
  -9   4  -6  120.59    8.80
  -9   4  -6  120.89    9.30
   9  -5   6   40.20    7.20
  -9  -5  -6   40.50    6.30
  -9   5   6   35.10    7.30
   9   5  -6   37.20    6.30
  -9  -5  -6   42.40    7.00
   9   5  -6   37.50    5.80
   9  -5   6   43.70    5.60
  -9   5  -6   44.80    6.60
  -9  -5   6   39.90    5.30
   9  -5  -6   32.60    6.10
  -9   5  -6   31.90    6.00
  -9  -5   6   38.50    4.70
  -9   5  -6   34.10    6.70
  -9  -5   6   31.70    6.60
   9  -5  -6   30.50    6.90
  -9  -6  -6   72.49    8.20
  -9  -6  -6   69.59   10.80
  -9   6   6   79.09   10.90
   9  -6   6   81.89    8.70
   9  -6   6   56.79   10.60
   9   6  -6   88.49    9.70
  -9   6  -6   90.09   10.80
  -9  -6   6   71.59    8.10
  -9   6  -6   68.59    9.50
   9  -6  -6   70.09    8.50
  -9   6  -6   84.29   11.40
   9  -6  -6   79.09   10.20
  -9  -6   6   71.39    8.00
  -9  -6   6   84.49    7.40
   9   0   7   -0.20    3.00
  -9   0   7    2.40    2.80
  -9   0   7    2.70    2.90
  -9   0  -7   -4.40    2.70
   9   0  -7   -2.50    2.70
   9   0   7    0.20    1.70
   9   0  -7    0.40    3.50
   9   0  -7   -0.10    2.80
  -9   0  -7    0.10    1.60
  -9  -1  -7   33.60    4.80
   9   1  -7   47.60    5.10
   9   1  -7   38.10    5.00
   9  -1   7   45.20    5.70
   9  -1   7   42.40    4.30
  -9   1   7   46.30    6.10
   9   1  -7   39.40    5.30
  -9   1   7   43.50    5.00
   9  -1  -7   34.30    4.80
  -9  -1   7   35.90    5.00
  -9   1  -7   45.60    6.10
  -9   1  -7   39.30    3.90
   9  -1  -7   44.20    3.80
   9   2  -7   43.90    5.50
  -9   2   7   42.40    5.50
   9  -2   7   40.60    4.80
  -9  -2  -7   37.00    5.30
   9   2  -7   37.00    5.10
   9  -2   7   32.40    5.20
   9   2  -7   38.20    5.40
  -9   2   7   42.30    4.10
   9  -2  -7   39.10    5.00
   9  -2  -7   42.30    6.00
  -9   2  -7   39.10    5.60
  -9  -2   7   36.50    5.40
  -9   2  -7   34.20    4.90
   9   3  -7   45.80    5.70
  -9  -3  -7   45.10    6.00
  -9  -3  -7   53.79    7.00
  -9   3   7   31.90    5.30
   9   3  -7   39.30    5.30
   9  -3   7   53.29    7.50
   9   3  -7   58.29    8.00
   9  -3   7   43.40    5.50
   9  -3  -7   40.50    6.20
  -9   3  -7   45.30    6.20
  -9   3  -7   40.00    6.00
  -9  -3   7   49.10    6.90
  -9   3  -7   46.20    6.20
   9  -3  -7   54.09    6.80
   9   4  -7   40.80    5.40
   9  -4   7   34.80    6.60
   9   4  -7   31.70    5.50
   9  -4   7   41.10    6.30
  -9  -4  -7   40.10    6.70
   9   4  -7   38.10    5.30
  -9   4   7   33.10    6.30
  -9  -4  -7   37.70    5.80
   9  -4  -7   47.60    6.80
  -9   4  -7   45.70    6.30
  -9  -4   7   41.50    7.20
  -9   4  -7   47.20    7.10
  -9   4  -7   29.30    5.20
   9  -4  -7   30.20    5.90
  -9  -5  -7   14.50    4.80
  -9  -5  -7   27.10    6.20
  -9   5   7   24.00    6.50
   9   5  -7   19.20    4.80
   9   5  -7   16.60    5.80
   9  -5   7   24.10    6.60
   9  -5   7   30.20    4.90
  -9   5  -7   21.50    5.50
   9  -5  -7   17.70    6.50
  -9   5  -7   23.40    6.30
   9  -5  -7   17.10    5.40
  -9   5  -7    9.80    5.90
  -9  -5   7   13.60    6.60
   9   0  -8    1.40    3.20
  -9   0  -8   -3.10    1.80
  -9   0   8    1.30    3.10
  -9   0  -8    1.30    3.20
   9   0  -8   -1.80    2.50
   9   0  -8    0.50    2.90
   9   0   8   -1.00    2.30
   9   0   8   -0.10    3.50
   9  -1   8  236.08   10.00
  -9   1   8  231.28   11.90
   9  -1   8  221.28   12.00
   9   1  -8  229.98   11.00
  -9  -1  -8  229.78   12.10
  -9   1   8  228.38   10.20
   9   1  -8  220.48   11.50
   9  -1  -8  207.58    9.10
  -9   1  -8  211.88    9.60
   9  -1  -8  209.38   11.60
  -9   1  -8  201.58   12.40
   9   2  -8  214.18   11.00
   9   2  -8  220.68   10.70
   9  -2   8  168.18   11.00
  -9   2   8  165.28    8.40
   9  -2   8  170.88    9.60
  -9  -2  -8  229.88   11.70
   9   2  -8  221.78   12.00
  -9   2   8  162.18   11.50
  -9   2  -8  219.88   11.10
   9  -2  -8  205.88   11.50
   9  -2  -8  208.78    9.80
  -9   2  -8  192.08   12.10
  -9   2  -8  229.38   10.30
   9   3  -8  378.26   17.30
  -9  -3  -8  398.26   18.50
   9   3  -8  387.56   16.50
   9   3  -8  372.36   18.50
   9  -3   8  407.46   18.30
  -9   3   8  423.96   18.20
  -9  -3  -8  381.46   17.60
   9  -3   8  366.36   16.00
   9  -3  -8  395.26   18.60
  -9  -3   8  406.06   18.50
  -9   3  -8  397.56   17.00
  -9   3  -8  381.46   17.50
  -9   3  -8  366.36   18.30
   9  -3  -8  408.16   17.30
   9  -4   8   81.19   10.20
   9   4  -8   82.49    8.30
   9   4  -8   69.39    8.40
  -9   4   8   86.29   10.00
  -9  -4  -8   96.39    8.20
   9  -4   8   71.09    7.60
   9   4  -8   81.49    9.70
  -9  -4  -8   99.49   10.40
  -9   4  -8   76.99    9.10
  -9  -4   8   85.89   10.80
   9  -4  -8   75.99    8.90
  -9   4  -8   74.39    9.80
   9  -4  -8   81.39    9.70
  -9   4  -8   89.09    8.60
  -9   5   8   63.09    9.40
   9   5  -8   65.89   10.20
   9   5  -8   75.29    8.80
   9  -5   8   59.39    9.30
   9  -5   8   75.99    8.60
  -9  -5  -8   69.09   10.70
   9   5  -8   53.99    7.10
   9  -5  -8   69.19   10.00
   9  -5  -8   77.39    9.40
  -9  -5   8   70.59   10.50
  -9   5  -8   62.89    8.60
  -9   5  -8   67.79    9.50
  -9   5  -8   63.29    8.20
  -9   0  -9   -1.10    1.70
   9   0  -9    2.00    3.50
   9   0   9    0.20    2.70
   9   0  -9   -0.80    3.30
  -9   0   9    0.40    3.40
  -9   0  -9   -1.70    3.50
   9   0  -9   -0.50    3.20
   9  -1   9   32.60    5.60
   9   1  -9   22.20    4.70
   9   1  -9   22.70    4.50
  -9   1   9   25.60    3.80
  -9  -1  -9   34.20    5.60
  -9   1   9   39.10    5.60
   9  -1   9   28.00    4.00
   9   1  -9   29.80    5.00
  -9  -1   9   25.30    5.00
   9  -1  -9   24.00    5.10
   9  -1  -9   26.40    3.40
  -9   1  -9   29.40    3.70
  -9   1  -9   21.10    4.80
  -9  -2  -9   62.29    7.80
   9   2  -9   70.49    7.50
  -9   2   9   68.39    8.50
   9  -2   9   83.89    8.80
  -9   2   9   71.19    4.90
   9   2  -9   74.69    7.50
   9   2  -9   73.69    8.60
   9  -2   9   66.69    6.10
  -9   2  -9   76.99    8.70
  -9  -2   9   73.99    8.90
  -9   2  -9   55.89    7.10
  -9   2  -9   70.69    6.60
   9  -2  -9   72.89    6.20
   9  -2  -9   66.39    8.50
   9   3  -9   33.20    6.40
   9   3  -9   30.70    5.30
   9  -3   9   31.70    4.80
   9  -3   9   35.30    6.50
   9   3  -9   34.70    5.40
  -9   3   9   32.40    6.50
  -9  -3  -9   38.30    6.60
  -9  -3  -9   33.40    4.90
   9  -3  -9   41.80    5.90
  -9  -3   9   32.70    6.40
  -9   3  -9   37.20    6.30
   9  -3  -9   46.10    7.10
  -9   3  -9   37.40    5.40
  -9   3  -9   36.60    5.60
   9  -4   9   20.20    4.80
  -9  -4  -9   28.50    7.00
   9   4  -9   30.30    6.10
  -9   4   9   23.40    6.80
   9   4  -9   34.30    7.10
   9  -4   9   31.60    6.90
   9   4  -9   26.70    6.40
  -9  -4  -9   21.70    4.90
  -9   4  -9   37.30    6.70
  -9   4  -9   33.30    6.10
   9  -4  -9   28.40    6.00
   9  -4  -9   31.30    5.90
  -9   4  -9   35.80    5.90
  -9  -4   9   27.10    7.20
  -9   0 -10    0.00    1.80
  -9   0  10    3.20    3.80
  -9   0 -10    7.70    4.90
  -9   0 -10    1.60    2.00
   9   0 -10   -4.10    4.00
   9   0 -10    6.80    3.80
   9   0 -10   -1.20    3.90
   9  -1  10   70.09    6.80
   9   1 -10   73.39    8.60
  -9   1  10   70.09    6.30
   9   1 -10   76.09    7.90
   9   1 -10   68.09    8.10
  -9  -1 -10   69.09    7.80
   9  -1  10   61.19    8.60
   9  -1 -10   65.69    8.30
   9  -1 -10   72.99    7.00
   9  -1 -10   64.89    8.40
  -9  -1  10   63.49    8.10
  -9   1 -10   67.99    5.40
  -9   1 -10   69.39    7.30
  -9   1 -10   63.89    8.30
  -9   2  10  148.89    7.00
  -9   2  10  167.48   11.40
   9   2 -10  137.19   11.30
   9  -2  10  157.18    9.40
   9  -2  10  152.78   11.60
   9   2 -10  140.29   10.50
   9   2 -10  136.29    9.80
  -9  -2 -10  141.79   10.60
  -9   2 -10  131.49    9.70
  -9   2 -10  124.99   11.50
   9  -2 -10  148.29   10.80
  -9  -2  10  156.38   11.20
   9  -2 -10  126.19    8.20
   9   3 -10  158.48   10.90
   9   3 -10  154.08   12.60
   9   3 -10  175.88   11.50
  -9  -3 -10  161.88   11.10
   9  -3  10  184.68   13.20
   9  -3  10  174.28   10.60
  -9   3  10  163.98   12.60
   9  -3 -10  135.99   16.50
  -9  -3  10  181.78   13.20
  -9   3 -10  155.28   11.50
  -9   3 -10  169.98   12.50
  -9   3 -10  169.08   11.00
   9  -3 -10  176.18   12.20
   9  -4  10   45.60    8.50
   9   4 -10   26.80    7.30
   9   4 -10   20.10    6.40
  -9   4  10   41.00    8.50
  -9  -4 -10   30.50    7.10
   9  -4  10   36.80    6.10
   9  -4 -10   40.60    7.00
   9  -4 -10   32.70    7.20
  -9   4 -10   34.60    6.40
  -9  -4  10   32.60    7.80
  -9   4 -10   38.90    7.30
  -9   0  11   -1.30    4.50
   9   0 -11    1.20    4.80
  -9   0 -11    0.20    2.10
  -9   0 -11    1.10    4.60
  -9   0 -11   -2.30    2.30
   9   0 -11    0.70    4.60
   9   0 -11   -5.00    4.80
   9  -1  11    6.90    4.00
   9   1 -11   15.00    5.30
   9   1 -11   11.90    4.40
   9   1 -11   13.90    5.30
   9  -1  11   13.60    5.80
  -9  -1 -11    6.80    4.80
  -9   1  11    4.50    3.90
   9  -1 -11    8.20    4.30
  -9   1 -11   11.10    4.10
  -9   1 -11   10.80    3.20
   9  -1 -11    7.30    4.50
  -9  -1  11    7.40    5.50
  -9   1 -11   17.00    5.10
   9  -1 -11   10.50    4.80
  -9  -2 -11    7.60    4.90
  -9   2  11    8.90    5.50
   9  -2  11    6.40    6.10
   9   2 -11   -9.10    5.40
   9   2 -11    4.00    4.60
   9   2 -11    8.90    5.10
   9  -2  11    5.60    4.40
   9  -2 -11    8.30    5.10
   9  -2 -11    4.10    3.40
  -9   2 -11    3.70    4.70
   9  -2 -11   22.30    5.60
  -9   2 -11    3.60    3.90
  -9  -2  11   -0.20    5.20
  -9   2 -11   13.10    4.60
  -9   3  11   16.50    7.50
   9  -3  11   14.50    4.90
   9  -3  11   15.90    7.20
   9   3 -11   20.80    7.00
   9   3 -11   12.60    6.50
  -9  -3 -11   30.30    6.20
   9  -3 -11   25.00    6.00
  -9   3 -11   16.30    5.70
  -9   3 -11   19.00    5.30
   9  -3 -11   12.00    6.20
  -9  -3  11   10.50    6.80
  -9   0 -12    9.00    2.60
  -9   0 -12   -1.00    3.80
   9   0 -12  -10.00    5.40
  -9   0  12    2.60    5.20
   9   0 -12    2.70    5.40
  -9   0 -12   -6.50    5.20
  -9   0 -12    0.20    2.40
  -9   1  12   62.19    7.90
  -9  -1 -12   71.89   10.20
   9   1 -12   93.49   12.90
   9   1 -12   85.19   10.50
   9  -1  12   56.69    8.70
  -9   1 -12  100.39   10.50
  -9   1 -12   62.59    8.50
  -9   1 -12   79.39    5.90
  -9  -1  12   69.49   10.20
  -9   1 -12   46.00    6.30
   9  -1 -12   67.09    9.80
  10   0   0   34.90    4.10
  10   0   0   36.60    3.80
 -10   0   0   45.20    5.50
 -10   0   0   45.10    4.70
 -10   0   0   33.70    3.70
 -10  -1   0  135.69    7.40
  10  -1   0  132.79    7.40
 -10   1   0  131.99    7.10
 -10  -1   0  127.49    6.20
 -10   1   0  127.79    7.80
  10   1   0  128.69    6.70
  10   1   0  137.29    7.00
  10  -1   0  130.09    7.40
 -10  -1   0  135.79    8.90
 -10  -2   0    8.60    2.50
  10  -2   0   10.40    2.90
 -10   2   0   11.00    3.60
 -10  -2   0    8.60    3.30
 -10   2   0   10.80    3.10
  10  -2   0   13.00    3.20
  10   2   0   10.70    2.30
 -10  -3   0   14.80    3.20
  10  -3   0   17.40    3.70
  10   3   0   18.20    3.00
 -10   3   0    7.90    3.00
 -10  -3   0   14.60    4.20
 -10   3   0   19.40    4.40
  10  -3   0   12.50    3.80
 -10   4   0   24.00    4.50
 -10   4   0   32.80    4.40
  10  -4   0   35.90    5.30
 -10  -4   0   40.20    6.40
  10  -4   0   26.70    5.10
 -10  -4   0   34.00    4.60
 -10   4   0   28.20    5.00
  10   4   0   34.30    4.60
 -10  -5   0   11.50    3.90
 -10  -5   0    8.70    5.10
  10   5   0    9.80    3.70
  10  -5   0    7.20    5.60
 -10   5   0    3.60    3.80
  10  -5   0    3.80    4.10
 -10   5   0   -1.50    4.00
  10  -6   0   28.90    8.10
 -10   6   0   44.80    6.80
 -10   6   0   32.00    7.80
 -10  -6   0   36.10    5.80
 -10  -6   0   39.40    7.50
  10   6   0   41.60    5.70
  10   0  -1  573.34   19.90
 -10   0  -1  576.34   20.50
  10   0   1  492.05   19.20
 -10   0   1  465.95   19.10
  10   0  -1  550.04   19.80
 -10   0   1  481.15   20.50
  10   0   1  460.75   19.40
 -10   0   1  485.35   19.70
 -10   0  -1  570.54   19.10
  10   1  -1  662.33   23.70
 -10   1   1  635.94   24.30
  10   1  -1  635.14   23.20
  10  -1   1  631.04   24.30
 -10  -1  -1  700.33   25.60
 -10  -1  -1  660.03   24.30
 -10   1   1  616.34   23.80
 -10  -1  -1  659.03   22.80
  10  -1   1  632.74   23.80
  10  -1  -1  651.93   24.30
 -10  -1   1  640.94   23.80
 -10  -1   1  622.44   23.30
 -10   1  -1  637.74   23.60
 -10  -1   1  637.34   25.00
  10  -1  -1  655.63   24.00
 -10   1  -1  674.93   24.90
  10   1   1  629.04   23.70
  10   1   1  646.54   23.10
 -10  -2  -1   91.59    7.70
  10   2  -1   91.59    5.70
  10   2  -1   92.29    4.40
  10  -2   1   90.89    6.70
 -10   2   1   84.29    6.30
 -10  -2  -1   89.69    6.20
  10  -2   1   89.19    6.40
 -10   2   1   78.89    6.70
 -10   2  -1   93.09    7.20
  10  -2  -1   92.99    6.80
  10  -2  -1   95.79    6.70
 -10  -2   1   90.89    7.70
 -10   2  -1   95.39    6.30
 -10  -2   1   92.89    6.00
  10   2   1   87.99    5.20
 -10  -3  -1  146.29    8.30
  10   3  -1  149.99    7.70
  10  -3   1  145.89    9.40
  10   3  -1  152.28    6.40
 -10  -3  -1  148.19   10.40
 -10   3   1  157.48    9.40
 -10   3  -1  158.18    9.90
 -10  -3   1  145.69   10.10
  10  -3  -1  156.38    9.30
 -10  -3   1  159.88    8.10
  10   3   1  154.08    7.20
  10   4  -1  224.28   10.10
 -10  -4  -1  209.98   10.80
 -10  -4  -1  222.48   12.70
  10  -4   1  209.58   11.70
 -10   4   1  197.88   11.80
  10  -4   1  213.78   12.30
  10   4  -1  206.58   11.20
 -10   4   1  196.48   11.60
 -10   4  -1  219.38   11.90
  10   4   1  204.28    9.30
  10  -4  -1  215.08   11.10
 -10  -4   1  211.08   10.40
  10  -4  -1  209.28   12.20
 -10  -4   1  203.38   12.60
 -10   4  -1  208.58   11.50
 -10   4  -1  206.68   10.50
  10   5  -1  428.36   17.10
  10   5  -1  426.86   20.00
 -10  -5  -1  413.56   17.50
 -10   5   1  397.66   16.90
  10  -5   1  390.36   19.70
 -10   5   1  393.86   19.00
 -10  -5  -1  433.46   19.90
  10  -5  -1  405.76   19.70
  10  -5  -1  396.36   18.70
 -10   5  -1  395.36   19.50
 -10  -5   1  379.16   16.80
  10   5   1  410.86   16.10
 -10   5  -1  417.96   19.40
 -10   5  -1  421.36   17.40
 -10  -5   1  390.56   19.30
  10   6  -1  165.28   13.10
 -10   6   1  166.38   14.30
 -10  -6  -1  192.18   13.30
  10  -6   1  188.08   15.70
 -10   6   1  178.98   11.50
 -10  -6  -1  166.88   11.30
  10   6  -1  181.08   10.50
 -10  -6   1  173.58   11.00
 -10   6  -1  185.98   14.30
 -10   6  -1  181.68   11.60
  10   6   1  192.48   10.30
  10  -6  -1  129.89   14.60
 -10  -6   1  192.48   14.00
 -10   0   2   77.49    5.40
 -10   0   2   79.59    5.70
 -10   0   2   75.89    6.30
 -10   0  -2   78.49    4.60
  10   0   2   75.29    5.60
  10   0  -2   89.29    5.90
  10   0  -2   81.69    5.00
 -10   0  -2   94.69    6.50
  10   0   2   81.09    5.20
 -10  -1  -2  147.99    8.10
 -10   1   2  146.59    8.50
 -10   1   2  143.69    7.80
  10  -1   2  143.49    8.20
  10   1  -2  138.79    6.70
  10   1  -2  145.89    7.80
 -10  -1  -2  146.09    9.00
 -10  -1  -2  145.39    6.20
 -10   1   2  150.28    8.10
  10  -1   2  149.39    7.60
 -10   1  -2  139.59    7.10
 -10  -1   2  157.08    9.10
  10  -1  -2  143.49    7.50
  10  -1  -2  136.89    8.20
  10   1   2  139.49    7.60
 -10  -1   2  144.89    7.50
 -10  -1   2  148.89    7.30
  10   1   2  145.79    6.70
 -10   1  -2  150.28    8.60
 -10   2   2    2.90    2.90
  10  -2   2    5.10    2.70
  10   2  -2    2.30    2.40
  10  -2   2    4.80    2.80
 -10   2   2    4.50    2.80
  10   2  -2    5.20    1.70
 -10  -2  -2    6.80    4.40
 -10  -2  -2    5.70    2.80
 -10   2  -2    1.40    3.10
  10   2   2    3.20    1.90
 -10  -2   2    6.00    4.00
 -10   2  -2    2.90    2.30
 -10  -2   2    2.60    2.20
  10  -2  -2    3.90    3.00
  10  -2  -2    6.20    2.60
  10   3  -2  133.59    6.00
 -10   3   2  122.29    8.60
  10  -3   2  124.29    9.00
  10   3  -2  128.59    8.70
 -10  -3  -2  128.89    9.50
 -10   3   2  130.49    9.00
  10   3  -2  132.69    7.50
  10  -3   2  127.59    9.60
 -10  -3  -2  130.89    7.90
 -10  -3   2  134.59    9.80
 -10   3  -2  123.69    8.80
  10  -3  -2  122.89    8.60
  10  -3  -2  119.69    8.90
 -10  -3   2  134.99    7.20
  10   3   2  130.89    6.10
 -10  -4  -2   17.80    4.00
  10   4  -2   24.10    4.70
 -10  -4  -2   24.60    5.70
  10   4  -2   23.80    3.90
 -10   4   2   34.30    5.60
  10  -4   2   20.70    5.30
  10   4   2   22.90    3.00
 -10   4  -2   20.60    4.00
 -10   4  -2   21.00    4.90
 -10  -4   2   19.50    3.60
 -10  -4   2   21.10    5.10
 -10   4  -2   13.80    3.80
  10  -4  -2   20.40    4.50
  10  -4  -2   23.70    5.00
 -10  -5  -2   24.80    5.90
 -10  -5  -2   21.50    4.80
 -10   5   2   20.70    4.10
 -10   5   2   16.20    5.30
  10   5  -2   12.90    4.10
  10   5  -2   22.30    5.90
  10  -5   2   15.70    5.90
 -10   5  -2   28.10    6.20
  10   5   2   21.30    3.60
  10  -5  -2   16.70    5.50
 -10   5  -2   11.20    4.10
 -10  -5   2   16.90    6.10
 -10   5  -2   17.80    5.50
  10  -5  -2   21.10    4.80
 -10  -5   2   24.50    4.50
 -10  -6  -2    9.40    5.80
  10   6  -2    9.20    4.60
  10  -6   2    6.50    7.30
 -10   6   2   15.30    5.40
 -10   6   2   12.90    7.00
 -10  -6  -2   15.00    5.10
  10   6  -2   17.80    6.40
 -10   6  -2   13.80    6.70
 -10  -6   2   14.00    5.00
  10   6   2   11.70    5.00
 -10  -6   2    5.30    7.00
  10   6   2   11.90    4.40
  10  -6  -2    7.20    7.00
  10  -6  -2   11.70    5.40
 -10   6  -2    8.40    5.20
 -10   0   3 1386.06   49.30
  10   0  -3 1470.15   50.19
 -10   0  -3 1388.76   48.60
 -10   0   3 1403.96   50.39
  10   0  -3 1393.36   48.90
 -10   0   3 1442.86   49.80
  10   0   3 1483.05   48.80
 -10   0  -3 1481.95   50.79
  10   0   3 1444.06   50.19
  10  -1   3  600.24   21.70
 -10   1   3  560.64   22.20
  10  -1   3  613.14   22.80
  10   1  -3  586.74   22.10
 -10   1   3  602.74   22.10
 -10  -1  -3  577.24   20.30
  10   1  -3  553.04   20.70
 -10   1   3  581.64   22.30
  10   1  -3  575.04   21.10
 -10  -1  -3  579.84   22.70
  10   1   3  618.84   22.40
  10   1   3  600.64   20.60
  10  -1  -3  561.14   21.60
  10  -1  -3  594.94   22.70
 -10  -1   3  585.44   21.30
 -10   1  -3  580.34   23.10
 -10   1  -3  567.14   21.40
 -10  -1   3  580.84   23.10
 -10  -1   3  595.64   21.90
 -10   2   3  168.98    9.00
  10  -2   3  181.88   10.00
  10   2  -3  165.68    7.60
  10   2  -3  168.78    8.80
 -10  -2  -3  155.88   12.30
 -10   2   3  177.88    9.50
 -10   2   3  170.48   10.00
  10  -2   3  187.28    9.30
 -10  -2  -3  173.08    9.30
 -10  -2   3  185.78    8.10
 -10   2  -3  179.48    9.00
 -10   2  -3  159.98   10.00
  10  -2  -3  173.28    9.10
  10   2   3  176.78    7.00
 -10  -3  -3   93.19    6.90
 -10   3   3   98.79    7.90
  10   3  -3   84.99    7.70
 -10  -3  -3   94.19    8.50
  10  -3   3   89.89    7.80
  10   3  -3   89.99    6.50
  10   3  -3   86.79    5.20
 -10   3   3   82.29    6.40
 -10  -3   3   93.49    8.70
  10   3   3   88.29    4.40
 -10  -3   3   92.99    5.70
 -10   3  -3   83.19    7.50
 -10   3  -3   76.89   10.20
  10  -3  -3   84.89    6.90
  10  -3  -3   92.89    7.50
  10   4  -3  505.25   20.10
  10   4  -3  501.45   22.50
  10  -4   3  507.55   22.20
 -10  -4  -3  542.35   22.40
 -10  -4  -3  524.55   20.90
 -10   4   3  516.65   21.90
 -10   4  -3  553.04   21.60
  10  -4  -3  510.25   21.70
  10  -4  -3  526.75   22.00
 -10   4  -3  513.35   22.40
 -10  -4   3  473.95   22.00
 -10  -4   3  494.45   19.40
 -10   4  -3  515.95   20.80
  10   4   3  498.25   18.20
  10   5  -3  477.75   21.70
  10  -5   3  463.25   21.80
 -10  -5  -3  472.05   21.50
 -10   5   3  483.35   17.90
  10   5  -3  456.65   19.00
 -10  -5  -3  462.85   19.70
 -10   5   3  455.65   21.20
 -10   5  -3  460.65   21.50
 -10  -5   3  479.95   18.70
  10   5   3  476.55   17.00
  10  -5  -3  471.55   21.60
 -10   5  -3  445.66   19.80
 -10  -5   3  432.76   21.40
  10  -5  -3  470.25   20.90
 -10   5  -3  461.05   21.10
  10   5   3  443.26   17.30
  10   6  -3  176.98   13.90
 -10   6   3  187.68   15.20
 -10  -6  -3  164.48   11.10
  10  -6   3  160.38   15.40
  10   6  -3  175.68   11.30
 -10   6   3  205.88   10.50
 -10  -6  -3  184.08   14.00
 -10  -6   3  186.78   11.10
 -10   6  -3  131.89   12.80
 -10   6  -3  152.78   12.50
  10  -6  -3  135.99   12.30
 -10  -6   3  176.18   14.50
 -10   6  -3  160.68   14.10
  10  -6  -3  201.08   15.30
  10   6   3  202.18    9.40
  10   6   3  176.48   10.00
 -10   0   4   43.00    4.30
  10   0  -4   43.10    3.40
  10   0  -4   43.20    5.30
 -10   0  -4   43.90    5.20
 -10   0  -4   47.40    3.30
 -10   0   4   41.30    5.30
 -10   0   4   42.10    4.70
  10   0   4   41.20    3.20
  10   0   4   46.80    5.30
 -10   1   4  279.27   17.40
  10   1  -4  345.37   13.10
 -10   1   4  332.67   13.70
  10  -1   4  298.17   15.80
 -10   1   4  332.17   14.10
 -10  -1  -4  331.07   16.00
  10   1  -4  346.37   14.30
 -10  -1  -4  344.17   11.70
 -10  -1   4  325.47   12.70
  10  -1  -4  333.27   13.30
 -10  -1   4  326.37   14.80
 -10   1  -4  334.87   13.10
  10  -1  -4  341.97   15.40
  10   2  -4    4.20    2.20
 -10   2   4    2.60    2.60
 -10   2   4   -1.50    3.00
  10  -2   4    3.10    3.40
 -10  -2  -4   -1.80    3.40
 -10  -2  -4    0.30    2.70
  10   2  -4    5.70    3.30
  10   2  -4    3.60    2.80
 -10  -2   4    4.80    2.20
  10  -2  -4    1.30    2.60
  10  -2  -4    3.00    2.90
 -10   2  -4   -0.90    2.80
 -10  -2   4    8.50    4.30
 -10   2  -4    2.80    2.60
 -10   3   4   28.60    3.80
  10   3  -4   37.70    4.20
 -10  -3  -4   36.10    5.20
 -10  -3  -4   32.00    5.80
  10  -3   4   32.80    5.00
  10   3  -4   23.10    4.50
  10   3  -4   31.10    4.30
 -10   3   4   34.70    5.30
 -10  -3   4   36.00    4.30
  10  -3  -4   29.80    5.00
  10  -3  -4   44.00    6.00
 -10  -3   4   24.70    5.00
 -10   3  -4   37.50    5.50
  10  -4   4   35.90    6.40
 -10  -4  -4   26.90    5.60
  10   4  -4   23.50    4.50
 -10   4   4   31.20    5.80
 -10   4   4   28.00    4.00
 -10  -4  -4   38.40    5.90
  10   4  -4   38.50    5.20
 -10   4   4   34.20    4.30
  10   4  -4   25.40    5.40
  10  -4  -4   33.80    5.90
 -10  -4   4   30.70    5.70
  10  -4  -4   27.80    5.20
 -10   4  -4   33.70    5.20
 -10   4  -4   24.10    5.20
 -10  -4   4   39.90    4.90
 -10   4  -4   34.20    5.10
  10   5  -4   38.00    5.60
 -10  -5  -4   52.39    7.50
  10  -5   4   40.70    6.90
 -10   5   4   46.40    5.20
 -10   5   4   38.60    4.60
  10   5  -4   43.70    7.30
 -10   5   4   35.20    7.00
 -10  -5  -4   47.10    7.00
 -10   5  -4   35.20    6.90
 -10   5  -4   48.20    6.70
 -10   5  -4   54.49    7.80
 -10  -5   4   44.80    7.60
  10  -5  -4   30.90    6.20
 -10  -5   4   44.90    6.40
  10  -5  -4   33.50    6.40
  10   6  -4    6.30    5.10
 -10   6   4   23.10    8.60
  10   6  -4   11.70    5.70
 -10   6   4   17.30    4.10
 -10  -6  -4   18.10    6.80
 -10  -6  -4   14.70    5.10
 -10   6   4   14.80    4.20
  10  -6   4   18.20    8.30
  10   6   4   14.10    3.80
  10  -6  -4   13.60    6.10
 -10  -6   4   15.80    8.10
 -10   6  -4   10.50    6.10
 -10   6  -4   10.80    6.80
  10  -6  -4   13.30    7.40
  10   6   4   18.70    4.10
 -10   6  -4    9.00    5.70
 -10   0  -5  898.81   33.50
 -10   0   5  858.51   32.70
 -10   0   5  887.41   32.70
 -10   0  -5  907.71   30.90
  10   0  -5  944.61   33.20
  10   0   5  874.11   33.00
 -10   0   5  864.41   31.20
  10   0   5  908.31   30.60
  10   0  -5  918.81   30.90
 -10   1   5  368.86   16.40
 -10  -1  -5  423.06   17.50
  10   1  -5  422.36   17.50
  10   1  -5  427.96   17.20
  10  -1   5  425.16   15.40
 -10   1   5  390.56   17.10
  10  -1   5  381.06   17.20
  10   1  -5  433.96   16.20
 -10  -1   5  401.06   14.90
  10  -1  -5  403.76   15.80
 -10  -1   5  405.96   17.60
 -10   1  -5  413.66   17.90
 -10   1  -5  433.96   15.90
  10  -1  -5  419.56   17.50
 -10   2   5   16.20    3.90
 -10   2   5   22.40    3.70
  10  -2   5   23.30    3.50
  10   2  -5   31.10    4.40
  10   2  -5   30.00    4.30
  10  -2   5   24.90    4.70
  10   2  -5   24.40    4.40
 -10  -2  -5   32.70    5.00
  10  -2  -5   32.40    4.40
 -10  -2   5   26.00    4.70
  10  -2  -5   30.20    4.60
 -10   2  -5   30.20    4.50
 -10   2  -5   27.80    4.00
  10  -3   5  112.39    9.50
 -10   3   5  105.09    6.80
  10   3  -5  117.29    9.60
 -10  -3  -5  133.19   10.30
  10   3  -5  124.39    8.20
 -10   3   5  127.19    9.20
  10   3  -5  126.79    7.10
 -10  -3  -5  124.29    8.30
 -10   3  -5  118.29    9.10
 -10   3  -5  129.19    8.50
 -10  -3   5  119.09    9.90
 -10  -3   5  120.49    6.00
  10  -3  -5  127.49    8.70
  10  -3  -5  127.49    8.40
  10   4  -5  544.45   20.20
 -10   4   5  490.25   18.90
 -10   4   5  517.35   22.40
 -10   4   5  478.45   18.40
  10  -4   5  502.65   22.70
  10   4  -5  498.85   22.70
 -10  -4  -5  515.65   21.60
 -10  -4  -5  553.84   22.90
  10   4  -5  510.95   21.10
 -10  -4   5  534.55   19.10
 -10   4  -5  540.45   21.80
 -10  -4   5  533.15   23.10
  10  -4  -5  523.05   22.20
 -10   4  -5  515.15   21.40
 -10   4  -5  524.05   22.90
  10  -4  -5  513.45   22.30
  10  -5   5  350.96   19.30
  10   5  -5  340.37   18.50
 -10   5   5  371.36   19.10
 -10  -5  -5  368.16   17.30
 -10  -5  -5  384.36   19.30
  10   5  -5  381.36   17.30
 -10   5  -5  361.36   18.60
  10  -5  -5  388.16   19.10
 -10  -5   5  385.86   15.20
  10  -5  -5  372.56   18.30
 -10   5  -5  360.86   18.30
 -10   5  -5  382.06   17.90
 -10  -5   5  363.66   15.90
 -10  -5   5  375.36   19.50
 -10  -6  -5    9.70    6.50
  10  -6   5    1.00    4.40
 -10  -6  -5   16.10    4.50
  10   6  -5    9.70    5.10
 -10   6  -5    1.90    6.10
 -10  -6   5    4.70    6.90
  10  -6  -5   10.80    7.40
 -10   6  -5    8.50    8.50
  10  -6  -5    2.40    8.70
 -10  -6   5    5.00    5.10
 -10   6  -5   16.80    7.70
  10   0  -6   20.40    2.50
  10   0   6   20.30    3.00
 -10   0  -6   26.20    2.80
 -10   0   6   19.90    4.10
  10   0   6   20.80    4.00
 -10   0   6   20.90    3.70
 -10   0  -6   27.30    4.30
  10   0  -6   26.00    3.60
  10  -1   6   21.80    3.10
  10   1  -6   20.20    4.60
  10  -1   6   18.40    4.20
 -10  -1  -6   20.60    3.90
 -10   1   6   30.50    4.20
 -10   1   6   28.50    4.60
  10   1  -6   22.90    3.50
  10   1  -6   31.00    4.20
  10  -1  -6   25.50    3.60
 -10  -1   6   25.40    4.40
 -10   1  -6   16.70    4.10
 -10   1  -6   23.30    3.10
  10  -1  -6   17.90    3.30
  10   2  -6    0.20    3.40
 -10   2   6   -2.10    3.20
 -10   2   6   -0.60    2.60
  10  -2   6    0.00    2.50
  10  -2   6    1.50    3.40
  10   2  -6    2.30    3.10
 -10  -2  -6    3.30    3.00
  10   2  -6   -1.40    2.50
  10  -2  -6   -4.80    2.90
 -10   2  -6    0.50    2.60
  10  -2  -6    0.40    2.80
 -10   2  -6   -2.60    3.40
 -10  -2   6    3.10    4.00
 -10  -3  -6   75.19    9.30
  10   3  -6   67.29    8.30
  10  -3   6   55.89    8.20
  10  -3   6   68.39    6.10
  10   3  -6   76.29    6.40
 -10   3   6   64.89    8.10
  10   3  -6   74.19    6.70
 -10   3   6   61.79    5.10
 -10  -3  -6   75.69    6.70
 -10   3  -6   65.39    7.80
  10  -3  -6   65.09    7.20
  10  -3  -6   67.39    7.60
 -10  -3   6   68.19    8.90
 -10   3  -6   66.49    6.90
 -10   3  -6   61.99    6.80
  10   4  -6   11.50    4.80
 -10  -4  -6   15.00    4.30
  10  -4   6   12.30    4.20
 -10   4   6   12.60    5.40
  10   4  -6   11.70    4.10
  10   4  -6   18.10    5.40
  10  -4   6   11.00    5.00
 -10  -4  -6   14.10    5.10
  10  -4  -6   10.30    4.30
 -10   4  -6   17.70    4.90
 -10   4  -6   13.50    4.40
 -10  -4   6   16.60    6.20
  10  -4  -6   12.20    5.10
 -10   4  -6   13.60    5.00
  10  -5   6   16.20    4.30
  10   5  -6    7.20    4.70
 -10  -5  -6   17.90    4.30
  10   5  -6   18.30    5.90
 -10  -5  -6   13.60    5.90
 -10   5   6    8.20    6.60
  10  -5   6   12.50    6.60
 -10   5  -6    6.00    5.20
 -10   5  -6    9.00    5.50
 -10  -5   6   11.10    4.10
 -10   5  -6   20.60    5.20
  10  -5  -6   30.70    7.00
 -10  -5   6   23.50    7.60
 -10  -5   6   14.80    3.70
  10  -5  -6    4.90    5.30
  10   0  -7 1465.05   53.79
  10   0   7 1581.04   53.99
  10   0  -7 1499.95   53.19
  10   0  -7 1539.95   52.89
  10   0   7 1580.84   51.19
 -10   0   7 1565.24   53.59
 -10   0   7 1537.25   53.19
 -10   0  -7 1368.46   50.79
 -10   0  -7 1486.25   54.29
  10   1  -7  498.05   19.40
  10   1  -7  467.95   22.20
 -10   1   7  482.75   20.40
  10   1  -7  513.05   20.10
  10  -1   7  502.25   18.40
 -10  -1  -7  515.95   20.90
 -10   1   7  483.85   19.20
  10  -1   7  460.95   20.60
  10  -1  -7  491.85   20.50
 -10   1  -7  498.15   21.20
  10  -1  -7  484.35   18.10
 -10   1  -7  504.75   18.50
 -10  -1   7  486.35   20.90
  10   2  -7   51.19    6.00
 -10   2   7   43.20    5.00
  10   2  -7   49.00    6.10
  10  -2   7   35.80    5.30
 -10  -2  -7   45.10    6.50
  10  -2   7   38.40    5.50
 -10   2   7   42.60    6.00
  10   2  -7   49.70    6.30
 -10   2  -7   43.00    5.30
  10  -2  -7   41.70    5.70
  10  -2  -7   40.50    5.40
 -10  -2   7   57.09    7.00
 -10   2  -7   40.90    5.90
  10   3  -7  175.18   11.20
  10  -3   7  149.19   11.00
  10   3  -7  173.98    9.50
 -10   3   7  145.19    7.10
 -10   3   7  154.68   11.00
  10   3  -7  149.09    9.80
 -10  -3  -7  155.68   10.10
 -10  -3  -7  183.78   12.30
  10  -3   7  153.68    8.90
 -10   3  -7  165.58    9.90
  10  -3  -7  151.98   10.80
  10  -3  -7  161.28   10.10
 -10   3  -7  150.98   10.10
 -10   3  -7  154.28   11.30
 -10  -3   7  160.38   11.50
  10   4  -7  457.55   19.00
  10  -4   7  480.05   19.20
 -10  -4  -7  450.45   21.10
  10  -4   7  461.45   21.20
  10   4  -7  437.66   21.30
 -10   4   7  458.25   20.90
  10   4  -7  439.46   19.60
 -10  -4  -7  455.75   20.00
 -10  -4   7  453.05   21.60
  10  -4  -7  452.65   20.80
  10  -4  -7  472.65   20.60
 -10   4  -7  457.25   20.00
 -10   4  -7  429.56   19.90
 -10   4  -7  435.96   21.20
 -10  -5  -7  314.87   17.40
  10   5  -7  302.97   15.50
  10  -5   7  289.97   14.80
  10   5  -7  272.87   16.60
 -10  -5  -7  301.57   15.00
 -10   5   7  299.47   17.60
  10  -5   7  289.17   18.20
 -10   5  -7  292.97   15.90
 -10   5  -7  277.27   17.10
  10  -5  -7  275.87   16.60
 -10   5  -7  309.67   16.70
 -10  -5   7  283.87   18.00
  10  -5  -7  313.07   17.40
 -10   0  -8   27.20    4.80
  10   0   8   26.40    3.20
  10   0   8   23.30    5.40
  10   0  -8   25.50    4.70
 -10   0  -8   26.50    3.30
  10   0  -8   28.90    4.70
 -10   0   8   24.40    4.70
  10   0  -8   24.50    4.00
  10  -1   8  151.98   10.50
  10   1  -8  146.29   10.00
  10  -1   8  173.58    8.50
 -10   1   8  161.78    9.00
  10   1  -8  163.48   10.60
 -10  -1  -8  165.68   10.30
  10   1  -8  174.58    9.70
 -10   1   8  157.18   10.30
  10  -1  -8  158.08    7.30
  10  -1  -8  154.58   10.40
 -10   1  -8  151.08   10.80
 -10  -1   8  163.58   10.50
 -10   1  -8  171.28    8.00
  10  -2   8    5.50    3.30
  10  -2   8    7.00    4.50
  10   2  -8    7.40    4.50
  10   2  -8    9.90    4.00
 -10   2   8    7.70    3.00
  10   2  -8   10.00    3.50
 -10  -2  -8    3.60    4.10
 -10   2   8    4.00    4.80
  10  -2  -8    5.40    3.00
  10  -2  -8    5.30    4.20
 -10   2  -8    8.40    3.30
 -10  -2   8    3.90    4.30
 -10   2  -8    8.50    4.30
  10   3  -8   23.20    4.90
  10  -3   8   23.60    4.50
  10   3  -8   17.80    4.90
 -10  -3  -8   24.40    6.10
  10  -3   8   23.90    5.90
 -10  -3  -8   10.00    4.00
 -10   3   8   19.50    5.60
  10   3  -8   16.00    4.40
 -10   3  -8   29.50    5.60
 -10   3  -8   23.90    4.80
  10  -3  -8   18.90    5.10
 -10  -3   8   22.70    6.10
 -10   3  -8   16.00    4.90
  10  -3  -8   22.40    4.70
 -10  -4  -8   20.50    4.30
  10   4  -8    7.50    4.60
 -10   4   8   11.40    6.20
 -10  -4  -8   11.50    6.40
  10   4  -8   13.50    4.90
  10  -4   8   -0.60    3.70
  10   4  -8    7.70    4.90
  10  -4   8    6.10    5.60
 -10   4  -8    7.20    5.40
 -10   4  -8    2.10    4.30
  10  -4  -8   12.10    5.40
  10  -4  -8    0.30    4.90
 -10  -4   8    0.60    5.80
 -10   4  -8    9.20    5.40
  10   5  -8   12.20    6.80
  10  -5   8    8.20    8.70
  10  -5   8   19.30    4.50
  10   5  -8   10.50    6.00
 -10  -5  -8   24.40    8.20
  10  -5  -8   20.60    9.60
 -10   5  -8   17.30    7.00
  10  -5  -8   -0.10    6.20
 -10   5  -8   18.70    6.60
 -10   0  -9  171.08    7.20
  10   0   9  172.08    8.70
 -10   0   9  169.78   10.30
 -10   0  -9  169.18   11.60
  10   0  -9  170.28   10.90
  10   0  -9  177.28   10.30
  10   0  -9  170.28   11.00
  10   1  -9   85.99    8.90
  10  -1   9   90.99    9.10
 -10   1   9   92.99    9.10
  10   1  -9   99.39    8.50
 -10   1   9   88.89    7.30
 -10  -1  -9  106.89    9.20
  10  -1   9   81.39    6.80
 -10   1  -9   92.69    6.00
  10  -1  -9   82.29    8.60
 -10   1  -9  101.19    9.30
  10  -1  -9  100.39    5.30
 -10  -1   9   93.39    9.10
  10   2  -9    2.90    4.10
 -10   2   9    7.90    5.30
 -10  -2  -9   11.10    4.10
  10  -2   9   -0.70    4.90
 -10   2   9    6.10    2.90
  10  -2   9    8.80    3.80
  10   2  -9   13.40    5.10
  10   2  -9   14.50    4.30
 -10   2  -9    7.30    3.70
 -10  -2   9    8.60    4.90
 -10   2  -9   11.70    4.80
 -10   2  -9   13.20    4.50
  10  -2  -9    6.00    3.10
  10  -2  -9    8.40    4.30
  10  -3   9   90.59    8.00
 -10   3   9   85.19   10.60
  10   3  -9   95.29   10.40
 -10  -3  -9  107.99    8.80
 -10  -3  -9   99.19   10.60
  10  -3   9   93.29   10.60
  10   3  -9   91.99    9.00
  10   3  -9   90.59    8.70
 -10   3  -9   88.89    8.40
 -10   3  -9   89.19    8.70
 -10   3  -9   97.19   10.30
  10  -3  -9  118.29   10.50
 -10  -3   9   87.09   11.10
  10   4  -9  217.98   14.20
 -10  -4  -9  198.58   13.40
  10  -4   9  191.98   14.90
  10  -4   9  217.68   11.70
  10   4  -9  201.68   12.10
  10   4  -9  203.48   12.80
 -10  -4  -9  212.38   14.80
 -10   4   9  184.88   15.10
 -10   4  -9  195.98   13.00
  10  -4  -9  218.48   13.40
  10  -4  -9  183.38   13.40
 -10  -4   9  206.78   16.30
 -10   4  -9  189.58   14.50
 -10   4  -9  188.88   12.60
  10   0 -10   40.70    6.00
 -10   0 -10   44.20    6.70
 -10   0  10   56.99    7.80
 -10   0 -10   40.30    3.40
  10   0 -10   52.19    7.00
  10   0 -10   40.30    6.60
  10  -1  10    8.80    5.70
 -10  -1 -10    9.70    4.60
  10   1 -10    5.50    4.70
 -10   1  10   11.10    4.10
  10   1 -10   12.30    4.50
  10   1 -10   17.30    5.60
  10  -1  10    7.50    4.00
 -10   1 -10    8.80    4.60
  10  -1 -10    5.90    4.80
 -10   1 -10   13.80    3.20
  10  -1 -10    6.20    4.50
 -10  -1  10   14.70    5.30
 -10   2  10    4.30    5.50
  10  -2  10    0.90    4.00
  10   2 -10   12.70    5.70
 -10  -2 -10    1.10    4.40
  10   2 -10    2.60    4.20
  10   2 -10    1.80    4.70
 -10   2  10    1.00    3.20
  10  -2  10    1.90    5.70
 -10   2 -10    5.40    3.90
 -10  -2  10    1.30    5.60
 -10   2 -10   -0.40    4.80
  10  -2 -10    8.20    4.70
  10  -2 -10   -0.40    3.20
  10   3 -10   53.29    7.50
  10  -3  10   35.90    5.50
 -10  -3 -10   42.10    7.60
  10  -3  10   35.70    7.60
 -10  -3 -10   68.49    8.50
 -10   3  10   35.50    7.70
  10   3 -10   55.79    7.90
  10   3 -10   56.89    7.70
  10  -3 -10   45.40    7.30
  10  -3 -10   48.50    7.50
 -10   3 -10   35.60    5.80
 -10   3 -10   49.60    6.20
 -10  -3  10   34.50    7.40
 -10   3 -10   49.00    7.40
  10   0 -11  270.97   15.60
  10   0 -11  291.77   15.80
  10   0 -11  334.77   16.20
 -10   0  11  308.37   15.30
 -10   0 -11  296.47   16.30
  10  -1  11  219.88   11.80
 -10   1  11  220.58   11.50
  10  -1  11  229.98   14.70
  10   1 -11  223.28   13.40
  10   1 -11  219.08   13.80
  10   1 -11  222.08   13.20
 -10  -1 -11  220.38   13.90
 -10  -1  11  222.08   14.00
  10  -1 -11  197.68   13.50
 -10   1 -11  212.88   10.20
  10  -1 -11  201.78   13.40
 -10   1 -11  204.18   13.80
 -10   1 -11  213.08   12.80
 -10   2  11   53.39    8.20
  10   2 -11   42.40    7.60
 -10  -2 -11   69.19    9.00
  10  -2  11   53.69    8.70
  10   2 -11   53.49    7.60
  10  -2  11   38.00    5.80
 -10   2  11   46.50    5.30
 -10   2 -11   44.80    7.10
 -10   2 -11   49.50    5.80
 -10   2 -11   54.69    8.40
 -10  -2  11   48.90    8.10
  10  -2 -11   45.60    5.80
  10  -2 -11   41.30    6.40
  11   0   0    2.50    2.50
  11   0   0    3.10    2.10
 -11   0   0    0.20    2.60
 -11   0   0    3.10    2.10
 -11   0   0    1.20    3.00
 -11  -1   0  109.09    8.70
 -11  -1   0  100.19    6.90
 -11  -1   0  107.29    5.70
  11  -1   0  101.99    6.80
  11   1   0  109.49    6.50
 -11   1   0  104.39    6.40
 -11   1   0   97.99    7.50
  11  -1   0  111.79    7.10
  11   1   0  102.29    6.10
 -11   2   0  686.03   26.50
  11  -2   0  672.53   25.90
 -11  -2   0  682.03   25.30
 -11  -2   0  644.24   26.80
  11   2   0  684.83   24.50
  11  -2   0  666.13   25.80
 -11   2   0  668.73   25.50
  11  -3   0  134.59    8.90
 -11  -3   0  136.09   10.30
 -11  -3   0  124.69    8.20
  11  -3   0  136.59    9.20
 -11   3   0  130.29    8.80
  11   3   0  132.99    7.30
 -11   3   0  125.99    9.40
  11   4   0   11.60    3.30
 -11   4   0    2.80    3.70
 -11  -4   0    4.80    5.00
 -11  -4   0    7.20    4.20
  11  -4   0    9.20    3.90
  11  -4   0   11.30    4.50
 -11   4   0    5.60    4.20
 -11  -5   0   60.99    7.40
 -11   5   0   63.49    9.40
 -11   5   0   65.59    9.50
  11  -5   0   72.39    8.80
  11  -5   0   67.89    8.90
 -11  -5   0   71.39   10.40
  11   5   0   67.89    7.10
 -11   5   0   72.19    7.90
 -11   6   0  146.99   14.30
 -11  -6   0  135.39   11.00
  11  -6   0  122.79   14.80
 -11  -6   0  158.58   13.50
 -11   6   0  146.49   11.40
  11   6   0  147.19   10.20
 -11   0   1    2.50    2.60
 -11   0  -1    0.60    2.60
  11   0  -1    2.80    1.90
 -11   0  -1   -2.10    1.70
  11   0   1   -1.00    2.30
 -11   0   1    4.20    3.10
  11   0   1   -0.10    2.10
 -11   0   1   -2.30    2.00
  11   0  -1   -0.90    2.60
 -11  -1  -1  335.47   12.70
 -11   1   1  323.27   14.80
  11   1  -1  349.17   13.80
 -11   1   1  327.97   13.90
 -11   1   1  313.77   14.40
  11  -1   1  327.07   14.30
  11  -1   1  348.47   14.10
  11   1  -1  321.87   13.20
 -11  -1  -1  339.57   14.30
  11   1   1  337.27   13.80
 -11   1  -1  331.47   14.90
 -11  -1   1  316.57   13.80
  11   1   1  337.87   13.30
  11  -1  -1  333.37   14.40
  11  -1  -1  321.97   13.90
 -11  -1   1  318.47   13.20
 -11  -1   1  320.07   15.20
 -11   1  -1  331.47   13.70
  11   2  -1   31.80    4.70
 -11   2   1   31.30    6.30
 -11  -2  -1   38.50    5.30
  11  -2   1   35.80    5.90
 -11  -2  -1   35.50    5.40
  11  -2   1   34.60    4.90
  11   2  -1   30.40    2.90
 -11   2   1   35.80    5.20
  11  -2  -1   35.00    4.80
 -11   2  -1   37.00    5.10
 -11  -2   1   35.30    5.00
  11   2   1   39.90    4.30
 -11  -2   1   40.90    6.00
  11  -2  -1   29.20    4.60
 -11   3   1  340.17   15.80
  11  -3   1  365.46   16.70
  11   3  -1  358.56   13.00
  11   3  -1  360.76   14.60
 -11  -3  -1  358.96   15.30
 -11   3   1  337.27   16.30
 -11  -3  -1  364.86   17.40
  11  -3   1  338.47   15.80
  11   3   1  354.86   13.80
 -11  -3   1  355.46   16.60
 -11   3  -1  356.86   16.60
  11  -3  -1  357.06   16.10
  11  -3  -1  351.16   16.10
 -11  -3   1  359.06   17.10
 -11   3  -1  364.36   15.80
 -11   4   1   65.19    8.30
 -11  -4  -1   71.19    7.20
 -11   4   1   63.09    8.10
  11  -4   1   66.59    8.40
  11  -4   1   78.49    7.80
 -11  -4  -1   68.79    8.70
  11   4  -1   71.19    6.30
 -11  -4   1   72.69    6.60
  11  -4  -1   70.89    8.10
  11   4   1   69.89    5.60
  11  -4  -1   74.99    8.30
 -11  -4   1   64.79    9.60
 -11   4  -1   74.99    8.50
 -11   4  -1   77.69    7.60
 -11  -5  -1   73.19    7.80
 -11   5   1   76.69    9.80
  11   5  -1   49.80    7.30
  11  -5   1   56.69    8.00
 -11   5   1   60.19    7.40
 -11  -5  -1   78.29   10.60
  11  -5  -1   68.29    8.30
 -11   5  -1   47.00    7.40
 -11   5  -1   60.99    7.70
  11  -5  -1   78.79    9.10
 -11   5  -1   67.39    9.80
 -11  -5   1   56.79    7.40
 -11  -5   1   79.09   10.30
  11   5   1   74.69    6.70
  11   6  -1   16.80    5.20
 -11  -6  -1   22.50    7.80
 -11   6   1   14.20    7.70
  11  -6   1   26.80    9.10
 -11   6   1   23.30    6.50
 -11  -6  -1   11.70    5.20
 -11  -6   1   21.10    5.40
  11  -6  -1   -0.20    7.10
 -11   6  -1   11.60    7.60
 -11   6  -1   22.90    6.40
  11   6   1   22.00    5.20
 -11  -6   1   21.50    7.20
  11   0   2   -1.70    2.20
 -11   0   2    0.80    2.40
  11   0   2   -0.60    2.30
 -11   0   2    0.80    2.30
 -11   0  -2   -1.00    1.60
 -11   0   2    0.30    3.00
  11   0  -2    0.90    2.60
 -11   0  -2    2.80    3.00
  11   0  -2   -1.20    1.70
 -11  -1  -2  200.88   10.20
  11  -1   2  188.48    9.40
 -11  -1  -2  193.88    8.00
 -11  -1  -2  205.48   11.50
  11   1  -2  203.58    9.70
 -11   1   2  195.38    9.70
  11   1  -2  185.58    8.50
 -11   1   2  178.18    9.90
  11  -1   2  182.68    9.90
 -11   1   2  187.88   10.30
  11   1   2  207.88    8.70
  11  -1  -2  196.68    9.40
 -11  -1   2  194.28   11.20
 -11   1  -2  191.58    9.10
  11   1   2  189.98    9.70
  11  -1  -2  200.48   10.30
 -11  -1   2  184.68    9.20
 -11   1  -2  190.98   10.70
 -11  -1   2  186.58    9.00
  11   2  -2  752.72   28.10
  11   2  -2  726.23   26.70
  11  -2   2  822.52   29.60
 -11   2   2  778.92   28.80
 -11   2   2  789.32   29.30
  11  -2   2  798.22   28.70
 -11  -2  -2  749.53   28.80
 -11  -2  -2  750.22   30.20
 -11   2   2  792.82   29.00
  11   2   2  798.82   27.00
  11  -2  -2  739.53   29.10
 -11  -2   2  776.12   30.10
 -11   2  -2  748.33   28.40
 -11  -2   2  803.42   28.00
  11  -2  -2  710.93   28.60
 -11   2  -2  750.42   29.70
 -11   3   2  359.16   17.30
 -11   3   2  372.66   17.10
 -11  -3  -2  383.86   18.40
  11   3  -2  396.46   14.50
  11  -3   2  399.46   17.00
  11   3  -2  398.06   16.00
  11  -3   2  367.86   17.60
 -11  -3  -2  398.76   16.60
 -11   3  -2  389.46   18.00
  11  -3  -2  389.96   17.20
  11   3   2  390.46   14.60
  11  -3  -2  401.16   17.40
 -11  -3   2  399.06   18.70
 -11  -3   2  401.96   15.80
 -11   3  -2  402.46   17.00
 -11   4   2   82.49    8.50
  11   4  -2   80.79   10.60
 -11  -4  -2   85.79    9.20
  11  -4   2   73.19    9.00
  11   4  -2   84.79    8.80
 -11  -4  -2   82.29    7.40
 -11   4  -2   81.69    8.60
 -11   4  -2   80.69    7.40
 -11  -4   2   77.79    9.90
  11  -4  -2   83.99    8.50
  11   4   2   80.09    5.50
 -11   4  -2   85.59    8.40
 -11  -4   2   70.29    6.80
  11  -4  -2   87.79    8.30
 -11  -5  -2    3.60    4.20
  11   5  -2   -0.60    5.30
  11   5  -2    0.20    4.10
  11  -5   2   -1.30    5.60
 -11   5   2    3.70    4.00
 -11   5   2    4.70    5.50
 -11  -5  -2    5.20    5.60
  11   5   2    4.50    3.30
 -11   5  -2   -2.30    4.30
  11  -5  -2    4.70    4.60
 -11  -5   2    5.00    5.30
 -11   5  -2   -7.30    4.50
 -11   5  -2    3.20    4.50
 -11  -5   2    1.70    5.20
  11  -5  -2   -5.40    5.20
 -11  -6  -2  115.39   10.10
  11   6  -2  121.29   12.20
 -11   6   2  130.49   10.60
 -11  -6  -2  138.49   13.40
 -11   6   2  125.79   15.70
  11  -6   2  154.58   17.70
  11   6  -2  100.49    9.70
  11   6   2  132.99    8.90
  11   6   2  128.69    9.90
 -11   6  -2  117.79   11.40
  11  -6  -2  118.59   14.40
 -11   6  -2   98.49   13.80
 -11  -6   2  125.89   14.00
  11  -6  -2   96.29   10.80
 -11  -6   2  116.49   10.30
  11   0  -3   -3.30    2.60
 -11   0   3   -0.30    2.30
 -11   0   3    4.00    2.70
 -11   0  -3    2.10    4.40
 -11   0  -3   -0.40    1.50
 -11   0   3    4.00    3.20
  11   0  -3   -0.20    1.60
  11   0   3   -1.90    2.30
  11   1  -3   62.99    4.20
  11   1  -3   53.69    5.80
 -11   1   3   64.89    6.00
  11  -1   3   56.19    6.10
 -11  -1  -3   72.09    3.60
  11   1  -3   73.89    4.70
  11  -1   3   53.59    5.40
 -11   1   3   56.89    6.20
 -11   1  -3   66.59    5.00
 -11   1  -3   69.89    6.60
 -11  -1   3   57.09    5.30
 -11  -1   3   54.99    5.40
  11  -1  -3   68.39    5.20
  11   1   3   62.39    4.50
 -11  -1   3   54.69    6.80
 -11   2   3  297.27   13.80
 -11  -2  -3  306.37   15.40
  11   2  -3  284.27   13.10
 -11  -2  -3  292.67   13.70
  11   2  -3  288.27   11.70
  11  -2   3  302.67   14.10
 -11   2   3  296.47   13.90
  11  -2   3  299.87   13.40
 -11   2   3  296.07   13.60
 -11   2  -3  288.17   12.90
 -11  -2   3  306.77   15.00
 -11  -2   3  305.67   12.40
  11  -2  -3  299.97   14.00
  11   2   3  308.37   11.20
 -11   2  -3  293.87   14.40
  11  -2  -3  283.47   13.20
  11   3  -3   52.69    7.00
  11   3  -3   51.59    4.40
 -11  -3  -3   62.09    6.20
 -11   3   3   51.59    6.20
 -11   3   3   50.19    7.20
 -11   3   3   49.99    7.10
  11  -3   3   53.79    7.30
 -11  -3  -3   59.69    8.40
 -11  -3   3   42.10    6.40
  11  -3  -3   71.59    6.20
 -11   3  -3   61.89    6.80
 -11  -3   3   52.69    5.50
  11   3   3   53.29    3.80
  11  -3  -3   50.09    6.60
 -11   3  -3   62.19    7.10
  11  -4   3   38.10    6.10
  11   4  -3   52.49    6.90
 -11  -4  -3   37.30    5.40
  11   4  -3   44.90    4.80
 -11  -4  -3   38.80    6.60
 -11   4   3   50.99    7.00
  11   4  -3   46.60    6.20
 -11  -4   3   47.70    7.40
 -11   4  -3   40.00    5.40
 -11   4  -3   42.00    6.00
 -11   4  -3   46.40    7.00
  11  -4  -3   32.90    5.80
  11   4   3   38.30    4.00
 -11  -4   3   48.20    5.90
  11  -4  -3   39.40    5.90
 -11  -5  -3   97.99    9.30
  11  -5   3  110.19   11.60
  11   5  -3   92.29   10.60
 -11   5   3   93.99   11.00
  11   5  -3  108.49    8.70
 -11   5   3  101.49    7.40
 -11  -5  -3  117.79   11.60
 -11   5  -3   99.59   10.50
 -11  -5   3   90.19   11.50
  11  -5  -3  112.39   10.10
  11   5   3   96.39    6.50
 -11   5  -3  102.69    9.40
  11   5   3  101.09    6.30
  11  -5  -3   86.89   11.70
 -11   5  -3   99.79   10.50
 -11  -5   3  111.69    8.80
 -11  -6  -3   12.20    7.10
 -11   6   3    7.20    5.20
  11   6  -3   13.00    7.00
 -11  -6  -3    5.20    5.40
  11   6  -3    4.90    5.40
 -11  -6   3    8.30   10.30
 -11   6  -3   13.00    5.90
  11   6   3    7.90    4.20
 -11   6  -3    6.30    7.80
  11   6   3    6.70    4.20
 -11  -6   3    5.10    5.60
  11  -6  -3    0.00    7.60
 -11   0   4    1.10    3.10
 -11   0   4   -0.30    2.90
 -11   0  -4    1.60    1.50
  11   0   4   -1.00    1.40
 -11   0  -4   -5.10    2.80
  11   0  -4   -1.10    1.60
  11   0   4   -0.30    3.10
 -11   0   4    0.60    2.90
  11   0  -4    4.00    2.70
 -11   1   4   65.79    6.80
 -11   1   4   62.89    6.30
 -11   1   4   73.69    6.40
 -11  -1  -4   58.49    6.30
  11   1  -4   55.09    7.30
 -11  -1  -4   58.59    3.30
  11   1  -4   55.49    4.90
  11  -1   4   65.39    6.40
  11  -1  -4   59.59    5.00
  11  -1  -4   72.89    6.60
  11   1   4   69.59    6.30
 -11   1  -4   74.79    6.60
 -11   1  -4   66.59    4.80
 -11  -1   4   69.59    5.20
  11   2  -4  258.87   13.40
  11  -2   4  301.47   13.80
 -11  -2  -4  268.17   14.60
 -11   2   4  295.47   13.40
 -11   2   4  299.87   13.10
 -11   2   4  299.57   12.60
  11   2  -4  236.58   12.40
  11   2  -4  259.37   11.30
 -11  -2  -4  261.57   13.00
 -11   2  -4  249.58   12.10
 -11  -2   4  299.07   14.60
  11  -2  -4  249.08   12.20
 -11  -2   4  300.47   11.40
  11  -2  -4  257.67   13.30
 -11   2  -4  260.77   13.60
 -11   3   4   73.49    6.50
  11   3  -4   65.29    6.80
 -11  -3  -4   67.19    6.50
  11   3  -4   66.79    7.90
  11  -3   4   87.19    8.20
 -11  -3  -4   71.09    8.90
  11   3  -4   63.09    5.40
 -11   3   4   89.49    8.10
 -11  -3   4   97.19    9.50
  11  -3  -4   55.89    7.00
 -11   3  -4   72.69    7.30
 -11  -3   4   83.69    5.80
  11  -3  -4   62.89    7.40
 -11   3  -4   59.09    7.90
  11   4  -4   59.99    9.30
  11   4  -4   66.49    7.10
 -11  -4  -4   65.09    7.00
  11  -4   4   60.39    9.10
 -11   4   4   49.10    6.70
 -11  -4  -4   72.29    8.60
  11   4  -4   73.39    6.10
 -11   4   4   73.49    9.20
 -11   4  -4   73.19    9.00
  11  -4  -4   68.39    8.60
  11  -4  -4   60.89    7.40
 -11   4  -4   63.29    7.70
 -11  -4   4   55.59    6.10
 -11  -4   4   72.69   10.00
 -11   4  -4   51.09    7.30
 -11   5   4   29.20    4.90
  11  -5   4   38.80    7.40
  11   5  -4   29.30    5.70
 -11  -5  -4   24.60    6.10
 -11   5   4   27.30    6.90
  11   5  -4   30.70    6.30
 -11  -5  -4   28.00    5.50
 -11   5   4   25.10    4.10
  11  -5  -4   20.60    6.00
 -11   5  -4   27.50    6.00
  11  -5  -4   39.90    7.20
 -11   5  -4   30.60    6.60
 -11  -5   4   26.10    7.70
 -11  -5   4   29.00    5.00
 -11   5  -4   20.00    5.80
 -11  -6  -4   68.89    8.50
 -11  -6  -4   68.59    9.70
  11   6  -4   71.89    9.70
  11  -6  -4   79.79   11.20
 -11   6  -4   64.39    8.40
 -11  -6   4   86.79   10.50
  11   0   5   -0.80    1.50
 -11   0  -5   -1.40    1.60
 -11   0   5   -1.90    3.30
  11   0   5   -2.40    3.10
 -11   0   5    0.50    2.60
 -11   0   5   -2.80    2.90
  11   0  -5   -3.70    2.70
  11   0  -5   -1.70    1.40
 -11   0  -5    4.10    2.80
  11  -1   5   28.60    4.00
 -11   1   5   33.10    5.00
 -11  -1  -5   37.60    5.50
 -11   1   5   37.20    5.60
  11  -1   5   36.90    5.20
  11   1  -5   36.70    5.00
  11   1  -5   36.30    4.70
 -11   1  -5   38.80    5.40
  11  -1  -5   47.70    6.40
 -11  -1   5   24.50    5.20
  11  -1  -5   33.30    4.10
 -11   1  -5   39.10    4.00
 -11  -1   5   31.10    4.00
 -11  -2  -5   18.80    5.30
 -11  -2  -5   26.40    4.40
  11   2  -5   25.40    3.60
  11  -2   5   17.60    4.30
  11  -2   5   19.70    3.60
 -11   2   5   19.50    4.50
 -11   2   5   20.70    3.80
  11   2  -5   18.40    4.40
  11   2  -5   26.60    4.40
 -11  -2   5   20.10    2.70
 -11   2  -5   25.00    3.70
 -11   2  -5   21.30    3.90
  11  -2  -5   21.10    3.60
 -11  -2   5   16.80    4.80
  11  -2  -5   19.90    4.20
 -11  -3  -5   56.19    7.50
  11   3  -5   48.90    6.50
  11   3  -5   50.79    6.70
 -11   3   5   47.30    6.50
  11  -3   5   47.00    6.50
 -11  -3  -5   49.20    6.50
  11   3  -5   51.39    7.00
 -11   3   5   44.00    5.90
 -11   3  -5   57.79    6.90
  11  -3  -5   41.60    6.00
  11  -3  -5   44.90    6.90
 -11  -3   5   34.20    4.50
 -11   3  -5   47.80    6.70
 -11  -3   5   46.90    7.20
  11   4  -5   36.00    4.70
 -11  -4  -5   31.60    5.50
 -11   4   5   38.00    4.40
  11   4  -5   33.20    5.30
  11  -4   5   33.70    6.00
  11   4  -5   51.19    7.20
 -11  -4  -5   28.00    6.70
 -11   4   5   43.60    6.70
  11  -4  -5   41.90    6.70
 -11  -4   5   36.70    5.30
 -11   4  -5   46.30    6.40
 -11   4  -5   39.50    6.10
 -11   4  -5   50.49    7.40
 -11  -4   5   44.00    7.50
  11  -4  -5   36.20    5.50
 -11   5   5   11.30    7.20
 -11  -5  -5   15.50    4.50
  11   5  -5   14.10    5.20
 -11  -5  -5   17.00    7.50
  11  -5   5   13.10    7.00
 -11   5   5   12.90    3.50
  11   5  -5   18.30    6.00
 -11   5   5   11.10    3.20
 -11  -5   5   14.60    4.50
 -11   5  -5   19.60    5.50
 -11   5  -5   23.50    6.50
  11  -5  -5    5.40    5.30
  11  -5  -5   19.60    6.70
 -11  -5   5   11.40    7.60
 -11   5  -5   21.50    6.30
  11   0   6    1.00    1.80
 -11   0  -6    0.00    1.50
  11   0   6   -0.60    3.20
  11   0  -6   -0.20    1.50
  11   0  -6   -3.40    2.80
 -11   0   6    1.60    3.80
 -11   0  -6    2.50    3.40
 -11   0   6    1.60    3.20
 -11   1   6  123.69    8.50
 -11  -1  -6  103.19    7.70
  11  -1   6  116.49    6.30
  11   1  -6  101.89    8.20
  11   1  -6   99.09    7.80
  11   1  -6  113.09    7.30
  11  -1   6  122.79    8.90
 -11   1   6  117.09    8.10
 -11   1  -6  118.39    8.30
  11  -1  -6  110.49    7.90
 -11   1  -6  103.09    6.20
  11  -1  -6   93.19    6.30
 -11  -1   6  102.99    9.00
 -11  -2  -6  146.89    9.60
  11  -2   6  155.08   10.50
 -11   2   6  162.48   10.10
  11   2  -6  151.98    8.60
 -11   2   6  147.09    8.50
  11   2  -6  133.39    8.90
  11  -2   6  158.88    8.00
  11   2  -6  135.69   10.20
 -11  -2   6  159.08   10.90
  11  -2  -6  134.19    9.50
  11  -2  -6  137.89    8.20
 -11   2  -6  136.19    8.20
 -11   2  -6  129.99   10.00
  11  -3   6  178.88   12.00
  11   3  -6  176.28   10.50
 -11  -3  -6  170.78   10.60
 -11   3   6  185.58    9.20
  11   3  -6  176.08   12.10
  11   3  -6  191.38    9.80
 -11  -3  -6  193.88   13.00
  11  -3   6  182.68    9.80
 -11   3   6  183.38   11.60
 -11   3  -6  199.38   10.70
 -11   3  -6  189.48   12.40
 -11  -3   6  188.78   12.60
  11  -3  -6  176.18   11.00
  11  -3  -6  177.88   11.80
 -11  -4  -6  124.99   11.90
  11  -4   6  121.79   11.40
 -11   4   6  111.59    6.50
  11   4  -6  124.39    9.90
  11   4  -6  117.99   11.00
 -11  -4  -6  117.59    9.10
  11   4  -6  114.39    8.80
 -11   4   6  118.39    6.00
  11  -4   6  110.59    8.60
 -11   4   6  133.29   11.50
 -11  -4   6  131.39   12.30
 -11   4  -6  113.49   11.10
  11  -4  -6  118.49   10.50
 -11   4  -6  116.79    9.90
 -11   4  -6  131.29   10.00
  11  -4  -6  133.79   10.60
 -11   5   6   50.79    9.50
  11  -5   6   33.30    8.20
 -11  -5  -6   44.80    8.50
  11   5  -6   48.50    6.90
  11   5  -6   37.30    7.40
 -11  -5  -6   45.20    6.20
  11  -5   6   50.59    6.50
 -11  -5   6   52.19    7.30
  11  -5  -6   45.00    7.00
 -11  -5   6   53.19   10.10
 -11  -5   6   60.69    6.80
 -11   5  -6   49.80    7.80
 -11   5  -6   42.00    7.50
 -11   5  -6   40.30    7.60
  11  -5  -6   40.50    7.50
 -11   0  -7   -1.50    1.70
  11   0  -7   -1.30    2.80
 -11   0  -7    1.40    3.50
 -11   0   7   -1.50    3.60
  11   0   7    0.10    3.60
  11   0  -7   -3.00    3.40
  11   0   7   -1.00    2.10
 -11   0   7   -0.80    3.60
  11  -1   7   23.90    5.00
 -11  -1  -7   23.90    4.70
  11   1  -7   24.30    4.00
  11  -1   7   27.60    3.70
  11   1  -7   30.50    5.20
 -11   1   7   24.80    4.60
  11   1  -7   20.10    4.70
 -11   1   7   25.80    5.20
 -11   1  -7   23.10    5.10
  11  -1  -7   29.00    3.90
 -11   1  -7   32.50    3.90
 -11  -1   7   24.20    5.20
  11  -1  -7   21.30    4.50
  11  -2   7  143.09    9.90
 -11   2   7  116.09    7.60
 -11  -2  -7  114.39    9.30
  11   2  -7  145.19   10.30
  11   2  -7  121.49    8.50
  11   2  -7  111.69    9.00
 -11   2   7  121.09    9.90
  11  -2   7  116.19    8.70
  11  -2  -7  126.19    9.70
  11  -2  -7  115.79    7.50
 -11  -2   7  135.09   10.90
 -11   2  -7  120.49    7.80
 -11   2  -7  119.59    9.70
 -11  -3  -7   55.59    6.90
  11  -3   7   57.89    6.60
 -11  -3  -7   65.69   10.00
 -11   3   7   63.79    5.50
  11  -3   7   48.60    7.00
  11   3  -7   68.79    7.20
  11   3  -7   57.99    7.40
 -11   3   7   50.19    7.10
  11   3  -7   52.49    7.20
 -11   3  -7   52.09    7.50
  11  -3  -7   60.29    7.20
 -11   3  -7   65.49    7.50
 -11  -3   7   53.09    7.80
 -11   3  -7   59.09    8.00
  11  -3  -7   69.89    8.60
  11   4  -7   92.69    9.30
  11   4  -7   87.89   10.30
  11   4  -7   84.79    8.80
 -11   4   7   88.09   10.90
  11  -4   7   83.49    8.60
 -11  -4  -7   77.29    8.20
 -11  -4  -7   97.19   11.90
  11  -4   7   82.79   11.10
 -11   4  -7  102.29    9.50
 -11   4  -7   95.09   10.30
  11  -4  -7  102.79    9.80
  11  -4  -7   91.29    9.60
 -11   4  -7   87.39    9.20
 -11  -4   7   95.79   10.80
 -11  -5  -7   11.30    7.20
  11   5  -7   27.60    5.70
  11  -5   7   18.80    5.10
  11  -5  -7   10.10    6.60
 -11   5  -7   19.80    5.90
 -11   5  -7   10.80    7.00
  11   0   8   -0.90    2.40
  11   0  -8    0.00    3.00
  11   0  -8    2.30    3.90
 -11   0  -8   -2.70    4.40
 -11   0  -8   -1.60    1.50
  11   0   8    0.80    4.50
  11  -1   8   75.89    6.10
 -11   1   8   71.79    8.30
  11  -1   8   75.59    8.70
  11   1  -8   57.19    6.90
  11   1  -8   56.89    7.50
  11   1  -8   53.19    6.70
 -11  -1  -8   54.99    7.40
 -11   1   8   74.99    7.50
  11  -1  -8   46.90    6.90
 -11  -1   8   63.69    8.70
 -11   1  -8   57.59    8.00
 -11   1  -8   46.40    4.80
  11  -1  -8   55.39    4.60
 -11   2   8  191.88   12.60
  11  -2   8  198.88   12.70
 -11  -2  -8  185.98   11.90
  11   2  -8  191.98   11.00
 -11   2   8  201.28    9.70
  11  -2   8  189.78    9.90
  11   2  -8  193.28   11.50
  11   2  -8  187.38   12.50
  11  -2  -8  183.68    9.50
 -11   2  -8  182.28   13.00
  11  -2  -8  201.78   12.40
 -11  -2   8  195.28   13.10
 -11   2  -8  192.18   10.20
 -11  -3  -8  100.89    9.00
  11   3  -8   78.49   10.50
  11   3  -8  110.19    9.20
 -11   3   8  122.09   11.00
  11   3  -8   83.19    8.80
 -11   3   8  118.19    6.10
  11  -3   8  121.69    8.30
  11  -3   8  118.29   11.00
 -11  -3  -8  111.69   12.10
 -11  -3   8  126.09   12.10
  11  -3  -8  107.79    9.00
 -11   3  -8  105.89   10.90
 -11   3  -8   96.79    8.80
  11  -3  -8   98.09   10.20
 -11   3  -8   92.69    8.50
 -11   4   8   42.50    8.30
 -11  -4  -8   55.89    7.60
  11   4  -8   51.19    7.00
  11   4  -8   48.50    8.10
  11  -4   8   49.40    8.30
 -11  -4  -8   53.49    8.80
  11  -4   8   47.70    6.10
 -11   4  -8   51.39    7.10
  11  -4  -8   67.19    9.40
 -11   4  -8   39.00    6.00
 -11  -4   8   44.80    9.20
 -11   4  -8   42.10    7.50
  11  -4  -8   40.30    7.60
 -11   0   9    1.50    4.50
  11   0  -9    0.70    4.50
 -11   0  -9    0.00    4.20
  11   0   9    0.80    3.00
  11   0  -9    1.70    4.50
  11   0  -9   -0.20    4.50
  11  -1   9    9.30    5.50
  11   1  -9   10.90    4.60
  11   1  -9   14.60    5.50
  11  -1   9   10.00    3.60
  11   1  -9   12.60    4.10
 -11   1   9   13.70    5.40
 -11   1   9   13.90    4.40
 -11  -1  -9   18.70    5.10
  11  -1  -9   13.50    5.30
 -11   1  -9   19.20    5.90
 -11   1  -9   14.10    3.20
  11  -1  -9   14.80    2.50
 -11  -1   9   16.60    5.60
  11   2  -9   53.79    7.60
 -11  -2  -9   54.29    6.30
 -11   2   9   40.30    4.70
  11  -2   9   45.30    6.60
  11  -2   9   44.60    6.80
  11   2  -9   41.00    6.10
  11   2  -9   34.70    7.10
 -11   2   9   40.30    7.10
 -11   2  -9   44.10    7.00
  11  -2  -9   49.30    5.80
 -11   2  -9   50.79    6.30
  11  -2  -9   41.40    6.60
 -11  -2   9   34.10    7.10
 -11   2  -9   58.99    7.40
 -11  -3  -9    9.20    6.70
 -11   3   9   -2.70    6.50
  11  -3   9   13.60    4.70
  11  -3   9    4.60    6.10
  11   3  -9    4.20    4.70
  11   3  -9    9.10    5.60
 -11  -3  -9    8.50    5.00
  11   3  -9    3.70    4.50
 -11   3  -9    1.60    5.30
 -11   3  -9   15.20    4.70
  11  -3  -9    7.30    5.00
 -11   3  -9    6.60    4.40
  11  -3  -9    5.30    6.00
 -11  -3   9   -2.60    6.10
  11   0 -10   -1.20    4.40
  11   0 -10   -9.50    4.70
 -11   0  10    1.10    4.70
 -11   0 -10   -0.20    4.50
  11   0 -10    5.80    4.90
  11   1 -10   32.50    5.80
  11   1 -10   24.60    6.10
  11   1 -10   26.20    6.00
  11  -1  10   27.80    5.10
 -11   1  10   31.50    5.60
 -11  -1 -10   26.70    6.00
  11  -1  10   30.00    6.60
 -11   1 -10   27.00    4.10
  11  -1 -10   30.10    6.80
 -11  -1  10   29.20    6.30
 -11   1 -10   27.40    6.00
  11   2 -10  238.08   13.50
  11   2 -10  238.78   15.50
 -11  -2 -10  245.58   13.80
  11  -2  10  230.78   15.70
  11   2 -10  244.18   14.10
 -11   2  10  244.48   11.00
  11  -2  10  235.08   12.50
 -11   2  10  235.98   15.70
 -11   2 -10  243.78   13.40
  11  -2 -10  248.48   11.10
 -11   2 -10  241.38   12.50
  11  -2 -10  240.18   14.50
 -11   2 -10  223.78   15.20
 -11  -2  10  241.28   15.70
  11  -3  10  114.39   14.10
  11   3 -10  117.49   11.80
 -11  -3 -10  138.79   13.40
  11   3 -10  126.09   12.40
  11  -3  10  102.49    9.80
 -11   3 -10  126.89   10.10
  11  -3 -10  126.49   10.20
 -11   3 -10  139.29   12.90
 -11  -3  10  126.89   14.20
 -11   0  11    2.80    5.70
 -11   0 -11   -3.60    5.60
  11   0 -11   -5.50    5.70
  11  -1  11   29.00    5.90
  11   1 -11   33.80    7.20
 -11  -1 -11   37.40    7.40
  11   1 -11   37.90   11.20
  11  -1  11   17.60    7.60
 -11   1  11   21.60    5.40
 -11  -1  11   24.90    6.70
 -11   1 -11   32.00    3.90
 -11   1 -11   29.00    6.40
 -11   1 -11   27.20    5.50
 -12   0   0  156.68    9.30
  12   0   0  153.98    8.30
  12   0   0  156.48    8.70
 -12   0   0  153.98   10.50
 -12   0   0  149.59    7.80
  12  -1   0  233.88   11.80
 -12  -1   0  240.88   10.60
  12   1   0  250.67   11.20
 -12  -1   0  258.67   12.20
  12   1   0  252.77   11.40
  12  -1   0  252.17   12.10
 -12   1   0  254.97   12.60
 -12  -1   0  273.37   14.00
 -12   1   0  246.98   11.50
 -12   2   0   11.70    3.40
  12   2   0   15.20    3.40
 -12   2   0   13.70    4.20
  12  -2   0   15.30    4.20
 -12  -2   0   15.70    3.90
 -12  -2   0   18.80    5.50
  12  -2   0   12.70    3.80
  12   3   0   39.80    5.30
 -12   3   0   56.19    6.40
 -12  -3   0   42.30    6.60
 -12  -3   0   41.00    7.10
 -12   3   0   53.29    6.80
  12  -3   0   47.30    7.10
  12  -3   0   45.60    6.70
  12   4   0   55.89    6.20
  12  -4   0   55.19    7.80
 -12   4   0   57.19    7.10
 -12   4   0   48.50    6.50
 -12  -4   0   47.60    7.40
  12  -4   0   50.69    7.00
 -12  -4   0   48.20    6.60
 -12   5   0   11.50    5.90
  12  -5   0   17.30    6.40
 -12  -5   0    3.70    4.60
 -12   5   0    7.20    4.80
 -12   5   0    7.10    5.00
 -12  -5   0   12.30    7.10
  12  -5   0   10.70    5.20
  12   5   0    3.50    4.40
  12   6   0   12.80    5.90
 -12  -6   0    9.80    8.20
 -12  -6   0    7.20    5.90
 -12   6   0    6.20    6.20
 -12   0   1  597.14   22.60
  12   0  -1  609.84   23.30
  12   0  -1  578.34   22.50
  12   0   1  586.34   23.10
  12   0   1  608.94   22.70
 -12   0   1  590.04   23.30
 -12   0  -1  613.94   23.80
 -12   0  -1  634.74   24.80
 -12   0  -1  600.94   22.20
 -12   1   1  372.96   16.40
 -12  -1  -1  352.56   16.00
 -12   1   1  398.76   17.00
 -12  -1  -1  346.07   14.20
  12   1  -1  348.27   15.30
  12  -1   1  404.96   16.10
 -12  -1  -1  372.16   17.80
  12   1  -1  342.37   14.70
 -12   1   1  383.56   15.70
  12  -1   1  370.06   18.50
  12  -1  -1  342.37   15.50
  12  -1  -1  360.76   16.00
 -12   1  -1  337.07   15.00
 -12  -1   1  383.06   14.80
 -12  -1   1  404.36   17.80
 -12  -1   1  387.96   15.90
  12   1   1  406.26   15.70
  12   1   1  399.76   15.10
  12   2  -1   61.29    6.10
  12   2  -1   63.39    4.10
 -12  -2  -1   59.79    6.90
 -12   2   1   75.29   11.00
  12  -2   1   67.19    6.80
  12  -2   1   65.69    8.30
 -12  -2  -1   62.59    8.40
 -12   2   1   78.69    6.70
  12  -2  -1   61.79    6.90
  12   2   1   74.69    5.50
  12  -2  -1   69.49    7.10
 -12   2  -1   65.19    7.50
 -12  -2   1   72.69    7.80
 -12  -2   1   63.19    8.80
  12  -3   1   42.00    5.70
  12  -3   1   30.80    4.80
 -12   3   1   29.70    4.70
 -12   3   1   38.40    6.00
  12   3  -1   37.80    4.70
 -12  -3  -1   34.20    6.40
 -12  -3  -1   38.70    5.40
  12   3  -1   33.90    3.30
  12  -3  -1   32.60    5.40
 -12  -3   1   35.30    4.90
  12   3   1   35.60    4.90
  12  -3  -1   36.50    5.10
 -12  -3   1   31.70    6.20
 -12   3  -1   35.00    6.10
 -12   3  -1   45.70    5.90
  12   4  -1  303.17   13.40
 -12  -4  -1  280.47   16.20
  12  -4   1  277.37   14.70
 -12   4   1  266.57   15.60
 -12   4   1  288.17   15.30
 -12  -4  -1  301.07   14.20
  12  -4   1  308.77   15.80
  12  -4  -1  313.27   15.80
 -12   4  -1  312.87   15.20
  12  -4  -1  294.97   15.70
  12   4   1  296.77   12.50
 -12  -4   1  312.47   17.30
 -12   4  -1  278.57   16.20
 -12  -5  -1  172.38   11.40
 -12   5   1  227.38   17.90
  12  -5   1  196.28   16.20
 -12  -5  -1  204.18   14.80
 -12   5   1  198.68   11.70
  12   5  -1  185.58   11.30
 -12  -5   1  211.68   14.40
 -12   5  -1  163.08   13.40
  12  -5  -1  175.58   12.40
  12   5   1  203.68   10.20
 -12  -5   1  204.08   11.40
 -12   5  -1  193.68   13.20
  12  -5  -1  160.68   13.60
 -12   5  -1  175.68   11.70
 -12   6   1  117.99   11.50
 -12  -6  -1  104.79   14.60
  12   6  -1  104.09   10.60
 -12  -6  -1  105.89   10.70
 -12   6  -1  105.99   11.90
 -12  -6   1  107.39   10.90
  12   6   1  122.79    9.70
  12   0  -2  134.39    7.20
  12   0   2  124.69    8.20
 -12   0  -2  139.19    6.80
 -12   0   2  123.69    8.20
 -12   0   2  111.09   11.30
 -12   0  -2  146.49    9.80
  12   0   2  130.69    7.80
  12   0  -2  147.79    8.50
 -12   0   2  132.29    7.80
 -12  -1  -2   64.19    9.10
  12  -1   2   69.09    6.50
 -12   1   2   82.29    7.80
  12  -1   2   84.39    6.40
 -12  -1  -2   63.29    8.40
  12   1  -2   55.59    4.60
  12   1  -2   66.39    6.30
 -12  -1  -2   63.39    4.20
 -12   1   2   77.39    7.20
  12   1   2   73.49    5.40
  12  -1  -2   63.29    7.40
 -12  -1   2   79.39    5.50
 -12   1  -2   48.00    6.80
  12   1   2   89.49    6.60
 -12  -1   2   72.79    6.50
 -12  -1   2   75.99    8.40
  12  -1  -2   56.79    5.50
 -12   1  -2   54.99    5.30
 -12  -2  -2    7.10    3.50
 -12  -2  -2    7.70    4.40
 -12   2   2    2.10    4.10
  12  -2   2    5.80    3.80
  12   2  -2    5.70    2.00
 -12   2   2    8.90    3.90
  12  -2   2    4.00    3.40
 -12   2   2   10.10    3.90
  12   2  -2    6.30    3.40
  12   2   2    6.50    2.60
 -12  -2   2    7.80    3.30
 -12   2  -2    6.90    3.40
 -12   2  -2    7.70    4.20
  12  -2  -2    7.40    3.50
 -12  -2   2   11.20    5.20
  12  -2  -2    5.20    3.30
  12  -3   2  220.48   12.50
  12  -3   2  217.98   12.00
  12   3  -2  215.18    9.00
 -12   3   2  204.38   12.40
 -12  -3  -2  203.48   13.50
  12   3  -2  212.98   11.00
 -12  -3  -2  204.18   11.50
 -12   3   2  214.18   11.70
 -12  -3   2  210.48   14.00
 -12   3  -2  214.88   13.10
 -12  -3   2  230.18   11.00
 -12   3  -2  214.28   11.60
  12  -3  -2  199.58   11.90
  12  -3  -2  215.08   11.90
  12   3   2  223.38    9.60
  12   4  -2   97.89    7.50
 -12  -4  -2   97.29    8.40
 -12  -4  -2   98.49   10.90
  12  -4   2   90.29   10.30
 -12   4   2   80.99    9.40
  12  -4  -2   98.49    9.60
 -12  -4   2   94.19    8.30
 -12   4  -2   96.99    9.30
  12  -4  -2   96.99    9.20
 -12   4  -2   97.39   10.10
 -12  -4   2  103.99   11.40
  12   4   2   92.39    6.50
 -12   5   2   22.40    6.80
  12   5  -2   22.40    5.10
  12  -5   2   27.70    7.70
 -12   5   2   31.50    5.60
 -12  -5  -2   22.10    5.80
 -12  -5  -2   20.60    6.70
  12   5   2   31.20    4.50
 -12  -5   2   30.40    5.90
 -12   5  -2    9.00    6.00
 -12  -5   2   14.40    6.30
 -12   5  -2   15.80    5.40
  12  -5  -2   18.70    5.40
 -12   5  -2   18.10    6.00
  12  -5  -2   17.80    6.00
  12   0  -3  693.83   25.80
 -12   0   3  630.34   24.80
 -12   0   3  640.94   25.10
 -12   0   3  627.54   27.00
 -12   0  -3  666.03   23.80
  12   0   3  634.54   25.40
 -12   0  -3  720.13   26.50
  12   0  -3  687.03   24.30
  12   0   3  670.33   24.20
 -12   1   3  298.27   14.50
 -12  -1  -3  328.47   15.70
 -12  -1  -3  323.07   14.70
  12  -1   3  303.27   13.40
  12  -1   3  302.37   14.30
  12   1  -3  313.57   12.30
 -12  -1  -3  317.67   11.70
  12   1  -3  327.57   12.60
 -12   1   3  298.37   14.80
 -12   1   3  297.77   13.90
 -12  -1   3  256.87   16.20
  12   1   3  297.97   13.80
  12   1   3  311.17   12.30
 -12   1  -3  316.27   14.90
 -12  -1   3  308.17   15.70
  12  -1  -3  309.87   13.30
  12  -1  -3  333.27   14.80
 -12  -1   3  296.67   13.10
 -12   1  -3  311.97   12.90
 -12   2   3    3.40    3.40
  12  -2   3    8.90    3.90
  12   2  -3    6.00    2.40
  12   2  -3    8.40    4.20
 -12  -2  -3    3.20    4.40
  12  -2   3    3.20    3.60
 -12   2   3    3.40    4.10
 -12  -2  -3    6.50    3.60
 -12   2   3    1.60    3.70
  12   2   3    3.00    2.30
 -12  -2   3    5.00    3.20
  12  -2  -3    3.90    3.40
 -12  -2   3    4.60    4.20
 -12   2  -3    9.80    3.50
 -12   2  -3    3.80    3.60
  12  -2  -3    5.30    3.90
 -12  -3  -3   95.69    8.10
 -12  -3  -3   86.69    9.90
  12   3  -3  104.19    6.10
 -12   3   3  102.29    8.90
  12   3  -3  105.09    7.70
  12  -3   3  115.39    9.20
 -12   3   3  113.69    8.90
 -12   3   3  100.09    9.10
  12   3   3  103.59    5.50
 -12   3  -3  106.39    8.40
  12  -3  -3   94.79    8.50
 -12  -3   3  100.19    7.50
  12  -3  -3   95.09    8.70
 -12   3  -3   93.99    9.40
 -12  -3   3  109.19   10.50
  12   4  -3  344.07   14.80
  12   4  -3  314.97   16.50
  12  -4   3  300.27   16.70
 -12  -4  -3  353.76   17.90
  12   4  -3  330.27   13.10
 -12  -4  -3  313.47   15.30
 -12   4   3  299.77   16.20
 -12   4   3  300.07   15.00
 -12   4  -3  338.57   15.90
  12  -4  -3  328.67   16.30
  12   4   3  295.37   12.00
 -12  -4   3  312.27   14.10
[truncated: 706,962 more chars]
