# Supplementary material for: Crystal structures of 1′-amino­cobaltocenium-1-carb­oxy­lic acid chloride monohydrate and of its azo dye 1′-[2-(1-amino-2,6-dimethylphenyl)diazen-1-yl]cobaltocenium-1-carb­oxy­lic acid hexa­fluorido­phosphate monohydrate
Source: Acta Crystallogr E Crystallogr Commun. 2019 Jan 15;75(Pt 2):208–13. doi: 10.1107/S2056989019000562 (PMC6362669; doi:10.1107/S2056989019000562)
Supplement: Supplementary file 2 [file e-75-00208-3sup4.hkl]

data_3                                                                          
_shelx_title ' p_b.res in Pca2(1)'                                              
_shelx_refln_list_code          4                                               
_shelx_F_calc_maximum      211.12                                               
_exptl_crystal_F_000       616.00                                               
_reflns_d_resolution_high  0.8190                                               
                                                                                
loop_                                                                           
 _space_group_symop_operation_xyz                                               
 'x, y, z'                                                                      
 '-x, -y, z+1/2'                                                                
 'x+1/2, -y, z'                                                                 
 '-x+1/2, y, z+1/2'                                                             
                                                                                
_cell_length_a    14.7269                                                       
_cell_length_b     6.7024                                                       
_cell_length_c    11.7607                                                       
_cell_angle_alpha  90.000                                                       
_cell_angle_beta   90.000                                                       
_cell_angle_gamma  90.000                                                       
                                                                                
_shelx_F_squared_multiplier     1.000                                           
                                                                                
loop_                                                                           
 _refln_index_h                                                                 
 _refln_index_k                                                                 
 _refln_index_l                                                                 
 _refln_F_squared_calc                                                          
 _refln_F_squared_meas                                                          
 _refln_F_squared_sigma                                                         
 _refln_observed_status                                                         
   0   0 -14        687.35        671.92        30.02 o                         
   2   0 -14        391.23        422.92        14.42 o                         
   4   0 -14        824.31        701.56        44.51 o                         
   0   1 -14        429.41        459.17        19.96 o                         
   1   1 -14         10.45         18.86         5.20 o                         
   2   1 -14        357.89        398.37        10.39 o                         
   3   1 -14         83.55        104.20         6.43 o                         
   2   0 -13         85.39         96.92         7.09 o                         
   4   0 -13        923.57       1014.66        18.68 o                         
   6   0 -13         34.07         34.11         7.66 o                         
   1   1 -13        416.89        395.01         8.88 o                         
   2   1 -13        103.72        106.73         5.22 o                         
   3   1 -13        131.52        144.27         6.30 o                         
   4   1 -13         76.08         96.53         5.33 o                         
   5   1 -13        156.15        178.34         6.69 o                         
   6   1 -13        220.18        229.20         7.62 o                         
   7   1 -13         98.45        119.44        11.19 o                         
   1   2 -13        514.03        573.02        10.88 o                         
   2   2 -13          1.18          8.90         4.48 o                         
   3   2 -13        765.01        767.77        12.46 o                         
   4   2 -13         98.78        111.97         5.97 o                         
   5   2 -13         60.83         76.47         5.39 o                         
   6   2 -13          4.21         16.00         6.43 o                         
   1   3 -13        665.10        674.54        12.37 o                         
   2   3 -13         31.33         48.07         6.54 o                         
   3   3 -13        386.61        407.66        11.68 o                         
   0   0 -12       4386.80       4402.68        80.12 o                         
   2   0 -12       1523.24       1590.42        25.74 o                         
   4   0 -12       1171.72       1174.20        19.45 o                         
   6   0 -12        460.98        484.71        13.87 o                         
   8   0 -12         65.10         75.83         6.94 o                         
   0   1 -12        371.52        397.36        11.02 o                         
   1   1 -12         99.97        106.18         4.55 o                         
   2   1 -12        681.55        668.23         9.86 o                         
   3   1 -12        246.15        238.01         6.68 o                         
   4   1 -12        591.35        613.43        10.10 o                         
   5   1 -12        458.47        463.01         9.39 o                         
   6   1 -12        134.35        145.76         5.88 o                         
   7   1 -12        223.50        246.69         7.81 o                         
   8   1 -12        160.09        168.35         8.35 o                         
   9   1 -12        305.07        326.91        22.86 o                         
   0   2 -12        298.07        297.25        10.48 o                         
   1   2 -12        552.52        526.60         8.95 o                         
   2   2 -12        177.16        185.89         6.26 o                         
   3   2 -12        164.19        173.71         6.33 o                         
   4   2 -12        147.94        150.64         6.20 o                         
   5   2 -12        603.15        600.26        10.79 o                         
   6   2 -12         53.25         53.75         4.96 o                         
   7   2 -12        673.52        669.58        12.85 o                         
   8   2 -12         23.25         28.74         9.61 o                         
   0   3 -12         48.64         61.77         6.85 o                         
   1   3 -12        234.09        228.81         7.04 o                         
   2   3 -12        153.39        176.84         6.86 o                         
   3   3 -12        264.62        267.30         9.37 o                         
   4   3 -12        178.63        177.37         8.54 o                         
   5   3 -12        655.12        632.87        14.33 o                         
   6   3 -12         44.57         47.11         6.43 o                         
   7   3 -12        518.53        520.83        26.35 o                         
   0   4 -12       1712.73       1713.78        34.47 o                         
   1   4 -12        221.34        224.24        10.58 o                         
   2   4 -12        661.03        656.27        13.22 o                         
   3   4 -12        220.76        255.84        15.08 o                         
   4   4 -12        511.50        538.80        21.58 o                         
   2   0 -11        239.81        255.01         9.04 o                         
   4   0 -11        301.38        326.69         9.32 o                         
   6   0 -11       1874.81       1915.44        30.27 o                         
   8   0 -11        202.80        223.25         9.94 o                         
  10   0 -11       1297.72       1307.62        47.18 o                         
   1   1 -11       1427.40       1406.10        15.04 o                         
   2   1 -11        248.86        246.51         6.58 o                         
   3   1 -11        141.90        142.88         5.05 o                         
   4   1 -11         18.35         30.71         3.58 o                         
   5   1 -11        288.91        291.29         7.29 o                         
   6   1 -11        609.62        621.54         9.90 o                         
   7   1 -11         36.28         44.09         4.38 o                         
   8   1 -11        349.15        360.09         9.17 o                         
   9   1 -11         37.74         48.60         6.12 o                         
  10   1 -11        970.87        929.78        18.82 o                         
  11   1 -11        111.71        139.80        10.62 o                         
   1   2 -11        393.30        417.84         7.69 o                         
   2   2 -11         41.28         43.33         3.46 o                         
   3   2 -11        388.76        377.81         7.86 o                         
   4   2 -11         27.18         33.41         4.01 o                         
   5   2 -11        453.39        421.51         9.38 o                         
   6   2 -11        329.78        323.51         9.37 o                         
   7   2 -11         36.44         43.22         5.37 o                         
   8   2 -11          7.96          7.86         6.37 o                         
   9   2 -11         21.62         29.84         7.84 o                         
  10   2 -11        207.42        216.86        10.96 o                         
   1   3 -11       1238.57       1196.15        15.37 o                         
   2   3 -11        113.78        120.42         5.95 o                         
   3   3 -11        263.18        245.82         8.80 o                         
   4   3 -11         57.42         71.24         6.17 o                         
   5   3 -11        569.90        570.70        22.94 o                         
   6   3 -11        250.26        256.43        10.28 o                         
   7   3 -11         45.31         45.13         6.00 o                         
   8   3 -11        188.83        208.00         8.59 o                         
   9   3 -11         64.48         89.45        10.00 o                         
   1   4 -11        370.39        379.53        11.87 o                         
   2   4 -11         41.31         44.23         5.61 o                         
   3   4 -11         62.54         73.74         5.61 o                         
   4   4 -11        475.63        467.16        12.31 o                         
   5   4 -11        352.72        371.35        20.23 o                         
   6   4 -11        475.07        460.48        12.90 o                         
   7   4 -11         29.79         19.33         6.46 o                         
   1   5 -11        298.11        282.05        23.13 o                         
   2   5 -11        267.35        289.08        16.25 o                         
   3   5 -11         15.88         33.48         9.32 o                         
   0   0 -10       3742.19       3809.07        68.45 o                         
   2   0 -10       5274.51       5360.79        71.07 o                         
   4   0 -10       1987.38       2090.58        30.50 o                         
   6   0 -10       1294.02       1296.55        21.49 o                         
   8   0 -10        291.04        259.86         9.98 o                         
  10   0 -10        195.17        185.59        10.29 o                         
  12   0 -10        279.82        246.48        38.15 o                         
   0   1 -10        419.54        418.44         9.47 o                         
   1   1 -10         27.54         26.16         2.82 o                         
   2   1 -10       1432.13       1474.78        15.23 o                         
   3   1 -10       1233.53       1227.32        14.11 o                         
   4   1 -10        788.51        805.82        10.86 o                         
   5   1 -10        833.10        852.08        11.94 o                         
   6   1 -10       1179.78       1132.71        14.36 o                         
   7   1 -10        255.40        260.50         7.56 o                         
   8   1 -10        177.26        165.34         6.74 o                         
   9   1 -10        308.92        302.70        10.35 o                         
  10   1 -10         28.93         44.94         6.80 o                         
  11   1 -10        126.75        121.56         9.28 o                         
  12   1 -10         89.70         95.50         8.39 o                         
   0   2 -10        471.77        469.91        11.40 o                         
   1   2 -10        306.79        312.48         6.35 o                         
   2   2 -10        380.05        388.21         7.09 o                         
   3   2 -10        806.21        793.46        11.11 o                         
   4   2 -10        176.13        175.33         5.83 o                         
   5   2 -10       1095.67       1084.29        15.88 o                         
   6   2 -10        111.81        112.84         6.26 o                         
   7   2 -10       2394.44       2306.32        29.24 o                         
   8   2 -10         41.83         45.04         6.02 o                         
   9   2 -10        571.15        591.34        15.64 o                         
  10   2 -10         11.20         15.15         6.60 o                         
  11   2 -10       1065.10       1053.67        19.69 o                         
  12   2 -10          1.86          8.34        12.72 o                         
   0   3 -10         97.72        100.66         6.61 o                         
   1   3 -10         27.58         26.38         3.44 o                         
   2   3 -10        180.33        175.48         7.23 o                         
   3   3 -10       1115.25       1098.42        18.07 o                         
   4   3 -10        133.86        135.46         6.95 o                         
   5   3 -10        957.85        934.07        17.97 o                         
   6   3 -10        232.67        222.63         9.24 o                         
   7   3 -10        845.68        815.86        14.89 o                         
   8   3 -10        185.50        180.81         8.83 o                         
   9   3 -10        773.57        715.53        17.38 o                         
  10   3 -10        205.90        220.40         9.95 o                         
  11   3 -10        529.07        561.68        20.64 o                         
   0   4 -10       2149.65       2164.41        49.80 o                         
   1   4 -10        308.08        294.48         9.42 o                         
   2   4 -10       1632.85       1622.08        22.51 o                         
   3   4 -10        370.10        371.58        13.07 o                         
   4   4 -10       1286.86       1270.87        21.58 o                         
   5   4 -10        244.62        263.68        10.22 o                         
   6   4 -10        484.11        498.86        12.17 o                         
   7   4 -10        132.46        146.95         8.37 o                         
   8   4 -10         68.11         92.54         7.78 o                         
   9   4 -10        138.36        144.75        11.42 o                         
   0   5 -10        875.13        850.79        57.16 o                         
   1   5 -10        215.18        215.99        14.01 o                         
   2   5 -10       1378.01       1345.50        24.78 o                         
   3   5 -10        241.53        252.40        19.39 o                         
   4   5 -10        473.80        469.60        19.35 o                         
   5   5 -10         88.56         83.51         7.40 o                         
   6   5 -10        371.83        349.62        18.58 o                         
   2   0  -9        174.21        181.40         6.29 o                         
   4   0  -9       2011.11       2067.70        28.09 o                         
   6   0  -9        362.82        308.78         9.55 o                         
   8   0  -9       5015.31       5092.54        83.03 o                         
  10   0  -9        741.67        749.25        18.98 o                         
  12   0  -9        951.43        921.21        41.82 o                         
   1   1  -9       1224.19       1232.37        13.23 o                         
   2   1  -9        201.19        195.35         4.66 o                         
   3   1  -9       1015.20       1016.53        11.50 o                         
   4   1  -9        192.73        191.14         5.89 o                         
   5   1  -9        258.68        269.82         6.81 o                         
   6   1  -9       1575.48       1607.46        18.93 o                         
   7   1  -9        106.10        107.92         5.17 o                         
   8   1  -9       1122.43       1091.31        18.31 o                         
   9   1  -9        125.72        116.65         6.83 o                         
  10   1  -9        442.14        420.88        12.83 o                         
  11   1  -9         61.23         64.13         6.17 o                         
  12   1  -9       1477.03       1377.47        23.47 o                         
  13   1  -9        368.47        348.72        12.27 o                         
   1   2  -9       1442.58       1552.06        17.68 o                         
   2   2  -9          8.18         12.09         2.54 o                         
   3   2  -9        987.57       1017.47        14.77 o                         
   4   2  -9        236.55        236.80         6.96 o                         
   5   2  -9          1.75         10.83         4.60 o                         
   6   2  -9         77.98         81.93         5.30 o                         
   7   2  -9       1090.70       1095.62        16.66 o                         
   8   2  -9        353.94        361.81        10.77 o                         
   9   2  -9        329.21        304.42        10.86 o                         
  10   2  -9         41.64         41.76         5.96 o                         
  11   2  -9        196.64        211.53         9.85 o                         
  12   2  -9        147.34        173.03        10.37 o                         
  13   2  -9        263.50        311.03        30.67 o                         
   1   3  -9        957.28        908.49        14.64 o                         
   2   3  -9        256.97        249.84         7.91 o                         
   3   3  -9       1274.83       1227.59        19.35 o                         
   4   3  -9          3.15         -1.92         4.12 o                         
   5   3  -9        371.18        365.68        10.44 o                         
   6   3  -9        697.31        719.13        14.05 o                         
   7   3  -9         96.42        109.45         6.10 o                         
   8   3  -9        377.29        376.50        12.04 o                         
   9   3  -9        170.45        160.55         7.98 o                         
  10   3  -9        443.49        425.89        13.63 o                         
  11   3  -9         34.60         31.03         7.00 o                         
  12   3  -9        299.25        288.88        16.65 o                         
   1   4  -9        329.31        338.22         9.22 o                         
   2   4  -9        248.43        254.57        10.69 o                         
   3   4  -9        311.53        329.37        11.52 o                         
   4   4  -9        331.80        324.82        10.87 o                         
   5   4  -9         33.01         27.89         5.12 o                         
   6   4  -9        430.52        408.32        10.77 o                         
   7   4  -9        263.65        267.45        11.02 o                         
   8   4  -9       1415.10       1381.03        22.21 o                         
   9   4  -9        129.19        134.98         8.44 o                         
  10   4  -9        936.61        878.40        18.42 o                         
   1   5  -9        284.58        290.12        16.69 o                         
   2   5  -9         21.27         24.11         6.78 o                         
   3   5  -9         85.08         83.83         9.78 o                         
   4   5  -9        553.50        529.12        29.05 o                         
   5   5  -9         43.53         34.60         6.54 o                         
   6   5  -9        632.20        616.39        17.09 o                         
   7   5  -9        152.46        183.35        12.46 o                         
   8   5  -9        738.82        703.80        36.05 o                         
   1   6  -9        460.34        444.41        26.28 o                         
   2   6  -9         31.00         34.48        14.33 o                         
   3   6  -9         77.45         96.44        10.45 o                         
   4   6  -9        164.23        172.79        18.72 o                         
   0   0  -8      10804.11      10590.42       178.12 o                         
   2   0  -8       1304.19       1243.28        17.91 o                         
   4   0  -8       5801.91       5775.16        70.36 o                         
   6   0  -8        442.65        447.23        15.14 o                         
   8   0  -8        160.18        168.21        10.23 o                         
  10   0  -8        123.72        115.49         8.13 o                         
  12   0  -8        421.13        446.50        16.17 o                         
  14   0  -8        672.73        685.77        29.22 o                         
   0   1  -8       2493.02       2461.48        31.89 o                         
   1   1  -8        583.19        598.41         7.53 o                         
   2   1  -8       1388.45       1365.68        14.67 o                         
   3   1  -8       1025.98       1029.40        12.08 o                         
   4   1  -8       1176.25       1140.59        14.38 o                         
   5   1  -8        380.22        363.85         7.10 o                         
   6   1  -8        629.22        605.81        12.62 o                         
   7   1  -8        295.92        294.27         8.39 o                         
   8   1  -8        861.74        860.68        14.40 o                         
   9   1  -8        950.71        941.11        17.89 o                         
  10   1  -8        739.74        705.91        14.45 o                         
  11   1  -8        232.55        232.17         9.60 o                         
  12   1  -8        148.16        144.21         8.12 o                         
  13   1  -8        220.00        226.19        13.87 o                         
  14   1  -8        231.63        238.71        10.57 o                         
   0   2  -8        739.63        768.37        15.56 o                         
   1   2  -8       1545.38       1571.28        18.28 o                         
   2   2  -8        594.67        590.51         9.02 o                         
   3   2  -8        139.66        150.78         5.02 o                         
   4   2  -8        500.54        494.91         8.75 o                         
   5   2  -8       4980.83       5058.80        62.93 o                         
   6   2  -8        105.49        106.87         5.58 o                         
   7   2  -8       2101.53       2134.19        26.47 o                         
   8   2  -8         29.47         24.67         4.55 o                         
   9   2  -8        967.49        945.54        16.08 o                         
  10   2  -8         29.44         31.94         5.80 o                         
  11   2  -8        824.90        828.26        17.47 o                         
  12   2  -8          2.08         -4.41         6.35 o                         
  13   2  -8        699.39        715.05        17.61 o                         
  14   2  -8          5.77          1.17        15.42 o                         
   0   3  -8        256.11        245.34         7.45 o                         
   1   3  -8        770.98        780.03        12.18 o                         
   2   3  -8        294.59        296.06         9.80 o                         
   3   3  -8        718.26        674.43        13.54 o                         
   4   3  -8         94.57         91.48         5.20 o                         
   5   3  -8        914.46        877.93        16.20 o                         
   6   3  -8        529.20        500.44        10.36 o                         
   7   3  -8        526.10        500.44        12.24 o                         
   8   3  -8        233.38        213.40         9.71 o                         
   9   3  -8       1794.94       1689.88        24.38 o                         
  10   3  -8         87.81         90.15         6.69 o                         
  11   3  -8        449.02        432.45        13.15 o                         
  12   3  -8         94.85        105.61         8.01 o                         
  13   3  -8        473.94        442.70        18.92 o                         
   0   4  -8       1872.44       1872.70        51.66 o                         
   1   4  -8        576.61        567.78        13.35 o                         
   2   4  -8       1033.92       1003.43        19.26 o                         
   3   4  -8        229.79        221.21        11.18 o                         
   4   4  -8       1827.09       1808.15        31.83 o                         
   5   4  -8        353.11        345.45         9.99 o                         
   6   4  -8        271.38        266.24         8.50 o                         
   7   4  -8        324.26        334.83        11.59 o                         
   8   4  -8          9.18         13.77         5.83 o                         
   9   4  -8        374.73        364.76        12.46 o                         
  10   4  -8         42.18         43.07         6.83 o                         
  11   4  -8        203.17        217.13        10.91 o                         
  12   4  -8        176.60        188.28        14.20 o                         
   0   5  -8       2791.89       2732.61        76.81 o                         
   1   5  -8         25.55         28.48         7.87 o                         
   2   5  -8        991.86        922.62        24.33 o                         
   3   5  -8        649.19        643.09        18.30 o                         
   4   5  -8        767.94        743.22        19.11 o                         
   5   5  -8        155.08        165.30        11.40 o                         
   6   5  -8        314.41        315.83        10.85 o                         
   7   5  -8          1.32          7.89         6.71 o                         
   8   5  -8        201.79        211.54        10.13 o                         
   9   5  -8        282.93        291.71        13.04 o                         
  10   5  -8         59.76         61.16        11.48 o                         
   0   6  -8        604.87        534.92        48.87 o                         
   1   6  -8          5.72         23.03        12.31 o                         
   2   6  -8        455.89        455.86        17.21 o                         
   3   6  -8        504.20        492.33        18.24 o                         
   4   6  -8        425.39        411.82        18.77 o                         
   5   6  -8        812.45        777.22        27.44 o                         
   6   6  -8         52.71         39.42        10.78 o                         
   7   6  -8        933.72        868.24        46.34 o                         
   2   0  -7       1533.71       1619.86        21.68 o                         
   4   0  -7        292.84        303.15         8.73 o                         
   6   0  -7       1916.99       1868.32        33.44 o                         
   8   0  -7       1724.20       1687.18        31.58 o                         
  10   0  -7       6314.60       6424.67       103.32 o                         
  12   0  -7       1095.92       1062.43        21.43 o                         
  14   0  -7       1142.96       1087.64        23.86 o                         
   1   1  -7       2374.56       2414.22        23.01 o                         
   2   1  -7         49.12         47.43         2.36 o                         
   3   1  -7        744.92        727.38         9.86 o                         
   4   1  -7        437.84        419.09         7.03 o                         
   5   1  -7        927.69        928.62        12.15 o                         
   6   1  -7       2926.42       2912.93        35.54 o                         
   7   1  -7        128.40        133.18         6.09 o                         
   8   1  -7       1366.33       1328.11        20.09 o                         
   9   1  -7        183.30        177.61         7.25 o                         
  10   1  -7       2270.93       2170.65        30.83 o                         
  11   1  -7         97.51        116.30         6.82 o                         
  12   1  -7        514.50        516.76        13.66 o                         
  13   1  -7        152.18        150.41         9.08 o                         
  14   1  -7        763.56        752.86        17.81 o                         
  15   1  -7        425.96        451.77        21.44 o                         
   1   2  -7       5546.10       5928.10        69.14 o                         
   2   2  -7        219.73        226.25         5.08 o                         
   3   2  -7       3939.91       4210.67        48.27 o                         
   4   2  -7         93.72         86.08         3.55 o                         
   5   2  -7       1272.33       1379.43        19.18 o                         
   6   2  -7        659.10        687.53        11.90 o                         
   7   2  -7        291.81        299.42        10.34 o                         
   8   2  -7        207.61        189.56         8.01 o                         
   9   2  -7        167.88        169.34         8.21 o                         
  10   2  -7        189.98        197.07         9.04 o                         
  11   2  -7        508.47        530.02        13.62 o                         
  12   2  -7         50.06         47.77         6.82 o                         
  13   2  -7        137.91        140.57         8.89 o                         
  14   2  -7         78.65         76.83         8.36 o                         
  15   2  -7        858.42        867.94        36.34 o                         
   1   3  -7       2278.95       2240.27        29.32 o                         
   2   3  -7         44.60         41.55         3.79 o                         
   3   3  -7       1253.86       1222.01        23.27 o                         
   4   3  -7          7.43          5.77         3.72 o                         
   5   3  -7       1387.34       1357.01        19.60 o                         
   6   3  -7       1460.31       1433.26        20.30 o                         
   7   3  -7        262.31        243.46         8.30 o                         
   8   3  -7        625.44        617.63        12.62 o                         
   9   3  -7        208.85        202.71         8.60 o                         
  10   3  -7        759.15        708.20        14.52 o                         
  11   3  -7        255.99        265.37        10.53 o                         
  12   3  -7        461.88        442.25        13.13 o                         
  13   3  -7        167.85        152.59         9.29 o                         
  14   3  -7          9.95          6.63         9.90 o                         
   1   4  -7        264.05        261.36         8.84 o                         
   2   4  -7        311.34        308.92        10.05 o                         
   3   4  -7        138.30        135.00         9.44 o                         
   4   4  -7        369.77        377.33        12.56 o                         
   5   4  -7        472.91        477.78        12.35 o                         
   6   4  -7        178.29        199.04         9.57 o                         
   7   4  -7        111.80        115.21         6.50 o                         
   8   4  -7       1891.89       1850.24        26.29 o                         
   9   4  -7        167.87        169.89         8.14 o                         
  10   4  -7       1978.06       1960.81        28.03 o                         
  11   4  -7        403.24        399.96        13.19 o                         
  12   4  -7        784.57        768.68        17.13 o                         
  13   4  -7         41.74         80.28        24.00 o                         
   1   5  -7        295.64        290.35        14.80 o                         
   2   5  -7        164.57        147.55        10.23 o                         
   3   5  -7         75.98         76.63         7.87 o                         
   4   5  -7        349.20        348.50        15.91 o                         
   5   5  -7         37.80         34.99         6.75 o                         
   6   5  -7       1826.66       1784.76        31.15 o                         
   7   5  -7          6.35         13.25         6.83 o                         
   8   5  -7        772.44        764.51        17.19 o                         
   9   5  -7         81.82         82.74         8.14 o                         
  10   5  -7       1386.77       1293.53        23.86 o                         
  11   5  -7         53.64         78.08        14.44 o                         
   1   6  -7        991.54       1032.71        29.82 o                         
   2   6  -7        121.40        149.65        11.34 o                         
   3   6  -7        991.18        962.94        22.58 o                         
   4   6  -7        210.04        206.33        12.21 o                         
   5   6  -7        166.08        193.63        12.58 o                         
   6   6  -7        564.21        575.79        27.78 o                         
   7   6  -7        400.04        384.73        17.68 o                         
   8   6  -7        182.88        176.21        12.92 o                         
   1   7  -7        639.61        606.17        82.45 o                         
   2   7  -7         64.95         67.47        10.88 o                         
   3   7  -7        575.30        613.91        28.66 o                         
   0   0  -6       1447.35       1475.67        27.43 o                         
   2   0  -6       4494.64       4405.64        60.29 o                         
   4   0  -6       2706.43       2767.21        46.85 o                         
   6   0  -6       2745.07       2754.29        49.11 o                         
   8   0  -6        187.27        181.34         6.86 o                         
  10   0  -6        103.25        106.66         6.74 o                         
  12   0  -6       1189.82       1161.99        25.95 o                         
  14   0  -6        660.27        661.40        19.03 o                         
  16   0  -6        443.29        490.15        23.68 o                         
   0   1  -6       1168.77       1168.93        18.96 o                         
   1   1  -6        131.84        144.06         3.33 o                         
   2   1  -6       4774.08       4569.75        45.33 o                         
   3   1  -6       1761.68       1739.72        19.41 o                         
   4   1  -6        931.74        934.16        12.58 o                         
   5   1  -6        221.98        219.26         5.61 o                         
   6   1  -6       1396.23       1336.70        18.11 o                         
   7   1  -6        554.52        542.98        10.52 o                         
   8   1  -6        623.84        630.70        12.12 o                         
   9   1  -6        800.68        793.82        14.50 o                         
  10   1  -6         99.02        100.01         5.71 o                         
  11   1  -6        435.60        458.04        11.32 o                         
  12   1  -6        193.89        202.43         9.44 o                         
  13   1  -6        444.90        439.71        13.79 o                         
  14   1  -6        285.84        277.64        12.46 o                         
  15   1  -6        108.28        114.29        10.38 o                         
  16   1  -6        522.84        514.74        26.04 o                         
   0   2  -6        857.44        857.77        16.19 o                         
   1   2  -6        436.19        467.59         7.60 o                         
   2   2  -6       1973.43       2017.54        26.31 o                         
   3   2  -6       4800.37       5004.17        64.75 o                         
   4   2  -6        270.86        271.03         6.88 o                         
   5   2  -6       1843.57       1952.23        25.40 o                         
   6   2  -6        344.83        346.92         8.17 o                         
   7   2  -6       5265.31       5474.79        67.21 o                         
   8   2  -6         46.81         49.34         4.50 o                         
   9   2  -6        546.84        553.49        15.11 o                         
  10   2  -6          0.46         -1.19         4.49 o                         
  11   2  -6        597.48        606.09        13.98 o                         
  12   2  -6          3.18         -2.30         5.44 o                         
  13   2  -6        218.11        222.79        11.69 o                         
  14   2  -6          9.30         16.80         7.65 o                         
  15   2  -6        331.51        345.19        14.16 o                         
   0   3  -6        409.28        448.73        14.49 o                         
   1   3  -6        417.63        412.08         8.30 o                         
   2   3  -6       1138.77       1153.45        18.40 o                         
   3   3  -6       2085.38       2062.82        29.79 o                         
   4   3  -6        427.99        416.07        11.20 o                         
   5   3  -6        565.76        539.09        10.00 o                         
   6   3  -6         76.48         81.82         4.83 o                         
   7   3  -6       1857.72       1851.64        24.04 o                         
   8   3  -6         50.58         48.33         4.85 o                         
   9   3  -6        632.62        622.16        13.53 o                         
  10   3  -6        295.71        305.54         9.99 o                         
  11   3  -6        805.93        802.36        16.28 o                         
  12   3  -6        106.31        112.16         7.80 o                         
  13   3  -6        521.12        494.74        15.15 o                         
  14   3  -6        183.02        196.76        10.46 o                         
   0   4  -6       2770.88       2727.80        54.87 o                         
   1   4  -6        583.44        576.05        12.85 o                         
   2   4  -6        429.16        414.70        10.86 o                         
   3   4  -6        828.55        840.08        18.79 o                         
   4   4  -6        531.71        541.21        14.19 o                         
   5   4  -6        301.31        290.67        11.27 o                         
   6   4  -6        477.61        474.41        12.29 o                         
   7   4  -6        609.21        619.78        13.25 o                         
   8   4  -6         35.43         30.58         5.22 o                         
   9   4  -6        509.26        515.28        12.58 o                         
  10   4  -6         56.05         60.22         6.46 o                         
  11   4  -6        537.61        529.62        14.02 o                         
  12   4  -6        566.45        574.29        14.92 o                         
  13   4  -6        163.72        132.45         8.79 o                         
   0   5  -6        648.10        620.59        18.70 o                         
   1   5  -6        132.81        160.54         8.87 o                         
   2   5  -6       2306.26       2261.33        44.42 o                         
   3   5  -6         59.25         69.74         6.91 o                         
   4   5  -6        475.43        478.36        14.03 o                         
   5   5  -6         92.66        105.68         7.90 o                         
   6   5  -6        491.75        481.89        14.81 o                         
   7   5  -6        246.08        267.71        15.54 o                         
   8   5  -6        100.88        102.49         8.13 o                         
   9   5  -6        162.85        162.67         9.27 o                         
  10   5  -6         59.70         64.52        10.56 o                         
  11   5  -6        193.66        192.58        10.62 o                         
  12   5  -6        166.99        190.22        22.42 o                         
   0   6  -6        668.15        643.96        42.09 o                         
   1   6  -6        643.72        656.15        22.48 o                         
   2   6  -6       1368.15       1350.71        33.02 o                         
   3   6  -6        224.75        227.68        13.34 o                         
   4   6  -6        168.66        175.20        11.17 o                         
   5   6  -6       1042.12       1018.20        24.54 o                         
   6   6  -6        310.54        317.19        15.81 o                         
   7   6  -6        833.83        819.35        27.36 o                         
   8   6  -6         56.33         68.81        10.97 o                         
   9   6  -6        337.14        339.24        14.98 o                         
   0   7  -6         16.93          7.42        28.36 o                         
   1   7  -6         13.47         19.93         8.38 o                         
   2   7  -6        136.28        144.25        12.75 o                         
   3   7  -6        308.05        278.05        24.40 o                         
   4   7  -6         69.20         78.70        19.08 o                         
   5   7  -6        354.66        313.72        28.02 o                         
   2   0  -5       1215.24       1340.27        20.10 o                         
   4   0  -5       4546.36       4481.04        69.83 o                         
   6   0  -5        418.38        403.08         9.15 o                         
   8   0  -5       7007.23       6870.27       107.65 o                         
  10   0  -5       4026.76       4003.77        69.93 o                         
  12   0  -5       4644.36       4732.30        84.63 o                         
  14   0  -5        841.93        820.77        21.44 o                         
  16   0  -5        239.94        279.94        16.19 o                         
   1   1  -5       3018.51       2909.32        31.49 o                         
   2   1  -5        803.76        826.74        10.04 o                         
   3   1  -5        864.14        872.00        10.38 o                         
   4   1  -5        820.49        805.18        11.88 o                         
   5   1  -5       1457.97       1478.59        17.79 o                         
   6   1  -5       3807.92       3817.80        47.07 o                         
   7   1  -5        540.83        549.05        10.36 o                         
   8   1  -5       2654.53       2613.89        34.70 o                         
   9   1  -5        280.87        307.87         8.54 o                         
  10   1  -5       1894.76       1844.07        26.04 o                         
  11   1  -5        163.05        166.02         7.98 o                         
  12   1  -5       1718.47       1715.09        28.47 o                         
  13   1  -5        827.52        806.28        17.34 o                         
  14   1  -5        209.57        214.65        10.38 o                         
  15   1  -5         68.88         77.72         7.65 o                         
  16   1  -5        571.74        566.33        19.05 o                         
   1   2  -5       6155.02       6250.58        70.72 o                         
   2   2  -5        101.31        110.39         6.80 o                         
   3   2  -5      13432.72      13396.28       179.50 o                         
   4   2  -5        701.21        703.01        12.23 o                         
   5   2  -5       1959.92       2149.95        24.97 o                         
   6   2  -5        322.65        323.17         7.91 o                         
   7   2  -5       1944.44       2086.21        28.87 o                         
   8   2  -5        471.84        514.17        10.91 o                         
   9   2  -5        559.92        546.99        12.58 o                         
  10   2  -5        121.70        130.55         6.83 o                         
  11   2  -5        112.01        100.99         5.94 o                         
  12   2  -5        190.59        193.47         9.44 o                         
  13   2  -5        483.30        493.72        17.77 o                         
  14   2  -5         20.24         29.87        10.02 o                         
  15   2  -5        481.25        504.65        15.94 o                         
  16   2  -5         43.77         51.95         9.64 o                         
   1   3  -5       4122.73       4051.22        57.56 o                         
   2   3  -5         86.29         91.78         4.99 o                         
   3   3  -5       2392.43       2418.90        36.16 o                         
   4   3  -5        368.04        373.82        10.21 o                         
   5   3  -5       1622.05       1648.95        23.67 o                         
   6   3  -5       1524.00       1582.51        21.82 o                         
   7   3  -5        734.59        737.80        18.96 o                         
   8   3  -5        598.45        592.94        11.36 o                         
   9   3  -5        293.00        291.94         8.91 o                         
  10   3  -5        573.68        548.03        12.45 o                         
  11   3  -5        213.48        217.70         9.76 o                         
  12   3  -5        278.13        296.08        11.30 o                         
  13   3  -5        851.02        833.86        17.58 o                         
  14   3  -5         93.86        112.89         9.00 o                         
  15   3  -5        192.30        168.85        10.75 o                         
   1   4  -5        151.37        148.42         6.99 o                         
   2   4  -5         75.77         83.93         6.43 o                         
   3   4  -5        425.80        426.51        13.21 o                         
   4   4  -5        658.95        647.19        15.51 o                         
   5   4  -5        125.74        116.07         6.86 o                         
   6   4  -5        518.12        523.12        13.25 o                         
   7   4  -5        355.31        387.98        10.39 o                         
   8   4  -5       1569.07       1599.02        22.73 o                         
   9   4  -5        221.86        206.91         9.48 o                         
  10   4  -5       2259.00       2289.31        30.17 o                         
  11   4  -5        175.28        171.98         9.36 o                         
  12   4  -5       1767.23       1726.14        25.73 o                         
  13   4  -5        450.63        459.17        14.23 o                         
  14   4  -5        571.59        530.74        19.03 o                         
   1   5  -5        213.14        211.84         7.67 o                         
   2   5  -5        158.50        157.01        10.54 o                         
   3   5  -5         36.68         45.17         6.45 o                         
   4   5  -5        816.46        825.66        17.44 o                         
   5   5  -5        185.97        185.87         9.70 o                         
   6   5  -5       1334.80       1309.27        24.23 o                         
   7   5  -5         24.71         29.36         6.98 o                         
   8   5  -5       2371.87       2324.06        35.46 o                         
   9   5  -5        174.96        182.52        11.32 o                         
  10   5  -5       1681.26       1621.13        26.55 o                         
  11   5  -5         57.86         74.33         8.37 o                         
  12   5  -5       1189.59       1095.93        22.98 o                         
   1   6  -5       1319.23       1326.79        36.80 o                         
   2   6  -5         88.42         88.50         9.47 o                         
   3   6  -5       1766.51       1797.19        32.99 o                         
   4   6  -5        399.60        399.03        15.96 o                         
   5   6  -5        824.81        834.45        21.91 o                         
   6   6  -5        459.07        471.55        18.04 o                         
   7   6  -5        332.92        358.74        17.86 o                         
   8   6  -5        291.31        288.60        14.59 o                         
   9   6  -5        121.30        121.91        10.39 o                         
  10   6  -5         37.00         44.06         9.74 o                         
   1   7  -5       1388.78       1332.30        31.78 o                         
   2   7  -5          5.77         25.95         9.36 o                         
   3   7  -5       1204.18       1194.44        30.65 o                         
   4   7  -5         12.97         19.58        11.60 o                         
   5   7  -5        591.39        589.69        24.70 o                         
   6   7  -5        281.88        314.27        22.15 o                         
   0   0  -4      28246.09      27986.34       464.99 o                         
   2   0  -4       2485.52       2539.28        42.58 o                         
   4   0  -4       6302.23       6070.56       113.67 o                         
   6   0  -4        387.28        390.82         9.41 o                         
   8   0  -4          6.83         14.41         3.62 o                         
  10   0  -4        216.05        195.89         8.71 o                         
  12   0  -4        986.05       1008.05        22.98 o                         
  14   0  -4        964.62        940.67        24.13 o                         
  16   0  -4        909.33        937.55        29.80 o                         
   0   1  -4       6106.89       5670.20        83.98 o                         
   1   1  -4        950.63        975.26        12.02 o                         
   2   1  -4       2401.11       2359.53        26.48 o                         
   3   1  -4        381.91        375.43         6.49 o                         
   4   1  -4       2462.52       2331.48        27.93 o                         
   5   1  -4        353.74        314.61         6.69 o                         
   6   1  -4         75.21         76.03         6.43 o                         
   7   1  -4        188.46        174.20         6.27 o                         
   8   1  -4        902.90        890.28        14.17 o                         
   9   1  -4       2677.87       2767.96        33.69 o                         
  10   1  -4       1436.57       1483.82        22.50 o                         
  11   1  -4        261.00        271.00        10.56 o                         
  12   1  -4        484.40        484.12        11.05 o                         
  13   1  -4        649.04        615.91        12.81 o                         
  14   1  -4        510.15        509.70        14.13 o                         
  15   1  -4        111.39        116.32         8.38 o                         
  16   1  -4        547.39        554.82        16.19 o                         
  17   1  -4         25.02         13.93        11.37 o                         
   0   2  -4       3540.98       3525.45        53.68 o                         
   1   2  -4       5424.45       5683.77        71.92 o                         
   2   2  -4        340.35        322.57         7.41 o                         
   3   2  -4        311.76        310.04         8.61 o                         
   4   2  -4       1774.21       1847.85        28.12 o                         
   5   2  -4       7352.33       7656.37        85.29 o                         
   6   2  -4        131.20        136.53         5.50 o                         
   7   2  -4       3676.94       3925.62        49.55 o                         
   8   2  -4         60.48         65.59         4.42 o                         
   9   2  -4       1742.72       1791.90        24.62 o                         
  10   2  -4         10.32          9.12         4.00 o                         
  11   2  -4       1107.24       1114.47        18.59 o                         
  12   2  -4         19.82         27.87         5.70 o                         
  13   2  -4        440.08        445.37        15.77 o                         
  14   2  -4         16.46         14.29         7.06 o                         
  15   2  -4        331.94        319.40        13.47 o                         
  16   2  -4         53.37         59.90         8.94 o                         
   0   3  -4       1027.39       1012.13        20.10 o                         
   1   3  -4       1571.61       1561.34        24.11 o                         
   2   3  -4       1406.17       1394.34        25.05 o                         
   3   3  -4        284.01        294.62         8.26 o                         
   4   3  -4        230.23        235.30         7.03 o                         
   5   3  -4       2100.61       1988.99        27.41 o                         
   6   3  -4        154.44        163.47         6.70 o                         
   7   3  -4        340.69        323.64         7.94 o                         
   8   3  -4         84.17         95.58         5.67 o                         
   9   3  -4       3091.40       3037.23        38.59 o                         
  10   3  -4        133.26        149.58         8.10 o                         
  11   3  -4        278.31        283.34        10.24 o                         
  12   3  -4        109.68        112.47         7.27 o                         
  13   3  -4        988.32        967.45        19.35 o                         
  14   3  -4        102.23         81.49         8.38 o                         
  15   3  -4        237.10        217.30        11.43 o                         
   0   4  -4       3984.10       4174.85        82.52 o                         
   1   4  -4        943.28        962.60        18.38 o                         
   2   4  -4        850.43        863.94        17.97 o                         
   3   4  -4        468.94        483.74        12.35 o                         
   4   4  -4        741.17        750.21        15.24 o                         
   5   4  -4       1018.18       1014.43        19.96 o                         
   6   4  -4        142.12        149.11         8.92 o                         
   7   4  -4         42.21         39.46         5.31 o                         
   8   4  -4         29.78         28.60         4.63 o                         
   9   4  -4        948.81        972.34        16.07 o                         
  10   4  -4        145.04        136.31         7.40 o                         
  11   4  -4        291.21        288.70        10.52 o                         
  12   4  -4        351.97        341.08        12.07 o                         
  13   4  -4        317.70        317.71        12.20 o                         
  14   4  -4        535.92        510.96        18.99 o                         
   0   5  -4       3289.51       3200.47        81.68 o                         
   1   5  -4         69.52         68.45         5.90 o                         
   2   5  -4        696.55        703.19        18.07 o                         
   3   5  -4        389.57        372.49        13.82 o                         
   4   5  -4       1204.16       1176.56        23.54 o                         
   5   5  -4        222.71        241.28        11.35 o                         
   6   5  -4        175.70        168.67         9.22 o                         
   7   5  -4        195.71        212.53        10.43 o                         
   8   5  -4        112.28        115.05         8.73 o                         
   9   5  -4         32.89         37.75         6.47 o                         
  10   5  -4        180.13        187.53        11.19 o                         
  11   5  -4        122.74        123.90         8.84 o                         
  12   5  -4        193.61        198.25        11.12 o                         
  13   5  -4         33.15         36.90        12.32 o                         
   0   6  -4       1245.16       1251.76        39.31 o                         
   1   6  -4         37.28         41.17         5.88 o                         
   2   6  -4        293.40        304.43        14.86 o                         
   3   6  -4        682.57        696.73        20.56 o                         
   4   6  -4       1114.88       1140.38        26.96 o                         
   5   6  -4        691.07        680.34        19.77 o                         
   6   6  -4         26.85         17.75         8.13 o                         
   7   6  -4       1561.60       1589.74        36.09 o                         
   8   6  -4         94.52         88.68        10.73 o                         
   9   6  -4        370.78        367.53        15.69 o                         
  10   6  -4         62.03         51.62         8.66 o                         
  11   6  -4        314.77        305.95        18.24 o                         
   0   7  -4        205.24        184.14        14.93 o                         
   1   7  -4        119.48        126.24        10.43 o                         
   2   7  -4        207.07        201.44        16.38 o                         
   3   7  -4        282.01        295.68        17.03 o                         
   4   7  -4        127.14        120.03        12.81 o                         
   5   7  -4        463.69        490.33        22.53 o                         
   6   7  -4         30.83         35.70         8.74 o                         
   7   7  -4        572.14        577.34        21.18 o                         
   2   0  -3       2949.07       2991.10        52.25 o                         
   4   0  -3       4761.06       4871.63        71.83 o                         
   6   0  -3       1602.28       1431.23        25.35 o                         
   8   0  -3       4683.80       4674.59        76.52 o                         
  10   0  -3       6242.67       6254.18       108.20 o                         
  12   0  -3       3093.95       3014.03        54.61 o                         
  14   0  -3       1378.92       1485.81        33.00 o                         
  16   0  -3        165.57        163.47        11.74 o                         
   1   1  -3       1990.99       1940.76        22.66 o                         
   2   1  -3         17.68         16.09         1.53 o                         
   3   1  -3       2790.65       2724.87        31.40 o                         
   4   1  -3       2806.74       2707.88        33.81 o                         
   5   1  -3       3316.88       3414.29        41.91 o                         
   6   1  -3       6397.40       6563.37        78.33 o                         
   7   1  -3        178.10        181.84         4.50 o                         
   8   1  -3       1295.95       1252.90        17.12 o                         
   9   1  -3        667.92        715.82        11.04 o                         
  10   1  -3       2577.26       2507.75        31.54 o                         
  11   1  -3        303.34        297.13         8.37 o                         
  12   1  -3       1395.82       1394.90        19.59 o                         
  13   1  -3       1645.15       1628.66        23.14 o                         
  14   1  -3        804.94        825.06        16.05 o                         
  15   1  -3        490.47        461.55        15.17 o                         
  16   1  -3        452.85        465.46        15.77 o                         
  17   1  -3        208.72        209.51        11.41 o                         
   1   2  -3       3621.35       3411.73        45.53 o                         
   2   2  -3        214.49        212.33         5.08 o                         
   3   2  -3       8327.03       8224.75       110.24 o                         
   4   2  -3        642.71        663.44        11.21 o                         
   5   2  -3       3004.55       3126.75        39.67 o                         
   6   2  -3       1179.26       1215.19        16.69 o                         
   7   2  -3       2429.83       2634.51        32.25 o                         
   8   2  -3        202.19        201.36         6.33 o                         
   9   2  -3        349.48        367.79         8.67 o                         
  10   2  -3        745.49        738.18        15.16 o                         
  11   2  -3       1250.55       1271.87        20.72 o                         
  12   2  -3         26.87         25.70         5.33 o                         
  13   2  -3        173.42        207.72         9.36 o                         
  14   2  -3        105.43        118.22         7.81 o                         
  15   2  -3        960.61        965.75        20.27 o                         
  16   2  -3         34.58         30.05         8.51 o                         
  17   2  -3        622.53        617.93        22.05 o                         
   1   3  -3       3656.01       3602.86        47.13 o                         
   2   3  -3         32.50         32.01         3.38 o                         
   3   3  -3       4619.34       4517.55        58.85 o                         
   4   3  -3        510.25        504.11         9.65 o                         
   5   3  -3       2920.83       2902.13        37.78 o                         
   6   3  -3       2864.44       2990.61        39.02 o                         
   7   3  -3        198.04        195.07         6.25 o                         
   8   3  -3        213.27        220.27         7.30 o                         
   9   3  -3        548.18        573.44        11.70 o                         
  10   3  -3        399.80        384.40        10.33 o                         
  11   3  -3        249.38        257.46         9.69 o                         
  12   3  -3        456.10        433.79        12.51 o                         
  13   3  -3       1240.11       1221.47        21.42 o                         
  14   3  -3         82.73         92.96         7.98 o                         
  15   3  -3        882.37        831.25        19.69 o                         
  16   3  -3        147.95        137.32        10.61 o                         
   1   4  -3       1477.21       1529.97        27.15 o                         
   2   4  -3        164.24        158.51         8.60 o                         
   3   4  -3        160.81        164.83         7.47 o                         
   4   4  -3       1545.83       1580.12        24.92 o                         
   5   4  -3        652.74        685.21        14.52 o                         
   6   4  -3        450.23        449.58        12.89 o                         
   7   4  -3        308.36        315.05        11.40 o                         
   8   4  -3       1627.50       1635.23        26.35 o                         
   9   4  -3        412.66        409.33        11.68 o                         
  10   4  -3       2260.36       2276.41        31.35 o                         
  11   4  -3        180.30        184.54         8.12 o                         
  12   4  -3       1463.95       1432.97        21.57 o                         
  13   4  -3        340.98        306.04        13.29 o                         
  14   4  -3        610.62        589.96        20.04 o                         
  15   4  -3        142.29        154.10        15.55 o                         
   1   5  -3        114.08        118.68         8.46 o                         
   2   5  -3        120.49        115.16         6.89 o                         
   3   5  -3         71.81         70.45         6.59 o                         
   4   5  -3        852.08        837.43        18.34 o                         
   5   5  -3        296.67        299.92        12.33 o                         
   6   5  -3       2580.15       2543.73        36.21 o                         
   7   5  -3         44.44         56.63         7.21 o                         
   8   5  -3       1310.59       1281.41        24.19 o                         
   9   5  -3         83.00         77.16         6.84 o                         
  10   5  -3       2072.78       2024.04        30.09 o                         
  11   5  -3        451.29        449.50        14.74 o                         
  12   5  -3       1100.22       1049.66        21.16 o                         
  13   5  -3        582.00        542.26        19.86 o                         
   1   6  -3        554.70        576.99        15.80 o                         
   2   6  -3         50.11         44.86         7.76 o                         
   3   6  -3       1414.81       1454.88        31.25 o                         
   4   6  -3        160.90        165.72        11.70 o                         
   5   6  -3        546.01        577.03        36.09 o                         
   6   6  -3        731.56        711.10        17.30 o                         
   7   6  -3        687.36        693.46        17.30 o                         
   8   6  -3        424.96        414.35        18.55 o                         
   9   6  -3        103.73        116.58        13.02 o                         
  10   6  -3        761.20        722.77        27.02 o                         
  11   6  -3         25.06         34.06        10.54 o                         
   1   7  -3       1356.48       1384.65        26.19 o                         
   2   7  -3         20.56         17.29         9.01 o                         
   3   7  -3       1360.58       1384.20        33.51 o                         
   4   7  -3         36.60         35.43        10.68 o                         
   5   7  -3        754.09        719.44        21.41 o                         
   6   7  -3         72.68         74.00        10.40 o                         
   7   7  -3         79.48         94.08        16.85 o                         
   8   7  -3         91.16         62.99        16.66 o                         
   0   0  -2      34611.66      30793.85       581.98 o                         
   2   0  -2      44573.14      42093.75       619.85 o                         
   4   0  -2       2093.83       2132.06        36.24 o                         
   6   0  -2       5791.09       5967.68        98.66 o                         
   8   0  -2        732.89        849.10        18.18 o                         
  10   0  -2        336.76        370.07        14.99 o                         
  12   0  -2        605.55        615.10        17.09 o                         
  14   0  -2        764.85        829.03        21.03 o                         
  16   0  -2        921.37        945.55        34.89 o                         
   0   1  -2       3773.11       3358.94        56.89 o                         
   1   1  -2        498.53        522.21         8.40 o                         
   2   1  -2       9555.79       9168.64       150.74 o                         
   3   1  -2       3507.25       3616.96        46.41 o                         
   4   1  -2        158.99        167.01         4.10 o                         
   5   1  -2        245.13        243.60         6.16 o                         
   6   1  -2       3560.86       3568.82        41.33 o                         
   7   1  -2       2761.73       2746.44        30.07 o                         
   8   1  -2        512.74        523.01         9.29 o                         
   9   1  -2       1690.42       1702.91        23.39 o                         
  10   1  -2        612.17        626.66        10.97 o                         
  11   1  -2        857.30        854.96        13.88 o                         
  12   1  -2        274.37        259.85         8.49 o                         
  13   1  -2        692.68        683.00        12.90 o                         
  14   1  -2         46.16         49.89         5.50 o                         
  15   1  -2        136.97        149.32         8.84 o                         
  16   1  -2        625.49        650.02        16.97 o                         
  17   1  -2         30.24         38.91         9.34 o                         
   0   2  -2       3175.31       3118.57        61.44 o                         
   1   2  -2        325.32        343.95         6.07 o                         
   2   2  -2       3560.06       3575.10        49.39 o                         
   3   2  -2       3038.85       3087.23        37.44 o                         
   4   2  -2        283.02        286.05         6.67 o                         
   5   2  -2       2762.04       2912.74        37.91 o                         
   6   2  -2        919.10        924.77        14.04 o                         
   7   2  -2      12861.45      13210.23       147.66 o                         
   8   2  -2         14.24         13.85         2.78 o                         
   9   2  -2       2489.67       2728.93        34.33 o                         
  10   2  -2         18.29         18.52         3.90 o                         
  11   2  -2       3043.13       3232.63        44.19 o                         
  12   2  -2         22.32         28.82         4.92 o                         
  13   2  -2        931.14        905.89        19.17 o                         
  14   2  -2         87.29         93.40         7.32 o                         
  15   2  -2        506.32        515.43        15.05 o                         
  16   2  -2         30.82         37.21         8.08 o                         
  17   2  -2        125.17        112.73        10.17 o                         
   0   3  -2        556.46        480.05        13.63 o                         
   1   3  -2        306.38        313.11         9.40 o                         
   2   3  -2       2051.69       2070.82        28.46 o                         
   3   3  -2       4237.20       4160.97        55.03 o                         
   4   3  -2        292.78        287.06         7.52 o                         
   5   3  -2        153.01        163.78         6.52 o                         
   6   3  -2         76.18         87.00         5.69 o                         
   7   3  -2       5171.25       5125.63        59.38 o                         
   8   3  -2         82.03         84.86         5.68 o                         
   9   3  -2       1287.27       1289.50        20.95 o                         
  10   3  -2        541.60        561.84        12.35 o                         
  11   3  -2       1726.85       1725.74        25.86 o                         
  12   3  -2        925.77        919.29        17.66 o                         
  13   3  -2        674.07        658.25        15.32 o                         
  14   3  -2         34.81         32.50         6.80 o                         
  15   3  -2        374.44        375.09        14.50 o                         
  16   3  -2         92.26         75.45        11.85 o                         
   0   4  -2      16716.90      17037.73       392.89 o                         
   1   4  -2        731.63        718.94        16.46 o                         
   2   4  -2       4672.58       4915.64        64.86 o                         
   3   4  -2       2742.10       2791.72        42.32 o                         
   4   4  -2       1689.07       1707.61        27.13 o                         
   5   4  -2         55.42         54.54         4.16 o                         
   6   4  -2        855.92        872.46        14.74 o                         
   7   4  -2        856.54        838.49        19.26 o                         
   8   4  -2         91.93        101.08         7.62 o                         
   9   4  -2         97.11        109.92         6.42 o                         
  10   4  -2        100.22         92.31         6.38 o                         
  11   4  -2        373.07        365.34        12.28 o                         
  12   4  -2        417.48        425.97        15.02 o                         
  13   4  -2        175.98        195.75        11.02 o                         
  14   4  -2        326.03        359.55        16.72 o                         
  15   4  -2         25.72         34.53        10.96 o                         
   0   5  -2       1689.27       1655.08        40.08 o                         
   1   5  -2         91.41         89.04         6.94 o                         
   2   5  -2       4040.87       3895.50        58.76 o                         
   3   5  -2         46.64         56.51         6.89 o                         
   4   5  -2        393.96        381.74        13.24 o                         
   5   5  -2        251.92        246.28         9.30 o                         
   6   5  -2       1148.01       1141.46        21.56 o                         
   7   5  -2         53.88         51.32         5.10 o                         
   8   5  -2         27.08         33.73         7.19 o                         
   9   5  -2        778.98        786.48        17.56 o                         
  10   5  -2         74.67         86.09         7.32 o                         
  11   5  -2          6.92          0.58         6.73 o                         
  12   5  -2         74.66         80.74         8.86 o                         
  13   5  -2        301.46        285.29        13.46 o                         
  14   5  -2        298.87        297.11        35.78 o                         
   0   6  -2        204.59        198.62        15.29 o                         
   1   6  -2        770.92        791.27        16.80 o                         
   2   6  -2        998.55       1020.80        21.15 o                         
   3   6  -2         55.17         64.23         8.73 o                         
   4   6  -2        143.69        164.36        11.80 o                         
   5   6  -2       1232.74       1263.51        25.73 o                         
   6   6  -2        825.61        816.32        19.66 o                         
   7   6  -2       1417.07       1421.98        28.15 o                         
   8   6  -2          6.43          9.67         6.09 o                         
   9   6  -2        984.21        968.24        25.26 o                         
  10   6  -2         39.20         50.11         8.66 o                         
  11   6  -2        498.44        494.39        18.49 o                         
   0   7  -2         91.33         95.38        14.36 o                         
   1   7  -2         18.00         27.88         7.26 o                         
   2   7  -2         52.08         46.97        11.64 o                         
   3   7  -2        475.38        469.37        19.25 o                         
   4   7  -2         94.78        104.40         9.21 o                         
   5   7  -2        691.78        676.10        20.16 o                         
   6   7  -2        169.38        168.89        11.23 o                         
   7   7  -2        912.27        866.68        26.64 o                         
   8   7  -2          3.49         30.83         9.11 o                         
   0   8  -2       2577.62       2533.02        62.09 o                         
   1   8  -2         30.50         47.05        12.71 o                         
   2   8  -2        352.99        311.75        22.74 o                         
   2   0  -1        114.03        103.29         2.70 o                         
   4   0  -1      16699.01      16779.54       276.24 o                         
   6   0  -1       7365.43       7452.17       117.79 o                         
   8   0  -1       2009.66       1906.22        39.03 o                         
  10   0  -1       2505.01       2476.91        43.21 o                         
  12   0  -1       2515.66       2648.02        45.40 o                         
  14   0  -1       1219.32       1203.21        27.74 o                         
  16   0  -1        275.44        262.33        15.02 o                         
   1   1  -1       5594.22       5131.21        69.62 o                         
   2   1  -1       1148.31       1182.03        17.32 o                         
   3   1  -1       1542.01       1527.38        20.23 o                         
   4   1  -1        943.69        939.88        12.14 o                         
   5   1  -1       1962.35       2016.49        24.27 o                         
   6   1  -1       3192.75       3239.88        35.04 o                         
   7   1  -1        468.53        467.87         7.77 o                         
   8   1  -1       1809.74       1806.54        22.98 o                         
   9   1  -1        225.70        269.63         8.49 o                         
  10   1  -1       2834.67       2876.59        34.91 o                         
  11   1  -1       1462.19       1453.78        21.31 o                         
  12   1  -1       1494.01       1524.63        23.86 o                         
  13   1  -1       1744.95       1752.30        26.42 o                         
  14   1  -1        433.58        417.24        11.40 o                         
  15   1  -1        356.91        361.70        11.02 o                         
  16   1  -1        667.79        648.83        16.13 o                         
  17   1  -1        579.49        585.66        16.89 o                         
   1   2  -1       7749.03       7938.04       109.12 o                         
   2   2  -1        547.46        536.27         9.03 o                         
   3   2  -1       7246.67       7015.54        88.00 o                         
   4   2  -1        621.15        621.37        10.85 o                         
   5   2  -1       1858.95       1953.85        26.98 o                         
   6   2  -1        922.40        906.72        12.77 o                         
   7   2  -1       2659.28       2867.08        35.48 o                         
   8   2  -1       1345.54       1408.62        19.39 o                         
   9   2  -1        524.26        560.97        19.78 o                         
  10   2  -1        389.06        404.61         9.44 o                         
  11   2  -1        131.35        145.07         7.24 o                         
  12   2  -1        295.51        276.50        10.28 o                         
  13   2  -1       1108.01       1123.62        19.74 o                         
  14   2  -1         64.84         57.03         6.54 o                         
  15   2  -1       1413.88       1475.03        24.64 o                         
  16   2  -1         37.63         50.67         7.82 o                         
  17   2  -1        412.90        381.09        17.62 o                         
   1   3  -1       4369.39       4067.03        63.68 o                         
   2   3  -1        574.13        583.51        10.88 o                         
   3   3  -1       2488.38       2414.09        34.13 o                         
   4   3  -1        292.13        281.71         7.08 o                         
   5   3  -1       1686.59       1694.24        24.76 o                         
   6   3  -1       1114.32       1124.58        18.84 o                         
   7   3  -1        549.79        575.85        11.31 o                         
   8   3  -1        426.11        427.40         9.17 o                         
   9   3  -1        157.87        183.80        10.52 o                         
  10   3  -1        641.30        662.09        14.81 o                         
  11   3  -1       1561.15       1566.79        23.83 o                         
  12   3  -1        148.54        159.80         7.66 o                         
  13   3  -1       1662.05       1631.63        25.87 o                         
  14   3  -1         60.44         63.75         9.42 o                         
  15   3  -1        617.75        598.78        19.57 o                         
  16   3  -1        410.38        385.25        18.54 o                         
   1   4  -1       2999.31       3159.31        50.79 o                         
   2   4  -1        198.44        202.25         7.42 o                         
   3   4  -1       1104.44       1142.11        22.83 o                         
   4   4  -1       3408.48       3483.94        51.53 o                         
   5   4  -1        339.69        345.92         8.42 o                         
   6   4  -1       1039.86       1062.57        16.68 o                         
   7   4  -1        399.52        381.33        11.65 o                         
   8   4  -1        478.57        468.18        13.75 o                         
   9   4  -1        240.35        244.77         8.92 o                         
  10   4  -1        918.55        932.68        16.37 o                         
  11   4  -1        323.34        317.88        12.67 o                         
  12   4  -1       1325.21       1304.93        24.97 o                         
  13   4  -1        113.79        114.93        10.50 o                         
  14   4  -1        550.61        519.80        18.45 o                         
  15   4  -1        180.10        156.20        12.43 o                         
   1   5  -1        387.70        384.50        10.41 o                         
   2   5  -1        467.40        460.87        12.68 o                         
   3   5  -1         34.33         27.82         5.97 o                         
   4   5  -1        884.78        862.92        18.19 o                         
   5   5  -1        264.44        254.15        10.81 o                         
   6   5  -1       1019.07        997.74        18.86 o                         
   7   5  -1        134.64        144.00        10.48 o                         
   8   5  -1       1319.87       1286.78        23.20 o                         
   9   5  -1        168.83        172.43        10.56 o                         
  10   5  -1       1831.15       1815.51        27.20 o                         
  11   5  -1        289.77        285.64        15.92 o                         
  12   5  -1        836.04        782.05        19.48 o                         
  13   5  -1        748.25        703.24        19.73 o                         
  14   5  -1        152.90        165.10        14.77 o                         
   1   6  -1        134.91        131.69         8.13 o                         
   2   6  -1         28.23         21.83         5.49 o                         
   3   6  -1        968.62       1005.82        23.60 o                         
   4   6  -1         61.21         77.32         7.67 o                         
   5   6  -1        354.43        387.66        14.18 o                         
   6   6  -1        745.99        754.08        19.08 o                         
   7   6  -1        115.26        124.48         8.91 o                         
   8   6  -1       1242.40       1214.22        26.01 o                         
   9   6  -1         42.30         54.10        10.79 o                         
  10   6  -1        768.35        763.72        26.43 o                         
  11   6  -1         80.46         63.61        12.72 o                         
  12   6  -1        467.25        459.04        25.45 o                         
   1   7  -1       1033.85       1085.37        21.21 o                         
   2   7  -1          8.80         -1.23         8.52 o                         
   3   7  -1        830.46        865.74        20.83 o                         
   4   7  -1         18.09         10.68         7.48 o                         
   5   7  -1        462.82        436.24        17.34 o                         
   6   7  -1        121.33        112.12         9.63 o                         
   7   7  -1        131.90        128.50        11.78 o                         
   8   7  -1         37.45         37.07        10.47 o                         
   9   7  -1          4.61         11.31        11.78 o                         
   1   8  -1       1695.77       1635.92        48.56 o                         
   2   8  -1         20.49         11.34         9.61 o                         
   3   8  -1        525.50        498.12        21.00 o                         
   2   0   0      13463.84      12607.29       211.06 o                         
   4   0   0      13491.29      13907.74       232.75 o                         
   6   0   0        863.59        878.29        17.66 o                         
   8   0   0        673.86        670.82        15.42 o                         
  10   0   0        151.19        167.74        10.27 o                         
  12   0   0        621.90        671.57        17.14 o                         
  14   0   0         95.69        119.05         9.20 o                         
  16   0   0       1218.45       1257.87        29.41 o                         
   0   1   0       5381.20       5304.45       124.50 o                         
   1   1   0        170.91        179.74         4.65 o                         
   2   1   0       4841.60       4431.88        66.34 o                         
   3   1   0        420.79        433.52         6.92 o                         
   4   1   0       9913.90       9639.00       107.13 o                         
   5   1   0       4375.17       4296.61        51.93 o                         
   6   1   0         14.86         23.82         2.04 o                         
   7   1   0       1114.75       1081.91        14.58 o                         
   8   1   0        928.79        950.08        13.53 o                         
   9   1   0       2419.33       2375.84        29.62 o                         
  10   1   0        534.83        574.93        10.51 o                         
  11   1   0        473.60        458.62         9.78 o                         
  12   1   0       1094.61       1094.63        17.21 o                         
  13   1   0       1825.75       1820.93        24.67 o                         
  14   1   0        669.25        667.76        13.45 o                         
  15   1   0         34.97         41.97         6.27 o                         
  16   1   0        427.30        414.58        13.48 o                         
  17   1   0         25.52          9.09         7.98 o                         
   0   2   0       1431.02       1429.13        29.81 o                         
   1   2   0      12888.22      12246.30       166.04 o                         
   2   2   0       2708.52       2712.15        38.80 o                         
   3   2   0        551.07        595.94         9.18 o                         
   4   2   0       2811.69       2852.43        38.48 o                         
   5   2   0       3460.51       3630.64        48.24 o                         
   6   2   0          0.20          0.67         1.58 o                         
   7   2   0       8600.07       8881.96       106.29 o                         
   8   2   0        172.14        205.87         7.01 o                         
   9   2   0      10324.90      10883.65       139.71 o                         
  10   2   0         36.24         45.75         4.76 o                         
  11   2   0       2753.91       2935.60        42.43 o                         
  12   2   0         55.90         63.60         6.47 o                         
  13   2   0        575.16        605.69        15.95 o                         
  14   2   0         49.19         36.71         7.13 o                         
  15   2   0       1033.92       1020.05        22.40 o                         
  16   2   0         45.67         35.36         8.96 o                         
  17   2   0        217.05        211.28        13.27 o                         
   0   3   0        119.54        107.98         6.41 o                         
   1   3   0        746.59        670.86        12.11 o                         
   2   3   0       1489.28       1463.18        22.83 o                         
   3   3   0         57.00         60.51         3.39 o                         
   4   3   0        853.77        857.97        13.17 o                         
   5   3   0       7183.66       7065.31        85.51 o                         
   6   3   0        194.42        195.56         5.79 o                         
   7   3   0       1599.06       1604.13        23.16 o                         
   8   3   0        183.07        206.75         7.62 o                         
   9   3   0       4252.32       4230.87        58.09 o                         
  10   3   0         64.48         67.55         5.78 o                         
  11   3   0        557.16        574.00        14.41 o                         
  12   3   0        189.23        204.56        10.69 o                         
  13   3   0       2451.77       2415.33        37.94 o                         
  14   3   0          8.02         20.34         7.57 o                         
  15   3   0        156.20        178.31        12.71 o                         
  16   3   0        178.31        156.77        12.06 o                         
   0   4   0      35363.56      35167.32       673.39 o                         
   1   4   0       2926.49       2940.78        40.39 o                         
   2   4   0       8759.48       9155.57       126.78 o                         
   3   4   0          2.41         -0.16         3.00 o                         
   4   4   0       1615.72       1629.63        26.56 o                         
   5   4   0       1597.33       1641.39        29.24 o                         
   6   4   0       1250.05       1270.23        20.78 o                         
   7   4   0         59.38         62.51         4.92 o                         
   8   4   0        167.80        181.94         7.31 o                         
   9   4   0        274.24        279.97         9.81 o                         
  10   4   0        133.70        140.51         7.55 o                         
  11   4   0         20.13         33.71         6.63 o                         
  12   4   0        221.89        227.49        11.36 o                         
  13   4   0        164.89        176.10        10.36 o                         
  14   4   0        130.40        130.92        11.01 o                         
  15   4   0         40.19         32.07        14.02 o                         
   0   5   0       5234.76       5414.83        95.64 o                         
   1   5   0        227.60        231.77         8.66 o                         
   2   5   0       1842.38       1825.72        27.92 o                         
   3   5   0        484.26        483.43        12.43 o                         
   4   5   0       3427.72       3490.67        52.71 o                         
   5   5   0          4.16          4.97         4.61 o                         
   6   5   0        236.58        240.67         9.97 o                         
   7   5   0        465.76        502.53        13.72 o                         
   8   5   0        136.87        148.06         9.61 o                         
   9   5   0          2.70         15.70         4.86 o                         
  10   5   0          8.36         26.54         6.90 o                         
  11   5   0        304.19        295.64        13.08 o                         
  12   5   0         21.28         37.41         8.07 o                         
  13   5   0         71.21         64.05         9.81 o                         
  14   5   0        260.68        261.77        14.59 o                         
   0   6   0         97.45        119.04        10.09 o                         
   1   6   0        106.75        114.68         6.94 o                         
   2   6   0         17.85         15.44         5.67 o                         
   3   6   0        824.10        834.52        19.41 o                         
   4   6   0       1143.82       1168.84        21.86 o                         
   5   6   0        134.30        150.82         8.90 o                         
   6   6   0        174.60        185.38        10.38 o                         
   7   6   0       2181.93       2260.93        38.87 o                         
   8   6   0        293.45        305.47        13.44 o                         
   9   6   0       1398.95       1422.16        34.67 o                         
  10   6   0        164.40        168.41        12.03 o                         
  11   6   0        628.59        628.82        21.68 o                         
  12   6   0         50.50         39.17        13.91 o                         
   0   7   0        324.42        323.97        19.57 o                         
   1   7   0         44.76         47.10         7.64 o                         
   2   7   0        273.27        272.75        11.28 o                         
   3   7   0        227.82        263.90        12.80 o                         
   4   7   0         84.23        102.58        10.01 o                         
   5   7   0       1133.05       1091.57        23.88 o                         
   6   7   0          6.62          7.09         8.33 o                         
   7   7   0       1568.30       1556.81        29.96 o                         
   8   7   0        142.52        125.33        10.74 o                         
   9   7   0        671.24        646.10        22.24 o                         
   0   8   0       1992.63       1963.68        48.13 o                         
   1   8   0        118.25        102.37         9.69 o                         
   2   8   0       1460.29       1461.66        29.11 o                         
   3   8   0        428.48        423.08        18.52 o                         
   4   0   1      16798.92      16365.01       245.00 o                         
   6   0   1       6551.65       6594.24       105.20 o                         
   8   0   1       2419.14       2327.33        35.84 o                         
  10   0   1       2169.38       2082.28        38.17 o                         
  12   0   1       2493.31       2600.19        50.00 o                         
  14   0   1       1121.16       1146.45        28.96 o                         
  16   0   1        345.56        334.77        18.51 o                         
   1   1   1       5573.50       5082.14        64.18 o                         
   2   1   1       1104.91       1130.93        28.16 o                         
   3   1   1       1694.60       1674.61        21.48 o                         
   4   1   1        941.17        929.23        13.52 o                         
   5   1   1       1961.05       2000.77        27.28 o                         
   6   1   1       3407.53       3448.21        38.92 o                         
   7   1   1        451.13        450.50         7.71 o                         
   8   1   1       1840.36       1822.64        22.99 o                         
   9   1   1        233.09        268.84         6.68 o                         
  10   1   1       2742.26       2760.31        34.74 o                         
  11   1   1       1428.22       1429.57        19.38 o                         
  12   1   1       1655.45       1709.72        22.34 o                         
  13   1   1       1726.82       1754.05        23.93 o                         
  14   1   1        354.15        363.30        12.00 o                         
  15   1   1        330.79        336.40        12.55 o                         
  16   1   1        681.35        676.69        18.34 o                         
  17   1   1        589.05        615.65        19.21 o                         
   1   2   1       7928.00       8047.78        94.45 o                         
   2   2   1        528.26        509.99         9.15 o                         
   3   2   1       7110.86       6709.19        94.47 o                         
   4   2   1        660.79        663.88        10.99 o                         
   5   2   1       1719.22       1833.75        31.51 o                         
   6   2   1        878.95        877.09        14.32 o                         
   7   2   1       2819.25       3036.15        40.36 o                         
   8   2   1       1399.95       1461.64        22.03 o                         
   9   2   1        517.32        579.64        16.27 o                         
  10   2   1        373.70        384.43        10.41 o                         
  11   2   1        132.07        160.28         8.65 o                         
  12   2   1        314.98        314.66        12.14 o                         
  13   2   1       1164.32       1173.24        21.79 o                         
  14   2   1         58.68         53.54         7.23 o                         
  15   2   1       1340.21       1378.35        25.33 o                         
  16   2   1         39.76         32.88         9.09 o                         
  17   2   1        484.53        446.07        20.14 o                         
   1   3   1       4284.98       3975.38        52.53 o                         
   2   3   1        537.52        542.57         9.13 o                         
   3   3   1       2625.67       2511.56        36.36 o                         
   4   3   1        336.07        329.58         7.61 o                         
   5   3   1       1706.21       1706.02        24.76 o                         
   6   3   1       1130.28       1162.61        18.61 o                         
   7   3   1        552.80        586.59        11.14 o                         
   8   3   1        465.37        472.70        10.79 o                         
   9   3   1        159.74        188.92         8.71 o                         
  10   3   1        639.90        670.07        16.86 o                         
  11   3   1       1517.91       1528.26        26.24 o                         
  12   3   1        157.39        152.00         8.61 o                         
  13   3   1       1683.98       1648.39        28.40 o                         
  14   3   1         74.04         82.02         8.68 o                         
  15   3   1        546.56        526.28        17.38 o                         
  16   3   1        395.20        362.44        17.03 o                         
   1   4   1       3047.50       3172.57        40.48 o                         
   2   4   1        251.95        262.74         6.63 o                         
   3   4   1       1168.66       1201.75        18.71 o                         
   4   4   1       3310.05       3417.20        50.86 o                         
   5   4   1        289.87        304.84         9.31 o                         
   6   4   1        937.02        922.84        18.36 o                         
   7   4   1        435.44        429.39        11.92 o                         
   8   4   1        476.01        468.98        12.22 o                         
   9   4   1        240.07        235.23         9.00 o                         
  10   4   1        875.30        896.41        18.50 o                         
  11   4   1        303.35        304.01        12.29 o                         
  12   4   1       1262.76       1274.04        27.94 o                         
  13   4   1        127.61        138.61        11.19 o                         
  14   4   1        507.77        479.29        17.73 o                         
  15   4   1        151.38        138.07        12.37 o                         
   1   5   1        380.88        378.05         9.73 o                         
   2   5   1        435.47        431.18        10.16 o                         
   3   5   1         45.61         48.70         5.24 o                         
   4   5   1        960.12        937.74        17.03 o                         
   5   5   1        258.22        280.44        10.33 o                         
   6   5   1        998.97        980.93        20.12 o                         
   7   5   1        132.27        139.01         8.47 o                         
   8   5   1       1381.99       1345.50        26.85 o                         
   9   5   1        165.82        151.48         9.55 o                         
  10   5   1       1729.63       1721.82        31.71 o                         
  11   5   1        278.12        293.99        18.47 o                         
  12   5   1        908.58        896.26        22.88 o                         
  13   5   1        743.41        698.28        21.86 o                         
  14   5   1        139.09        147.51        18.21 o                         
   1   6   1        236.82        218.62        15.59 o                         
   2   6   1         22.67         18.52         6.25 o                         
   3   6   1        902.04        938.70        18.02 o                         
   4   6   1         71.22         85.41         8.72 o                         
   5   6   1        377.92        417.45        13.27 o                         
   6   6   1        737.07        773.68        17.47 o                         
   7   6   1        111.10        122.54         8.20 o                         
   8   6   1       1300.48       1290.45        24.14 o                         
   9   6   1         43.10         52.72         9.56 o                         
  10   6   1        776.64        797.24        22.01 o                         
  11   6   1         97.13         93.83        11.53 o                         
  12   6   1        516.90        510.18        26.75 o                         
   1   7   1        989.66       1034.61        19.67 o                         
   2   7   1          8.32         13.52         6.18 o                         
   3   7   1        877.57        934.28        19.78 o                         
   4   7   1         16.66         10.44         7.29 o                         
   5   7   1        455.96        466.21        16.69 o                         
   6   7   1        123.02        131.01        10.25 o                         
   7   7   1        142.40        157.46        11.63 o                         
   8   7   1         34.49         43.02        10.21 o                         
   9   7   1          3.73          8.35        11.81 o                         
   1   8   1       1737.29       1634.98        26.25 o                         
   2   8   1         26.05         19.80         9.87 o                         
   3   8   1        544.24        581.34        20.88 o                         
   0   0   2      34281.41      29801.92       712.68 o                         
   2   0   2      44567.49      41482.08       693.77 o                         
   4   0   2       2486.78       2539.51        36.48 o                         
   6   0   2       5540.33       5684.37        88.12 o                         
   8   0   2        729.06        830.76        16.43 o                         
  10   0   2        330.39        340.80        10.94 o                         
  12   0   2        543.46        551.81        16.44 o                         
  14   0   2        769.00        844.36        21.64 o                         
  16   0   2        921.09        996.52        42.39 o                         
   0   1   2       3857.06       3375.12        65.50 o                         
   1   1   2        511.34        526.09         7.78 o                         
   2   1   2       9450.76       8915.73       134.08 o                         
   3   1   2       3555.40       3526.38        54.67 o                         
   4   1   2         98.82        114.76        12.22 o                         
   5   1   2        170.37        187.14         5.63 o                         
   6   1   2       3561.47       3545.46        41.30 o                         
   7   1   2       2616.78       2549.63        30.03 o                         
   8   1   2        530.45        542.43         8.68 o                         
   9   1   2       1696.59       1708.22        21.21 o                         
  10   1   2        621.77        640.44        10.71 o                         
  11   1   2        819.61        830.18        13.29 o                         
  12   1   2        337.31        342.52         9.48 o                         
  13   1   2        666.07        667.46        13.83 o                         
  14   1   2         80.20         84.51         6.22 o                         
  15   1   2        156.37        170.59         9.61 o                         
  16   1   2        628.12        648.20        18.09 o                         
  17   1   2         38.72         21.53        10.18 o                         
   0   2   2       3185.04       3088.47        47.65 o                         
   1   2   2        316.69        326.63         5.38 o                         
   2   2   2       3479.67       3409.71        48.79 o                         
   3   2   2       2914.51       2885.20        42.33 o                         
   4   2   2        294.35        291.04         9.76 o                         
   5   2   2       3082.91       3125.76        47.31 o                         
   6   2   2        914.81        921.95        14.61 o                         
   7   2   2      13028.85      13136.05       166.94 o                         
   8   2   2         14.83         12.00         3.08 o                         
   9   2   2       2561.14       2757.91        38.61 o                         
  10   2   2         17.19         17.35         4.24 o                         
  11   2   2       3241.55       3470.80        44.38 o                         
  12   2   2         28.10         30.04         5.53 o                         
  13   2   2       1059.67       1055.40        19.67 o                         
  14   2   2         90.56        100.50         7.94 o                         
  15   2   2        490.94        504.02        16.10 o                         
  16   2   2         32.55         37.43         9.04 o                         
  17   2   2        111.08        109.06        13.62 o                         
   0   3   2        583.65        528.36        10.92 o                         
   1   3   2        314.38        314.46         6.18 o                         
   2   3   2       2012.36       2016.85        26.31 o                         
   3   3   2       4247.86       4091.96        54.11 o                         
   4   3   2        265.03        263.67         6.88 o                         
   5   3   2        103.78        116.23        11.54 o                         
   6   3   2         97.70        109.08         6.74 o                         
   7   3   2       5042.13       4907.11        71.45 o                         
   8   3   2         83.63         81.74         5.38 o                         
   9   3   2       1369.11       1344.40        22.08 o                         
  10   3   2        552.90        566.78        13.43 o                         
  11   3   2       1696.91       1682.78        27.59 o                         
  12   3   2        965.93        954.17        19.25 o                         
  13   3   2        641.58        635.98        15.96 o                         
  14   3   2         48.73         45.32         7.83 o                         
  15   3   2        382.24        374.53        16.07 o                         
  16   3   2         97.41         90.12        11.14 o                         
   0   4   2      16417.07      16466.71       278.15 o                         
   1   4   2        734.94        717.65        11.37 o                         
   2   4   2       4692.45       4885.90        56.94 o                         
   3   4   2       2743.58       2751.37        38.31 o                         
   4   4   2       1800.66       1835.07        26.29 o                         
   5   4   2         73.23         79.79         4.89 o                         
   6   4   2        804.97        796.62        17.77 o                         
   7   4   2        803.10        820.70        18.35 o                         
   8   4   2         82.62         95.99         6.41 o                         
   9   4   2         65.52         73.72         6.86 o                         
  10   4   2         90.82        102.71         9.04 o                         
  11   4   2        329.33        336.88        14.46 o                         
  12   4   2        386.47        402.79        16.91 o                         
  13   4   2        163.79        165.61        11.52 o                         
  14   4   2        339.54        339.92        17.88 o                         
  15   4   2         25.17         34.40        11.55 o                         
   0   5   2       1803.85       1783.51        35.46 o                         
   1   5   2         97.05        101.94         5.27 o                         
   2   5   2       4016.93       3940.50        47.29 o                         
   3   5   2         49.82         57.17         4.85 o                         
   4   5   2        361.97        358.45        11.32 o                         
   5   5   2        227.40        223.45         9.18 o                         
   6   5   2       1132.44       1125.03        21.59 o                         
   7   5   2         49.00         48.42         5.77 o                         
   8   5   2         30.78         32.79         6.18 o                         
   9   5   2        765.32        795.67        17.61 o                         
  10   5   2         81.81         89.23         8.29 o                         
  11   5   2          7.96         14.10         8.08 o                         
  12   5   2        111.81        123.27        10.47 o                         
  13   5   2        294.85        265.48        15.49 o                         
  14   5   2        305.03        360.38        44.94 o                         
   0   6   2        148.16        138.06         9.87 o                         
   1   6   2        758.08        765.28        15.45 o                         
   2   6   2        910.69        961.64        16.97 o                         
   3   6   2         70.19         79.81         6.61 o                         
   4   6   2        132.66        156.24         9.31 o                         
   5   6   2       1306.25       1359.28        23.99 o                         
   6   6   2        813.27        827.81        18.08 o                         
   7   6   2       1455.84       1489.48        27.82 o                         
   8   6   2          6.67         17.24         6.63 o                         
   9   6   2        977.28       1001.18        22.66 o                         
  10   6   2         41.51         50.05         9.19 o                         
  11   6   2        551.36        564.96        18.86 o                         
   0   7   2         93.81         91.75         9.74 o                         
   1   7   2         21.28         31.39         6.18 o                         
   2   7   2         52.54         57.64         7.07 o                         
   3   7   2        472.32        469.78        15.59 o                         
   4   7   2         93.17         96.01         8.59 o                         
   5   7   2        659.90        660.95        18.01 o                         
   6   7   2        170.08        158.11        10.63 o                         
   7   7   2        906.71        902.45        23.72 o                         
   8   7   2          3.22         -0.18        10.32 o                         
   0   8   2       2468.34       2380.82        50.64 o                         
   1   8   2         30.34         22.40         7.94 o                         
   2   8   2        330.88        334.15        14.89 o                         
   2   0   3       3131.24       3142.91        52.30 o                         
   4   0   3       4441.84       4568.44        80.44 o                         
   6   0   3       1773.30       1614.38        25.41 o                         
   8   0   3       4226.94       4139.60        68.13 o                         
  10   0   3       6170.41       6253.52        96.96 o                         
  12   0   3       2777.19       2801.03        49.27 o                         
  14   0   3       1392.65       1508.89        30.76 o                         
  16   0   3        151.85        159.62        12.78 o                         
   1   1   3       2034.19       1970.44        24.08 o                         
   2   1   3          6.32          8.59         1.17 o                         
   3   1   3       2771.80       2688.93        38.37 o                         
   4   1   3       2839.97       2715.86        42.55 o                         
   5   1   3       3317.91       3315.39        52.53 o                         
   6   1   3       6412.96       6399.70        90.14 o                         
   7   1   3        157.05        152.01         6.14 o                         
   8   1   3       1341.09       1295.55        17.15 o                         
   9   1   3        664.38        698.71        12.00 o                         
  10   1   3       2641.51       2593.91        30.37 o                         
  11   1   3        273.84        253.68         8.63 o                         
  12   1   3       1323.00       1304.11        19.41 o                         
  13   1   3       1574.29       1566.75        23.21 o                         
  14   1   3        880.05        902.46        16.67 o                         
  15   1   3        500.63        501.89        16.07 o                         
  16   1   3        405.22        378.73        16.54 o                         
  17   1   3        184.39        174.00        13.55 o                         
   1   2   3       3826.80       3550.99        42.55 o                         
   2   2   3        220.94        217.51         5.02 o                         
   3   2   3       8017.09       7760.38       109.43 o                         
   4   2   3        605.35        591.02        12.37 o                         
   5   2   3       3084.58       3127.25        49.64 o                         
   6   2   3       1224.96       1199.17        21.67 o                         
   7   2   3       2420.59       2524.91        42.54 o                         
   8   2   3        178.17        171.68         7.57 o                         
   9   2   3        343.08        350.76        11.45 o                         
  10   2   3        786.52        780.18        14.49 o                         
  11   2   3       1316.36       1318.27        20.49 o                         
  12   2   3         20.58         17.61         5.20 o                         
  13   2   3        153.80        167.16         8.64 o                         
  14   2   3        114.05        121.26         8.10 o                         
  15   2   3       1038.00       1013.33        20.64 o                         
  16   2   3         32.96         23.60         9.08 o                         
  17   2   3        577.57        559.33        25.34 o                         
   1   3   3       3658.18       3549.53        41.58 o                         
   2   3   3         37.20         38.23         2.63 o                         
   3   3   3       4578.55       4317.00        57.59 o                         
   4   3   3        478.54        474.45         9.63 o                         
   5   3   3       2951.14       2897.75        42.38 o                         
   6   3   3       2930.03       2940.82        48.23 o                         
   7   3   3        170.76        163.49         5.93 o                         
   8   3   3        241.55        233.81         8.46 o                         
   9   3   3        545.61        562.32        17.46 o                         
  10   3   3        413.76        393.77        11.17 o                         
  11   3   3        242.34        224.19         9.51 o                         
  12   3   3        470.85        461.19        13.21 o                         
  13   3   3       1145.37       1093.75        22.09 o                         
  14   3   3         65.10         59.11        10.56 o                         
  15   3   3        929.92        869.06        24.92 o                         
  16   3   3        143.48        140.88        15.53 o                         
   1   4   3       1556.42       1579.22        19.49 o                         
   2   4   3        182.17        175.55         5.72 o                         
   3   4   3        159.77        155.24         6.12 o                         
   4   4   3       1511.64       1548.64        25.39 o                         
   5   4   3        700.87        708.61        13.89 o                         
   6   4   3        344.62        336.82        10.54 o                         
   7   4   3        284.03        271.73         8.85 o                         
   8   4   3       1581.82       1617.12        24.62 o                         
   9   4   3        413.51        412.54        10.12 o                         
  10   4   3       2157.41       2174.56        40.07 o                         
  11   4   3        178.98        189.80        11.78 o                         
  12   4   3       1323.45       1301.00        26.38 o                         
  13   4   3        311.18        284.97        17.55 o                         
  14   4   3        598.90        654.60        25.38 o                         
  15   4   3        152.40        143.56        39.71 o                         
   1   5   3        113.39        118.01         5.40 o                         
   2   5   3        138.46        144.08         6.42 o                         
   3   5   3         69.37         71.71         5.27 o                         
   4   5   3        814.69        796.57        15.54 o                         
   5   5   3        296.49        286.82        10.32 o                         
   6   5   3       2672.78       2638.24        40.62 o                         
   7   5   3         41.34         48.33         5.84 o                         
   8   5   3       1241.97       1190.93        27.83 o                         
   9   5   3         87.93         94.70         5.86 o                         
  10   5   3       2084.76       2025.80        31.41 o                         
  11   5   3        445.28        441.03        13.58 o                         
  12   5   3       1063.73       1024.19        21.01 o                         
  13   5   3        561.36        550.99        25.17 o                         
   1   6   3        651.44        707.12        12.92 o                         
   2   6   3         47.44         54.63         5.33 o                         
   3   6   3       1415.35       1476.58        23.59 o                         
   4   6   3        143.17        150.92         8.76 o                         
   5   6   3        499.35        534.11        14.61 o                         
   6   6   3        762.49        775.58        17.26 o                         
   7   6   3        702.48        730.62        18.21 o                         
   8   6   3        442.26        457.16        15.20 o                         
   9   6   3        101.89        112.05         9.76 o                         
  10   6   3        848.98        826.96        22.68 o                         
  11   6   3         29.75         30.40         9.97 o                         
   1   7   3       1342.40       1383.64        21.71 o                         
   2   7   3         20.02         15.49         5.87 o                         
   3   7   3       1329.25       1358.41        24.32 o                         
   4   7   3         37.65         47.58         8.74 o                         
   5   7   3        784.99        795.94        20.37 o                         
   6   7   3         75.09         79.00         9.45 o                         
   7   7   3         69.64         61.12        10.40 o                         
   8   7   3         94.56         96.25        11.65 o                         
   2   0   4       2959.28       3028.27        47.89 o                         
   4   0   4       6225.92       5911.37       101.17 o                         
   6   0   4        495.80        519.22        12.83 o                         
   8   0   4         17.33         22.83         3.61 o                         
  10   0   4        197.64        185.67         8.43 o                         
  12   0   4        949.26        962.01        31.32 o                         
  14   0   4        903.95        968.77        20.06 o                         
  16   0   4        874.57        849.23        29.61 o                         
   0   1   4       5977.71       5442.98       108.41 o                         
   1   1   4        918.75        914.99        13.48 o                         
   2   1   4       2502.29       2449.55        31.54 o                         
   3   1   4        385.57        375.70         8.19 o                         
   4   1   4       2532.11       2371.42        37.55 o                         
   5   1   4        386.09        349.07         8.56 o                         
   6   1   4        112.51         92.94        13.96 o                         
   7   1   4        184.68        163.68         5.93 o                         
   8   1   4        877.79        847.78        14.85 o                         
   9   1   4       2610.34       2682.98        38.40 o                         
  10   1   4       1433.46       1396.16        32.30 o                         
  11   1   4        305.16        297.41        10.98 o                         
  12   1   4        554.44        552.67        12.25 o                         
  13   1   4        656.10        621.06        17.37 o                         
  14   1   4        535.11        524.58        15.12 o                         
  15   1   4        120.36        125.23        10.03 o                         
  16   1   4        556.22        563.03        21.64 o                         
  17   1   4         27.16         18.33        14.64 o                         
   0   2   4       3484.15       3401.75        60.05 o                         
   1   2   4       5403.05       5506.10        67.08 o                         
   2   2   4        368.50        342.54         6.65 o                         
   3   2   4        374.45        357.90         6.71 o                         
   4   2   4       1737.60       1751.94        27.19 o                         
   5   2   4       7272.25       7300.97        89.20 o                         
   6   2   4        139.38        131.87         7.33 o                         
   7   2   4       3738.63       3876.41        61.84 o                         
   8   2   4         60.46         58.19         5.08 o                         
   9   2   4       1878.65       1813.62        66.22 o                         
  10   2   4         12.09         14.30         5.60 o                         
  11   2   4       1312.66       1306.41        23.21 o                         
  12   2   4         22.82         24.97         6.77 o                         
  13   2   4        506.77        506.18        16.73 o                         
  14   2   4         20.70         24.28         8.82 o                         
  15   2   4        342.97        329.45        23.32 o                         
  16   2   4         52.65         47.11        11.71 o                         
   0   3   4       1006.23        975.86        20.61 o                         
   1   3   4       1534.61       1501.11        20.79 o                         
   2   3   4       1443.35       1394.86        19.63 o                         
   3   3   4        310.26        308.40         7.16 o                         
   4   3   4        259.66        260.15         6.70 o                         
   5   3   4       2099.55       1976.29        33.94 o                         
   6   3   4        146.47        139.47         5.46 o                         
   7   3   4        386.68        360.00        10.26 o                         
   8   3   4         89.30        104.38         7.24 o                         
   9   3   4       3006.29       2930.19        50.28 o                         
  10   3   4        135.29        138.59         8.93 o                         
  11   3   4        368.35        370.25        14.19 o                         
  12   3   4        132.55        135.30        10.21 o                         
  13   3   4        976.36        937.07        25.05 o                         
  14   3   4        133.32        100.94        11.60 o                         
  15   3   4        242.84        230.98        15.84 o                         
   0   4   4       3875.05       3964.12        71.99 o                         
   1   4   4        936.17        971.39        15.36 o                         
   2   4   4        839.62        814.20        14.88 o                         
   3   4   4        497.97        500.65        10.70 o                         
   4   4   4        801.94        777.29        14.08 o                         
   5   4   4        993.88        986.33        21.35 o                         
   6   4   4        165.94        150.96         8.62 o                         
   7   4   4         55.52         58.27         3.90 o                         
   8   4   4         40.42         38.49         4.46 o                         
   9   4   4        911.60        931.72        19.01 o                         
  10   4   4        135.22        145.98         8.85 o                         
  11   4   4        268.98        264.22        18.17 o                         
  12   4   4        340.04        361.81        17.68 o                         
  13   4   4        298.65        293.22        20.37 o                         
  14   4   4        504.15        491.87        23.93 o                         
   0   5   4       3184.72       3109.37        58.67 o                         
   1   5   4         72.09         74.76         6.24 o                         
   2   5   4        788.55        786.48        13.96 o                         
   3   5   4        385.00        374.72         9.90 o                         
   4   5   4       1222.69       1209.32        20.80 o                         
   5   5   4        239.39        246.90        10.80 o                         
   6   5   4        186.06        176.38         8.96 o                         
   7   5   4        170.20        180.51        10.22 o                         
   8   5   4        110.51        112.46         7.35 o                         
   9   5   4         40.18         45.51         6.09 o                         
  10   5   4        180.36        183.71        10.67 o                         
  11   5   4        119.53        125.85         9.82 o                         
  12   5   4        217.63        211.88        14.53 o                         
  13   5   4         40.27         37.94        14.18 o                         
   0   6   4       1192.03       1282.12        30.48 o                         
   1   6   4         39.68         51.59         5.54 o                         
   2   6   4        282.08        295.73        10.02 o                         
   3   6   4        669.80        672.78        20.22 o                         
   4   6   4       1067.54       1067.14        19.23 o                         
   5   6   4        734.70        725.85        17.11 o                         
   6   6   4         35.10         33.19         7.63 o                         
   7   6   4       1554.77       1580.12        30.26 o                         
   8   6   4         92.34         93.02         9.38 o                         
   9   6   4        397.27        420.58        12.86 o                         
  10   6   4         64.33         73.87         8.13 o                         
  11   6   4        370.80        378.71        45.82 o                         
   0   7   4        208.39        219.76        14.94 o                         
   1   7   4        115.51        126.76         8.82 o                         
   2   7   4        208.00        209.24        10.56 o                         
   3   7   4        285.80        284.98        12.12 o                         
   4   7   4        129.49        124.56         8.44 o                         
   5   7   4        472.97        476.50        18.77 o                         
   6   7   4         31.23         44.48         8.86 o                         
   7   7   4        556.60        582.94        22.05 o                         
   2   0   5       1188.45       1287.57        28.29 o                         
   4   0   5       4723.73       4671.28        78.42 o                         
   8   0   5       7251.90       7252.79       120.76 o                         
  10   0   5       3761.24       3837.62        62.44 o                         
  12   0   5       4584.83       4755.66        84.25 o                         
  14   0   5        782.83        782.00        20.39 o                         
  16   0   5        254.84        280.07        21.37 o                         
   1   1   5       2944.08       2778.21        40.58 o                         
   2   1   5        849.59        859.94        15.41 o                         
   3   1   5        790.28        777.87        15.20 o                         
   4   1   5        771.22        743.82        14.71 o                         
   5   1   5       1425.95       1421.92        25.04 o                         
   6   1   5       3779.26       3643.88        72.39 o                         
   7   1   5        554.37        560.40        12.88 o                         
   8   1   5       2705.25       2638.63        43.62 o                         
   9   1   5        286.16        304.03        11.55 o                         
  10   1   5       1791.26       1733.21        29.82 o                         
  11   1   5        148.88        139.47         8.38 o                         
  12   1   5       1738.35       1737.39        29.68 o                         
  13   1   5        805.24        820.56        18.53 o                         
  14   1   5        154.89        165.58        10.11 o                         
  15   1   5         54.36         66.73         8.87 o                         
  16   1   5        593.53        554.66        19.19 o                         
   1   2   5       6284.11       6269.57        75.09 o                         
   2   2   5         94.43        102.88         5.82 o                         
   3   2   5      13336.39      12915.77       165.44 o                         
   4   2   5        716.06        699.14        14.67 o                         
   5   2   5       1824.52       1985.80        34.62 o                         
   6   2   5        293.41        293.57        10.08 o                         
   7   2   5       1947.39       2117.95        35.98 o                         
   8   2   5        498.14        532.12        13.69 o                         
   9   2   5        560.40        544.05        15.37 o                         
  10   2   5        102.37         99.11         7.82 o                         
  11   2   5         94.49         85.04         6.65 o                         
  12   2   5        209.26        206.76        11.19 o                         
  13   2   5        555.39        534.11        18.30 o                         
  14   2   5         16.04         21.34         8.05 o                         
  15   2   5        482.57        479.82        19.25 o                         
  16   2   5         43.33         35.70        12.63 o                         
   1   3   5       4115.71       3965.01        52.98 o                         
   2   3   5         95.22        101.70         6.34 o                         
   3   3   5       2306.85       2269.26        32.39 o                         
   4   3   5        380.36        371.88         8.18 o                         
   5   3   5       1565.83       1592.24        26.21 o                         
   6   3   5       1484.46       1511.35        25.50 o                         
   7   3   5        751.66        746.37        14.31 o                         
   8   3   5        611.01        610.40        13.20 o                         
   9   3   5        298.75        303.81        11.12 o                         
  10   3   5        538.84        509.04        15.19 o                         
  11   3   5        186.25        187.05        11.47 o                         
  12   3   5        251.51        254.57        14.77 o                         
  13   3   5        851.39        837.21        22.89 o                         
  14   3   5        101.98         94.89        11.74 o                         
  15   3   5        139.15        130.11        16.83 o                         
   1   4   5        129.09        127.52         6.03 o                         
   2   4   5        103.34        113.21         5.63 o                         
   3   4   5        469.09        457.55        11.22 o                         
   4   4   5        646.78        626.98        12.81 o                         
   5   4   5        103.65        100.12         5.98 o                         
   6   4   5        557.64        542.65        13.46 o                         
   7   4   5        367.40        359.41        11.72 o                         
   8   4   5       1600.96       1665.69        30.98 o                         
   9   4   5        221.62        204.96         8.35 o                         
  10   4   5       2182.59       2218.06        36.98 o                         
  11   4   5        167.28        169.04        11.08 o                         
  12   4   5       1704.64       1715.42        35.36 o                         
  13   4   5        451.38        416.38        20.44 o                         
  14   4   5        538.49        548.44        32.58 o                         
   1   5   5        194.82        198.26         8.40 o                         
   2   5   5        153.56        156.80         7.52 o                         
   3   5   5         28.27         26.40         4.70 o                         
   4   5   5        824.15        816.35        16.31 o                         
   5   5   5        179.80        181.48         8.56 o                         
   6   5   5       1271.21       1279.51        22.26 o                         
   7   5   5         22.59         19.77         5.27 o                         
   8   5   5       2441.09       2390.99        39.56 o                         
   9   5   5        171.09        176.41        11.53 o                         
  10   5   5       1605.22       1618.89        34.14 o                         
  11   5   5         54.14         54.27         8.16 o                         
  12   5   5       1199.36       1225.94        58.37 o                         
   1   6   5       1394.89       1472.22        23.72 o                         
   2   6   5         84.47         84.30         6.70 o                         
   3   6   5       1706.70       1774.08        29.70 o                         
   4   6   5        397.87        390.70        13.71 o                         
   5   6   5        813.94        842.40        18.78 o                         
   6   6   5        438.17        446.91        15.86 o                         
   7   6   5        313.69        320.34        13.08 o                         
   8   6   5        311.48        311.24        12.87 o                         
   9   6   5        118.70        117.05        10.57 o                         
  10   6   5         20.39         14.50        13.09 o                         
   1   7   5       1392.40       1394.89        25.00 o                         
   2   7   5          6.45         13.31         7.67 o                         
   3   7   5       1190.32       1179.91        25.07 o                         
   4   7   5         12.47         29.10         8.83 o                         
   5   7   5        552.54        560.51        19.54 o                         
   6   7   5        277.88        273.99        15.69 o                         
   2   0   6       4123.28       3937.19       109.09 o                         
   4   0   6       3136.64       3246.25        60.53 o                         
   6   0   6       2667.45       2598.70        49.02 o                         
   8   0   6        212.92        214.35         9.56 o                         
  10   0   6         93.01         89.34         7.89 o                         
  12   0   6       1181.10       1200.89        27.90 o                         
  14   0   6        658.65        718.32        30.13 o                         
  16   0   6        422.17        407.99        38.21 o                         
   0   1   6       1378.65       1358.92        33.42 o                         
   1   1   6        141.69        154.22         4.78 o                         
   2   1   6       4810.67       4563.73        78.76 o                         
   3   1   6       1723.04       1672.42        28.49 o                         
   4   1   6       1013.59       1021.21        18.06 o                         
   5   1   6        261.27        259.65         7.94 o                         
   6   1   6       1363.95       1308.59        23.89 o                         
   7   1   6        550.44        533.38        13.10 o                         
   8   1   6        657.80        641.27        19.86 o                         
   9   1   6        909.65        908.07        18.98 o                         
  10   1   6        103.81        109.43         8.34 o                         
  11   1   6        492.77        511.13        15.50 o                         
  12   1   6        186.59        188.45        11.13 o                         
  13   1   6        444.16        425.02        18.57 o                         
  14   1   6        295.57        293.82        16.35 o                         
  15   1   6        104.91        111.98        12.19 o                         
  16   1   6        486.76        475.47        26.99 o                         
   0   2   6        908.99        911.88        18.57 o                         
   1   2   6        419.10        435.68         8.11 o                         
   2   2   6       1947.32       1986.42        27.69 o                         
   3   2   6       4666.93       4851.76        76.72 o                         
   4   2   6        293.08        289.28         9.15 o                         
   5   2   6       1930.26       2043.64        33.51 o                         
   6   2   6        335.10        340.44         9.82 o                         
   7   2   6       5035.96       5190.74        83.89 o                         
   8   2   6         48.00         60.52         5.86 o                         
   9   2   6        485.13        498.81        14.72 o                         
  10   2   6          0.32          0.88         5.86 o                         
  11   2   6        654.11        681.77        18.32 o                         
  12   2   6          2.52          1.24         9.08 o                         
  13   2   6        282.22        267.30        15.56 o                         
  14   2   6          8.42          6.19        10.49 o                         
  15   2   6        320.01        323.81        22.15 o                         
   0   3   6        513.53        577.03        13.91 o                         
   1   3   6        441.10        430.12         8.68 o                         
   2   3   6       1170.46       1163.46        18.10 o                         
   3   3   6       2048.98       2031.34        29.08 o                         
   4   3   6        433.41        409.05        10.14 o                         
   5   3   6        653.01        639.76        14.87 o                         
   6   3   6         86.96         88.20         7.47 o                         
   7   3   6       1777.52       1741.03        38.83 o                         
   8   3   6         52.90         52.86         5.30 o                         
   9   3   6        761.65        746.79        17.52 o                         
  10   3   6        292.08        279.62        13.27 o                         
  11   3   6        816.71        802.57        21.07 o                         
  12   3   6        123.43        126.11        10.83 o                         
  13   3   6        525.70        509.57        20.30 o                         
  14   3   6        166.17        156.41        14.24 o                         
   0   4   6       2525.93       2481.50        48.53 o                         
   1   4   6        596.84        605.85        11.73 o                         
   2   4   6        452.31        420.74         9.83 o                         
   3   4   6        796.83        783.04        15.03 o                         
   4   4   6        642.84        631.62        12.48 o                         
   5   4   6        348.29        355.64         9.18 o                         
   6   4   6        478.09        467.02        12.90 o                         
   7   4   6        604.85        620.45        15.38 o                         
   8   4   6         45.51         52.94         9.61 o                         
   9   4   6        531.40        553.43        20.76 o                         
  10   4   6         49.71         56.39        11.01 o                         
  11   4   6        532.72        516.54        14.94 o                         
  12   4   6        549.18        536.15        20.37 o                         
  13   4   6        162.06        142.29        14.00 o                         
   0   5   6        730.12        719.31        19.86 o                         
   1   5   6        128.36        138.31         7.08 o                         
   2   5   6       2253.03       2195.63        33.34 o                         
   3   5   6         58.29         62.76         5.90 o                         
   4   5   6        545.95        540.49        13.01 o                         
   5   5   6         79.77         82.67         6.28 o                         
   6   5   6        504.17        471.71        12.42 o                         
   7   5   6        276.16        292.89        13.29 o                         
   8   5   6        118.28        116.58         8.73 o                         
   9   5   6        174.00        170.18        10.47 o                         
  10   5   6         57.49         62.42         8.73 o                         
  11   5   6        222.29        227.40        13.81 o                         
  12   5   6        190.56        139.63        24.44 o                         
   0   6   6        726.88        753.26        22.94 o                         
   1   6   6        625.42        645.44        15.52 o                         
   2   6   6       1372.39       1380.00        26.72 o                         
   3   6   6        218.07        248.54        11.56 o                         
   4   6   6        189.18        201.57        10.19 o                         
   5   6   6       1021.41       1029.60        21.00 o                         
   6   6   6        298.56        277.53        12.98 o                         
   7   6   6        799.70        770.57        18.49 o                         
   8   6   6         62.77         63.89        10.89 o                         
   9   6   6        290.23        332.98        15.46 o                         
   0   7   6         17.07          9.10        11.01 o                         
   1   7   6         18.48         26.61         9.33 o                         
   2   7   6        138.69        149.22        11.21 o                         
   3   7   6        322.56        299.49        13.88 o                         
   4   7   6         67.01         76.94        10.56 o                         
   5   7   6        365.69        359.14        19.18 o                         
   2   0   7       1681.32       1732.13        61.53 o                         
   4   0   7        213.00        227.29        17.02 o                         
   6   0   7       2129.32       2081.62        42.92 o                         
   8   0   7       1891.40       1884.17        35.65 o                         
  10   0   7       6493.46       6835.33       115.54 o                         
  12   0   7        973.69        992.89        25.94 o                         
  14   0   7       1181.57       1203.49        47.82 o                         
   1   1   7       2245.94       2231.72        42.92 o                         
   2   1   7         43.23         42.69         6.30 o                         
   3   1   7        732.88        694.85        14.37 o                         
   4   1   7        457.35        447.07        10.65 o                         
   5   1   7        939.43        923.62        18.20 o                         
   6   1   7       2912.31       2882.82        47.41 o                         
   7   1   7        105.01        110.38         7.42 o                         
   8   1   7       1273.91       1267.70        25.20 o                         
   9   1   7        177.10        185.73         9.97 o                         
  10   1   7       2176.12       2114.06        38.70 o                         
  11   1   7        104.52        112.00         9.02 o                         
  12   1   7        464.87        470.74        17.32 o                         
  13   1   7        148.11        160.09        12.07 o                         
  14   1   7        829.70        815.53        24.06 o                         
  15   1   7        474.63        479.98        24.51 o                         
   1   2   7       5878.70       6206.56        78.24 o                         
   2   2   7        225.66        232.61         7.41 o                         
   3   2   7       3730.64       3947.87        65.02 o                         
   4   2   7         82.78         81.44         6.46 o                         
   5   2   7       1257.69       1378.20        28.99 o                         
   6   2   7        663.65        697.92        15.25 o                         
   7   2   7        291.87        293.53        10.25 o                         
   8   2   7        184.79        176.59         9.12 o                         
   9   2   7        165.39        172.78         9.59 o                         
  10   2   7        195.71        188.47        11.64 o                         
  11   2   7        542.63        546.39        21.83 o                         
  12   2   7         41.43         43.16         8.60 o                         
  13   2   7         89.91         88.17        10.99 o                         
  14   2   7         80.32         60.94        11.69 o                         
  15   2   7        874.52        868.35        35.12 o                         
   1   3   7       2218.79       2141.16        29.13 o                         
   2   3   7         55.96         59.03         4.18 o                         
   3   3   7       1249.72       1209.27        19.40 o                         
   4   3   7         10.78          9.93         6.15 o                         
   5   3   7       1387.57       1365.76        27.00 o                         
   6   3   7       1454.23       1474.68        31.94 o                         
   7   3   7        218.69        216.46        13.00 o                         
   8   3   7        561.42        558.70        19.36 o                         
   9   3   7        201.40        191.47        17.06 o                         
  10   3   7        691.93        660.07        18.35 o                         
  11   3   7        260.42        246.62        13.00 o                         
  12   3   7        451.49        428.21        18.16 o                         
  13   3   7        137.82        123.11        12.15 o                         
  14   3   7         15.07         26.11        14.31 o                         
   1   4   7        235.11        230.42         7.94 o                         
   2   4   7        368.86        377.00        11.83 o                         
   3   4   7        103.64        103.80         5.99 o                         
   4   4   7        394.34        387.54        11.81 o                         
   5   4   7        488.03        483.59        12.82 o                         
   6   4   7        237.19        244.83        12.23 o                         
   7   4   7        100.84        100.36         8.62 o                         
   8   4   7       2046.71       2021.78        42.33 o                         
   9   4   7        165.63        165.02        14.34 o                         
  10   4   7       2027.56       2026.28        45.08 o                         
  11   4   7        412.69        381.23        22.20 o                         
  12   4   7        724.70        656.20        37.40 o                         
   1   5   7        272.95        287.15        10.25 o                         
   2   5   7        155.99        158.56         8.79 o                         
   3   5   7         70.90         73.85         6.50 o                         
   4   5   7        311.28        312.55        11.05 o                         
   5   5   7         39.60         40.31         5.84 o                         
   6   5   7       1859.60       1807.06        31.83 o                         
   7   5   7          5.90          5.17         6.68 o                         
   8   5   7        726.15        696.43        18.75 o                         
   9   5   7         84.17        109.54        13.08 o                         
  10   5   7       1370.16       1268.68        37.01 o                         
  11   5   7         51.78         82.03        22.25 o                         
   1   6   7       1058.01       1094.28        20.57 o                         
   2   6   7        127.53        145.23         9.47 o                         
   3   6   7        950.58        952.47        20.45 o                         
   4   6   7        199.19        206.01        11.32 o                         
   5   6   7        134.05        151.24        11.60 o                         
   6   6   7        538.80        483.91        18.58 o                         
   7   6   7        408.74        428.52        17.66 o                         
   8   6   7        135.06        139.70        13.85 o                         
   1   7   7        673.32        661.18        22.12 o                         
   2   7   7         64.76         75.78        12.32 o                         
   3   7   7        561.19        532.91        29.45 o                         
   2   0   8       1500.16       1454.22        51.05 o                         
   4   0   8       5741.58       5778.06       268.55 o                         
   6   0   8        490.46        473.83        15.89 o                         
   8   0   8        134.39        154.57        14.42 o                         
  10   0   8        110.69        110.63        10.37 o                         
  12   0   8        440.00        475.13        21.24 o                         
  14   0   8        700.82        710.36        42.87 o                         
   0   1   8       2494.84       2491.29        90.76 o                         
   1   1   8        570.96        577.36        17.03 o                         
   2   1   8       1473.50       1444.93        32.16 o                         
   3   1   8       1011.08       1009.73        22.19 o                         
   4   1   8       1108.73       1073.59        20.94 o                         
   5   1   8        369.30        353.70        10.57 o                         
   6   1   8        665.07        654.40        15.01 o                         
   7   1   8        380.93        384.23        13.52 o                         
   8   1   8        867.29        869.91        19.65 o                         
   9   1   8       1010.77       1003.31        23.80 o                         
  10   1   8        726.33        711.26        18.82 o                         
  11   1   8        308.92        319.96        14.91 o                         
  12   1   8        177.61        186.38        11.84 o                         
  13   1   8        198.05        218.89        13.88 o                         
  14   1   8        194.10        198.01        14.48 o                         
   0   2   8        717.08        745.48        17.49 o                         
   1   2   8       1492.22       1504.48        24.73 o                         
   2   2   8        634.35        606.09        14.06 o                         
   3   2   8        152.28        158.48         9.28 o                         
   4   2   8        484.52        486.75        15.02 o                         
   5   2   8       4849.23       4879.90        89.20 o                         
   6   2   8        114.01        131.87        13.27 o                         
   7   2   8       1956.83       2010.37        36.56 o                         
   8   2   8         28.01         19.86         6.34 o                         
   9   2   8        748.61        728.00        21.59 o                         
  10   2   8         27.65         25.28         7.38 o                         
  11   2   8        849.72        853.54        22.05 o                         
  12   2   8          1.08          3.69         8.92 o                         
  13   2   8        685.77        713.04        23.63 o                         
  14   2   8          5.92         -0.99        14.12 o                         
   0   3   8        289.73        289.52        10.91 o                         
   1   3   8        756.00        755.36        13.87 o                         
   2   3   8        324.00        316.12         8.43 o                         
   3   3   8        752.05        731.04        14.77 o                         
   4   3   8         98.66         99.10         7.17 o                         
   5   3   8        863.92        844.03        21.99 o                         
   6   3   8        516.34        498.13        17.58 o                         
   7   3   8        631.93        620.94        19.42 o                         
   8   3   8        239.62        226.31        14.60 o                         
   9   3   8       1785.44       1744.37        45.09 o                         
  10   3   8         84.06         98.89        11.79 o                         
  11   3   8        538.86        525.25        17.15 o                         
  12   3   8         84.46         83.10        10.24 o                         
  13   3   8        429.78        403.23        22.83 o                         
   0   4   8       1684.28       1632.25        34.83 o                         
   1   4   8        562.23        575.60        12.05 o                         
   2   4   8        984.63        981.79        17.60 o                         
   3   4   8        254.56        235.90         8.79 o                         
   4   4   8       1865.88       1879.76        28.03 o                         
   5   4   8        335.25        337.51        13.87 o                         
   6   4   8        266.84        257.98        13.12 o                         
   7   4   8        373.11        347.56        17.79 o                         
   8   4   8          6.61         20.53        12.29 o                         
   9   4   8        382.93        348.75        20.46 o                         
  10   4   8         38.38         16.00        11.02 o                         
  11   4   8        220.22        203.25        16.77 o                         
  12   4   8        193.22        164.94        27.05 o                         
   0   5   8       2674.50       2723.61        53.37 o                         
   1   5   8         22.72         28.30         6.09 o                         
   2   5   8       1041.28       1004.75        19.16 o                         
   3   5   8        642.03        637.06        15.02 o                         
   4   5   8        738.73        715.15        15.86 o                         
   5   5   8        175.17        170.51        10.46 o                         
   6   5   8        343.14        318.52        13.83 o                         
   7   5   8          4.21          2.92         8.42 o                         
   8   5   8        211.55        185.54        15.35 o                         
   9   5   8        317.05        297.36        20.46 o                         
  10   5   8         57.44         71.35        24.22 o                         
   0   6   8        636.34        621.11        23.21 o                         
   1   6   8          5.10         12.56         7.93 o                         
   2   6   8        514.58        499.98        18.30 o                         
   3   6   8        452.15        444.06        15.84 o                         
   4   6   8        419.30        420.17        16.24 o                         
   5   6   8        784.47        800.73        18.74 o                         
   6   6   8         66.79         70.01        11.18 o                         
   4   0   9       2143.03       2142.26        78.54 o                         
   8   0   9       5244.21       5472.45       156.85 o                         
  10   0   9        709.13        746.72        29.00 o                         
  12   0   9       1019.37       1085.81        37.00 o                         
  14   0   9         63.26         82.47        31.85 o                         
   1   1   9       1244.25       1224.26        51.93 o                         
   2   1   9        236.93        224.43        14.65 o                         
   3   1   9        985.87        994.07        33.36 o                         
   4   1   9        177.16        182.26        12.48 o                         
   5   1   9        264.60        266.92        11.11 o                         
   6   1   9       1506.02       1537.59        29.18 o                         
   7   1   9        132.02        137.49         8.34 o                         
   8   1   9       1121.66       1100.27        26.31 o                         
   9   1   9        125.14        129.62         9.82 o                         
  10   1   9        387.21        387.09        15.76 o                         
  11   1   9         66.24         54.60         9.14 o                         
  12   1   9       1472.09       1419.32        31.23 o                         
  13   1   9        361.58        363.02        23.15 o                         
   1   2   9       1601.29       1679.76        31.79 o                         
   2   2   9          6.99          7.38         4.50 o                         
   3   2   9       1082.87       1103.31        25.36 o                         
   4   2   9        240.53        258.29        14.30 o                         
   5   2   9          7.12         12.67         6.77 o                         
   6   2   9         66.96         71.96         8.30 o                         
   7   2   9       1095.49       1118.46        22.77 o                         
   8   2   9        353.31        351.20        12.97 o                         
   9   2   9        322.08        313.83        13.28 o                         
  10   2   9         33.53         27.24         7.87 o                         
  11   2   9        176.76        180.09        12.12 o                         
  12   2   9        148.98        154.23        12.57 o                         
  13   2   9        257.31        262.11        22.59 o                         
   1   3   9       1021.56        990.24        16.52 o                         
   2   3   9        277.44        277.70         9.44 o                         
   3   3   9       1241.17       1195.42        21.87 o                         
   4   3   9          6.99          6.04         5.31 o                         
   5   3   9        363.58        343.99        15.67 o                         
   6   3   9        646.15        676.64        21.57 o                         
   7   3   9        124.72        137.44        11.32 o                         
   8   3   9        359.70        354.21        18.29 o                         
   9   3   9        168.87        143.34        12.86 o                         
  10   3   9        416.23        390.20        21.41 o                         
  11   3   9         32.32         17.63        14.80 o                         
  12   3   9        284.86        221.09        24.37 o                         
   1   4   9        297.39        283.16        10.41 o                         
   2   4   9        266.47        251.89        10.29 o                         
   3   4   9        310.71        318.76        10.13 o                         
   4   4   9        393.56        383.28        14.94 o                         
   5   4   9         22.85         19.05         7.28 o                         
   6   4   9        567.07        535.56        20.55 o                         
   7   4   9        267.13        272.42        17.80 o                         
   8   4   9       1519.74       1442.16        36.22 o                         
   9   4   9        130.51        109.87        13.45 o                         
  10   4   9        930.66        888.02        30.89 o                         
   1   5   9        284.52        281.16        12.74 o                         
   2   5   9         32.27         39.94         6.70 o                         
   3   5   9         82.03         81.62         7.33 o                         
   4   5   9        543.68        544.12        14.12 o                         
   5   5   9         47.28         47.05         8.97 o                         
   6   5   9        584.20        549.59        22.71 o                         
   7   5   9        153.42        161.24        15.93 o                         
   8   5   9        772.04        684.44        35.14 o                         
   1   6   9        521.27        531.51        17.74 o                         
   2   6   9         31.63         33.02         9.47 o                         
   3   6   9         97.09        114.44        11.17 o                         
   4   6   9        160.72        182.11        16.16 o                         
   4   0  10       1990.93       2103.42        79.85 o                         
   6   0  10       1229.84       1191.54        54.54 o                         
   8   0  10        314.53        304.09        30.54 o                         
  10   0  10        212.75        248.68        34.04 o                         
  12   0  10        306.74        312.82        45.38 o                         
   2   1  10       1360.77       1419.31        61.53 o                         
   3   1  10       1193.51       1221.33        38.41 o                         
   4   1  10        872.87        905.69        30.23 o                         
   5   1  10        909.33        978.62        26.43 o                         
   6   1  10       1106.10       1096.16        29.01 o                         
   7   1  10        262.88        261.57        14.24 o                         
   8   1  10        182.68        172.60        12.07 o                         
   9   1  10        312.48        294.02        15.87 o                         
  10   1  10         29.70         45.26        10.05 o                         
  11   1  10        131.99        129.12        12.68 o                         
  12   1  10         76.84         75.07        13.02 o                         
   0   2  10        512.74        505.69        30.11 o                         
   1   2  10        324.56        327.29        20.38 o                         
   2   2  10        355.32        380.94        16.28 o                         
   3   2  10        721.35        733.54        20.53 o                         
   4   2  10        192.97        204.84        12.58 o                         
   5   2  10       1007.26       1056.02        26.57 o                         
   6   2  10        104.37        121.66        10.91 o                         
   7   2  10       2177.96       2157.66        46.15 o                         
   8   2  10         43.60         41.49         9.80 o                         
   9   2  10        629.89        676.65        18.64 o                         
  10   2  10         10.42          7.49         8.63 o                         
  11   2  10       1059.80       1040.70        26.64 o                         
  12   2  10          2.90          1.61        12.21 o                         
   0   3  10         60.96         63.15         8.13 o                         
   1   3  10         31.54         29.21         5.46 o                         
   2   3  10        169.94        171.98        11.84 o                         
   3   3  10       1051.85       1039.81        23.33 o                         
   4   3  10        138.91        153.13        11.89 o                         
   5   3  10       1072.60       1053.09        26.49 o                         
   6   3  10        219.09        207.99        14.70 o                         
   7   3  10        801.92        756.07        25.08 o                         
   8   3  10        182.35        164.81        13.75 o                         
   9   3  10        804.48        768.11        26.72 o                         
  10   3  10        201.17        154.86        14.92 o                         
  11   3  10        522.08        489.86        30.55 o                         
   0   4  10       2038.12       2000.83        47.68 o                         
   1   4  10        317.58        294.98        11.12 o                         
   2   4  10       1555.15       1511.42        28.29 o                         
   3   4  10        352.17        342.17        12.60 o                         
   4   4  10       1221.16       1187.12        29.54 o                         
   5   4  10        278.81        296.42        15.87 o                         
   6   4  10        471.49        466.76        22.01 o                         
   7   4  10        118.12        118.65        13.10 o                         
   8   4  10         79.88         98.12        13.69 o                         
   9   4  10        157.83        169.69        16.38 o                         
   0   5  10        838.04        804.41        34.94 o                         
   1   5  10        211.47        199.80        11.00 o                         
   2   5  10       1308.75       1267.32        26.37 o                         
   3   5  10        230.52        224.78        11.07 o                         
   4   5  10        536.76        521.02        19.81 o                         
   5   5  10         93.98        109.60        11.61 o                         
   6   5  10        333.43        325.03        20.40 o                         
   6   0  11       2039.87       2142.69        78.98 o                         
   8   0  11        207.33        225.99        30.54 o                         
  10   0  11       1225.15       1345.57        66.76 o                         
   4   1  11         12.08         12.46        10.48 o                         
   5   1  11        299.59        305.55        20.87 o                         
   6   1  11        561.03        598.24        40.80 o                         
   7   1  11         47.67         58.09        10.40 o                         
   8   1  11        362.26        367.63        17.09 o                         
   9   1  11         36.53         33.31         9.98 o                         
  10   1  11        984.39        970.99        27.89 o                         
  11   1  11        110.05        105.35        13.62 o                         
   1   2  11        516.41        489.54        31.85 o                         
   2   2  11         41.46         36.65        14.40 o                         
   3   2  11        447.32        422.98        20.93 o                         
   4   2  11         24.68         24.32         9.23 o                         
   5   2  11        518.17        539.07        21.69 o                         
   6   2  11        329.67        315.66        17.88 o                         
   7   2  11         22.41         10.79         9.41 o                         
   8   2  11          6.88         10.30        10.33 o                         
   9   2  11         20.62         22.24        11.32 o                         
  10   2  11        210.88        205.29        13.24 o                         
   1   3  11       1301.81       1235.17        32.81 o                         
   2   3  11        126.88        118.54         8.90 o                         
   3   3  11        247.12        232.55        14.99 o                         
   4   3  11         53.70         37.91         9.49 o                         
   5   3  11        579.53        582.43        22.13 o                         
   6   3  11        225.85        220.30        15.53 o                         
   7   3  11         60.24         68.71        12.23 o                         
   8   3  11        195.73        180.59        15.17 o                         
   9   3  11         65.15         62.38        13.77 o                         
   1   4  11        370.17        375.93        13.86 o                         
   2   4  11         51.65         58.24         7.36 o                         
   3   4  11         61.37         66.05         9.05 o                         
   4   4  11        510.57        500.35        18.85 o                         
   5   4  11        359.50        353.84        21.05 o                         
   6   4  11        568.06        539.00        24.66 o                         
   7   4  11         27.37         23.00        12.24 o                         
   1   5  11        307.85        298.49        17.73 o                         
   2   5  11        287.05        286.44        21.01 o                         
   3   5  11         15.46         16.48        20.83 o                         
   8   0  12         64.05         62.83        22.69 o                         
   5   1  12        457.87        483.87        39.27 o                         
   6   1  12        157.64        171.92        24.87 o                         
   7   1  12        244.57        262.64        37.53 o                         
   8   1  12        147.47        153.61        28.80 o                         
   9   1  12        275.39        272.73        22.14 o                         
   2   2  12        195.68        197.67        30.98 o                         
   3   2  12        185.17        164.50        22.69 o                         
   4   2  12        133.83        123.02        16.96 o                         
   5   2  12        525.54        507.14        25.29 o                         
   6   2  12         58.32         67.45        13.00 o                         
   7   2  12        681.79        644.84        28.83 o                         
   8   2  12         21.51         18.68        13.91 o                         
   0   3  12         25.69         37.53        16.14 o                         
   1   3  12        214.27        185.87        20.36 o                         
   2   3  12        142.45        154.90        22.25 o                         
   3   3  12        279.75        259.21        19.19 o                         
   4   3  12        178.47        190.75        15.96 o                         
   5   3  12        624.61        564.72        23.62 o                         
   6   3  12         36.84         15.64        11.43 o                         
   7   3  12        570.90        551.28        25.19 o                         
   0   4  12       1620.78       1645.73        72.00 o                         
   1   4  12        215.09        192.44        16.12 o                         
   2   4  12        619.51        583.75        28.40 o                         
   3   4  12        237.69        249.78        17.95 o                         
   4   4  12        492.40        517.76        25.26 o                         
   6   1  13        215.84        171.05        29.24 o                         
   7   1  13         95.78         98.61        28.36 o                         
   4   2  13         97.35        101.23        22.69 o                         
   5   2  13         57.53         50.96        16.36 o                         
   6   2  13          4.90          4.40        16.25 o                         
   1   3  13        654.78        537.54        43.20 o                         
   2   3  13         33.86         27.93        18.76 o                         
   3   3  13        374.20        436.74        37.96 o                         
                                                                                
