# Supplementary material for: Crystal structures of 1′-amino­cobaltocenium-1-carb­oxy­lic acid chloride monohydrate and of its azo dye 1′-[2-(1-amino-2,6-dimethylphenyl)diazen-1-yl]cobaltocenium-1-carb­oxy­lic acid hexa­fluorido­phosphate monohydrate
Source: Acta Crystallogr E Crystallogr Commun. 2019 Jan 15;75(Pt 2):208–13. doi: 10.1107/S2056989019000562 (PMC6362669; doi:10.1107/S2056989019000562)
Supplement: Supplementary file 3 [file e-75-00208-5sup5.hkl]

data_5                                                                          
_shelx_title ' p_a.res in P-1'                                                  
_shelx_refln_list_code          4                                               
_shelx_F_calc_maximum      191.97                                               
_exptl_crystal_F_000       552.00                                               
_reflns_d_resolution_high  0.8288                                               
                                                                                
loop_                                                                           
 _space_group_symop_operation_xyz                                               
 'x, y, z'                                                                      
 '-x, -y, -z'                                                                   
                                                                                
_cell_length_a     7.9891                                                       
_cell_length_b     9.4310                                                       
_cell_length_c    15.5425                                                       
_cell_angle_alpha  74.415                                                       
_cell_angle_beta   78.183                                                       
_cell_angle_gamma  73.798                                                       
                                                                                
_shelx_F_squared_multiplier     1.000                                           
                                                                                
loop_                                                                           
 _refln_index_h                                                                 
 _refln_index_k                                                                 
 _refln_index_l                                                                 
 _refln_F_squared_calc                                                          
 _refln_F_squared_meas                                                          
 _refln_F_squared_sigma                                                         
 _refln_observed_status                                                         
   1   0   0       6506.95       6161.00        74.35 o                         
   2   0   0      10415.82      10379.20       145.14 o                         
   3   0   0         16.01         28.96         2.58 o                         
   4   0   0        330.05        294.32         8.75 o                         
   5   0   0        557.59        545.54        14.27 o                         
   6   0   0          6.29         14.79         5.74 o                         
   7   0   0        343.32        340.31        11.27 o                         
   8   0   0         90.41         91.75        18.21 o                         
   9   0   0         12.45         16.42         7.74 o                         
  -8   1   0          0.86          6.20         6.85 o                         
  -7   1   0          3.49         -4.77         5.02 o                         
  -6   1   0          1.62         -1.04         4.23 o                         
  -5   1   0        662.23        602.87        12.80 o                         
  -4   1   0         63.54         54.01         4.47 o                         
  -3   1   0        344.39        294.89         7.45 o                         
  -2   1   0       1918.24       1936.19        21.92 o                         
  -1   1   0      20956.88      20610.77       175.31 o                         
   0   1   0        197.16        174.73         2.87 o                         
   1   1   0       1265.51       1413.82        14.44 o                         
   2   1   0        264.51        257.95         4.15 o                         
   3   1   0        181.47        185.14         5.72 o                         
   4   1   0        869.31        861.89        15.15 o                         
   5   1   0       1479.75       1478.58        24.40 o                         
   6   1   0        285.13        325.89         9.80 o                         
   7   1   0        505.99        449.83        12.69 o                         
   8   1   0        113.81        103.05        10.55 o                         
   9   1   0        129.18        125.73        10.11 o                         
  -8   2   0        168.66        185.32        12.08 o                         
  -7   2   0          2.09         -4.95         5.82 o                         
  -6   2   0       1036.10       1028.06        17.80 o                         
  -5   2   0         29.76         21.16         8.16 o                         
  -4   2   0         25.96         18.08         2.96 o                         
  -3   2   0        520.08        531.84         6.90 o                         
  -2   2   0          2.08          1.63         1.36 o                         
  -1   2   0        336.06        282.42         9.91 o                         
   0   2   0       1526.42       1627.11        17.39 o                         
   1   2   0        538.21        606.95         7.57 o                         
   2   2   0       8238.47       7757.07        76.66 o                         
   3   2   0       1410.02       1370.83        13.82 o                         
   4   2   0       6815.88       7053.40        86.13 o                         
   5   2   0        634.41        699.34        13.45 o                         
   6   2   0       1632.47       1565.29        26.71 o                         
   7   2   0          4.46          6.13         4.75 o                         
   8   2   0        137.47        137.89        11.92 o                         
   9   2   0         28.01         27.89         7.02 o                         
  -8   3   0          3.01         21.11        11.31 o                         
  -7   3   0         23.42         19.63         6.42 o                         
  -6   3   0          3.83         11.26        10.85 o                         
  -5   3   0        224.58        238.59         7.02 o                         
  -4   3   0        489.85        445.25         7.70 o                         
  -3   3   0         94.35        152.72         5.24 o                         
  -2   3   0        197.58        204.27         5.00 o                         
  -1   3   0        241.05        252.39         6.01 o                         
   0   3   0        806.65        802.06        10.14 o                         
   1   3   0       4663.09       4483.09        45.69 o                         
   2   3   0        893.58        938.12        11.43 o                         
   3   3   0        114.03        145.15         3.70 o                         
   4   3   0        874.20        873.43        10.10 o                         
   5   3   0        319.00        321.79         6.47 o                         
   6   3   0        126.54        130.83         5.77 o                         
   7   3   0        105.63        115.63         8.39 o                         
   8   3   0         34.08         34.62         7.39 o                         
   9   3   0         30.20         20.15         7.55 o                         
  -7   4   0          1.23         30.79        22.82 o                         
  -6   4   0        526.72        605.37        19.74 o                         
  -5   4   0        311.91        305.08        11.33 o                         
  -4   4   0       2417.99       2394.10        29.71 o                         
  -3   4   0        393.04        351.09         7.66 o                         
  -2   4   0        779.12        815.30        11.60 o                         
  -1   4   0         29.39         28.05         3.05 o                         
   0   4   0          0.44         -1.42         2.18 o                         
   1   4   0        265.01        275.16         5.90 o                         
   2   4   0        367.69        397.05         7.00 o                         
   3   4   0        444.97        468.66         7.80 o                         
   4   4   0       1113.21       1124.14        17.22 o                         
   5   4   0        403.38        440.89         7.30 o                         
   6   4   0        245.85        262.85         6.58 o                         
   7   4   0         10.17         13.21         5.11 o                         
   8   4   0         15.35         19.97         8.04 o                         
   9   4   0         54.71         57.17        13.30 o                         
  -7   5   0        111.77        117.05        19.56 o                         
  -6   5   0         32.98         27.28         7.02 o                         
  -5   5   0       1144.91       1149.78        16.98 o                         
  -4   5   0         17.12         17.75         7.54 o                         
  -3   5   0        123.46        131.75         6.61 o                         
  -2   5   0        270.67        263.41         7.35 o                         
  -1   5   0        101.50        100.52         5.72 o                         
   0   5   0       2900.33       2856.62        31.69 o                         
   1   5   0       1835.42       1948.88        22.85 o                         
   2   5   0       7605.67       7864.41        87.06 o                         
   3   5   0       3653.32       3917.01        41.81 o                         
   4   5   0       1410.45       1516.90        17.18 o                         
   5   5   0        335.27        379.37         7.53 o                         
   6   5   0         92.64         92.76         5.18 o                         
   7   5   0          1.30          1.04         4.04 o                         
   8   5   0         17.83          6.45         5.33 o                         
   9   5   0         20.22         35.86        14.26 o                         
  -6   6   0          0.13         17.28         6.80 o                         
  -5   6   0         18.23         17.37         6.30 o                         
  -4   6   0         42.82         49.89         5.99 o                         
  -3   6   0        296.54        296.85         9.70 o                         
  -2   6   0        217.97        216.85         8.66 o                         
  -1   6   0        335.20        342.06        11.31 o                         
   0   6   0       2799.33       2846.40        32.51 o                         
   1   6   0        706.57        714.22        11.95 o                         
   2   6   0        975.61        990.79        14.52 o                         
   3   6   0         52.72         42.82         4.23 o                         
   4   6   0        131.92        122.32         6.23 o                         
   5   6   0         27.42         19.43         3.90 o                         
   6   6   0         58.89         55.36         5.03 o                         
   7   6   0        474.15        430.92         9.74 o                         
   8   6   0         64.54         57.95         6.21 o                         
  -5   7   0        126.52        120.66         8.79 o                         
  -4   7   0        151.46        173.50         9.46 o                         
  -3   7   0        256.21        273.11        17.37 o                         
  -2   7   0         14.50         29.60         5.38 o                         
  -1   7   0        182.90        175.23         8.82 o                         
   0   7   0         11.15          9.46         5.21 o                         
   1   7   0        202.71        201.90         9.20 o                         
   2   7   0        558.83        571.77        12.83 o                         
   3   7   0        145.05        142.52         6.84 o                         
   4   7   0       1399.97       1367.46        19.11 o                         
   5   7   0        453.40        484.41        10.05 o                         
   6   7   0       2764.43       2710.52        31.95 o                         
   7   7   0        603.61        640.42        12.60 o                         
   8   7   0        347.52        335.70        10.45 o                         
  -4   8   0          5.44          3.22         8.33 o                         
  -3   8   0         35.19         30.20         8.96 o                         
  -2   8   0          6.98          0.20         6.30 o                         
  -1   8   0          9.82          4.49         6.39 o                         
   0   8   0         41.85         35.58         6.33 o                         
   1   8   0         69.36         86.97         6.69 o                         
   2   8   0          1.79          1.26         6.45 o                         
   3   8   0         51.43         69.02         6.05 o                         
   4   8   0        193.72        185.78        10.42 o                         
   5   8   0        891.33        916.80        17.55 o                         
   6   8   0        379.50        373.48        10.56 o                         
   7   8   0        112.54        110.16         7.06 o                         
  -3   9   0         49.83         71.09         9.59 o                         
  -2   9   0        240.32        271.25        12.91 o                         
  -1   9   0        202.08        190.05        11.14 o                         
   0   9   0        415.83        389.13        17.02 o                         
   1   9   0        116.29        136.32         8.85 o                         
   2   9   0          7.66          0.26         5.91 o                         
   3   9   0         67.66         74.31         7.31 o                         
   4   9   0          1.26         -4.44         6.18 o                         
   5   9   0         72.46         64.06         7.55 o                         
   6   9   0         73.25         47.83        10.18 o                         
   7   9   0          4.25         12.79         5.91 o                         
  -1  10   0          0.65          4.36         9.15 o                         
   0  10   0         12.60         23.54         8.50 o                         
   1  10   0         64.23         85.65        14.06 o                         
   2  10   0          7.48          0.29         9.13 o                         
   3  10   0         14.63         -0.96         7.41 o                         
   4  10   0         14.23         -2.30         9.10 o                         
   5  10   0        177.44        141.64         9.96 o                         
  -5 -10   1         91.51        117.27        16.71 o                         
  -4 -10   1          4.58          6.35         7.78 o                         
  -3 -10   1          4.74         -4.88         7.51 o                         
  -2 -10   1         11.19         20.89         7.74 o                         
  -1 -10   1         90.97        104.68        10.98 o                         
   0 -10   1         93.70         84.56        12.73 o                         
   1 -10   1         98.32         92.59        13.45 o                         
  -6  -9   1         54.37         47.43         6.77 o                         
  -5  -9   1         80.04         77.24         6.63 o                         
  -4  -9   1        133.94        110.84         8.11 o                         
  -3  -9   1        152.18        137.93         8.53 o                         
  -2  -9   1         32.33         40.98         6.40 o                         
  -1  -9   1         16.07          9.63         6.38 o                         
   0  -9   1          2.60         18.36         8.86 o                         
   1  -9   1         22.85         26.90         8.16 o                         
   2  -9   1         89.85         99.89         8.92 o                         
   3  -9   1          0.88          3.64        12.86 o                         
  -7  -8   1        477.84        451.68        11.87 o                         
  -6  -8   1        385.65        416.34        11.78 o                         
  -5  -8   1        660.13        580.12        12.49 o                         
  -4  -8   1         98.01        106.46         6.96 o                         
  -3  -8   1        227.64        217.09        12.49 o                         
  -2  -8   1         97.20        114.39         7.00 o                         
  -1  -8   1         31.80         38.36         5.96 o                         
   0  -8   1          0.08          3.14         6.01 o                         
   1  -8   1         96.43         96.34         8.03 o                         
   2  -8   1         12.41         20.27         9.69 o                         
   3  -8   1          0.73          3.40         7.66 o                         
   4  -8   1        122.01        118.39        11.73 o                         
  -8  -7   1        321.90        312.17        12.76 o                         
  -7  -7   1         41.83         64.47         7.65 o                         
  -6  -7   1         64.70         51.11         6.38 o                         
  -5  -7   1        279.66        239.79         8.01 o                         
  -4  -7   1        164.68        152.94         7.30 o                         
  -3  -7   1        175.62        161.61         7.55 o                         
  -2  -7   1         26.06         25.13         4.71 o                         
  -1  -7   1        456.30        474.25        12.65 o                         
   0  -7   1         37.94         24.38         5.74 o                         
   1  -7   1         19.58         11.39         5.38 o                         
   2  -7   1         24.58         23.37         5.36 o                         
   3  -7   1         31.49         27.63         6.35 o                         
   4  -7   1        144.52        166.08         8.64 o                         
   5  -7   1         27.63         36.57         7.70 o                         
  -8  -6   1        100.22        105.46         9.07 o                         
  -7  -6   1          5.10          2.75         4.22 o                         
  -6  -6   1        215.22        211.19         7.94 o                         
  -5  -6   1         31.07         27.00         3.87 o                         
  -4  -6   1        414.15        404.87        17.96 o                         
  -3  -6   1       1408.56       1472.01        19.16 o                         
  -2  -6   1       1619.15       1741.98        21.76 o                         
  -1  -6   1       1543.33       1642.29        20.86 o                         
   0  -6   1          5.24         -3.49         3.49 o                         
   1  -6   1        539.46        529.85        11.42 o                         
   2  -6   1        131.33        127.71         7.08 o                         
   3  -6   1        153.43        158.10        10.69 o                         
   4  -6   1        124.45        137.58         7.41 o                         
   5  -6   1         61.18         71.66         7.09 o                         
   6  -6   1         46.90         48.46        10.21 o                         
  -9  -5   1        146.87        157.81        11.79 o                         
  -8  -5   1        143.13        133.22         8.58 o                         
  -7  -5   1        275.34        275.21         8.48 o                         
  -6  -5   1        266.96        271.32         7.18 o                         
  -5  -5   1        808.47        818.40        11.44 o                         
  -4  -5   1        642.03        654.37        10.94 o                         
  -3  -5   1        109.19        114.43         5.17 o                         
  -2  -5   1        278.86        219.43         6.37 o                         
  -1  -5   1       2389.66       2412.68        28.41 o                         
   0  -5   1        234.89        254.16         6.91 o                         
   1  -5   1        746.19        711.46        12.36 o                         
   2  -5   1          7.24         16.74         3.81 o                         
   3  -5   1        373.17        380.50         9.18 o                         
   4  -5   1          3.73          6.24         4.41 o                         
   5  -5   1       1022.73       1137.36        16.87 o                         
   6  -5   1         64.21         62.33         6.28 o                         
   7  -5   1        129.54        185.13        12.76 o                         
  -9  -4   1        183.05        199.52        15.01 o                         
  -8  -4   1         46.79         31.60         7.14 o                         
  -7  -4   1         35.57         33.93         4.69 o                         
  -6  -4   1        469.80        480.56         8.12 o                         
  -5  -4   1         33.06         37.67         3.02 o                         
  -4  -4   1        311.70        345.51         6.29 o                         
  -3  -4   1        315.78        355.34         6.03 o                         
  -2  -4   1        321.25        282.13         5.97 o                         
  -1  -4   1        824.04        910.93        12.04 o                         
   0  -4   1       2592.26       2408.43        26.52 o                         
   1  -4   1         56.99         27.73         3.29 o                         
   2  -4   1          5.27          7.64         2.97 o                         
   3  -4   1        535.84        470.18         8.61 o                         
   4  -4   1        139.25        146.58         6.29 o                         
   5  -4   1        326.41        290.92         9.24 o                         
   6  -4   1          0.40          8.98         6.96 o                         
   7  -4   1         24.73         41.25        14.10 o                         
  -9  -3   1         29.75         51.78        12.94 o                         
  -8  -3   1          2.83          6.65         6.42 o                         
  -7  -3   1       1019.29        919.31        31.30 o                         
  -6  -3   1         28.20         37.35         3.95 o                         
  -5  -3   1       1819.11       1939.15        21.68 o                         
  -4  -3   1       1246.46       1312.87        14.15 o                         
  -3  -3   1        535.80        520.47         7.02 o                         
  -2  -3   1        118.37        149.57         4.00 o                         
  -1  -3   1       2422.61       2347.87        25.12 o                         
   0  -3   1        657.62        676.39         9.98 o                         
   1  -3   1        209.96        158.33         4.25 o                         
   2  -3   1        520.42        449.57         7.29 o                         
   3  -3   1        105.32        101.80         4.41 o                         
   4  -3   1         39.04         43.14         3.14 o                         
   5  -3   1        202.61        209.38         6.68 o                         
   6  -3   1         11.94          4.76         6.85 o                         
   7  -3   1        291.13        344.33        13.56 o                         
   8  -3   1        103.40        130.84        10.35 o                         
  -9  -2   1         56.60         49.89         8.82 o                         
  -8  -2   1        134.27        127.85        12.88 o                         
  -7  -2   1        313.46        374.40        20.11 o                         
  -6  -2   1       1402.98       1387.98        25.30 o                         
  -5  -2   1        794.74        810.47        15.20 o                         
  -4  -2   1          4.96          6.78         1.90 o                         
  -3  -2   1          2.73          1.31         1.32 o                         
  -2  -2   1        824.03        783.88         8.60 o                         
  -1  -2   1       2516.96       2622.95        27.06 o                         
   0  -2   1        261.62        347.32         5.24 o                         
   1  -2   1         97.69         85.98         2.63 o                         
   2  -2   1       1541.87       1582.23        21.27 o                         
   3  -2   1       1278.52       1272.80        13.43 o                         
   4  -2   1         30.83         21.97         2.54 o                         
   5  -2   1         43.71         45.64         5.60 o                         
   6  -2   1        160.06        197.11         8.11 o                         
   7  -2   1         66.30         74.54         6.80 o                         
   8  -2   1         79.48        125.85        10.40 o                         
  -9  -1   1         44.99         28.46         9.10 o                         
  -8  -1   1         73.61         73.68         7.87 o                         
  -7  -1   1         94.87         89.30        10.55 o                         
  -6  -1   1        219.67        214.43         8.87 o                         
  -5  -1   1       1596.02       1506.54        25.03 o                         
  -4  -1   1         54.27         64.44         4.36 o                         
  -3  -1   1         37.89         31.53         2.70 o                         
  -2  -1   1        207.39        222.93         4.62 o                         
  -1  -1   1      23268.58      22590.36       262.18 o                         
   0  -1   1        482.92        459.31         5.35 o                         
   1  -1   1      22984.62      22190.28       188.65 o                         
   2  -1   1        321.56        375.46         5.03 o                         
   3  -1   1        447.09        447.20         5.92 o                         
   4  -1   1        527.71        556.70        15.23 o                         
   5  -1   1         58.75         70.60         8.70 o                         
   6  -1   1         47.32         43.17         7.36 o                         
   7  -1   1         67.84         99.00         8.08 o                         
   8  -1   1          5.84         -3.52         6.61 o                         
  -9   0   1          0.61         -6.16         8.88 o                         
  -8   0   1        104.08        117.99        10.27 o                         
  -7   0   1          0.82          1.09         6.32 o                         
  -6   0   1       1246.97       1183.10        21.81 o                         
  -5   0   1        197.91        217.70         7.79 o                         
  -4   0   1        618.78        523.00        11.24 o                         
  -3   0   1        747.24        737.45        12.77 o                         
  -2   0   1       4220.88       4420.54        62.39 o                         
  -1   0   1        578.57        629.06         6.84 o                         
   1   0   1       1647.11       1608.38        16.00 o                         
   2   0   1        155.20        190.37         6.07 o                         
   3   0   1          5.02          2.66         1.99 o                         
   5   0   1        420.36        453.96        10.28 o                         
   6   0   1         16.25         41.91         5.61 o                         
   7   0   1         11.56          8.17         6.70 o                         
   8   0   1        132.21        103.59         9.97 o                         
   9   0   1        170.73        146.11        10.02 o                         
  -8   1   1         24.17         25.32         9.21 o                         
  -7   1   1        221.69        244.99        15.56 o                         
  -6   1   1         29.84         42.10         5.96 o                         
  -5   1   1        702.07        691.45        15.94 o                         
  -4   1   1        191.48        185.73         7.46 o                         
  -3   1   1         66.66         77.40         4.79 o                         
  -2   1   1        129.45        150.23         3.37 o                         
  -1   1   1       1812.89       1819.75        35.67 o                         
   0   1   1        641.19        611.26         8.44 o                         
   1   1   1        870.54       1030.33        10.77 o                         
   2   1   1        729.42        830.45         9.32 o                         
   3   1   1       4777.15       4605.84       107.99 o                         
   4   1   1       2516.65       2740.21        40.49 o                         
   5   1   1       3959.63       4035.73        59.10 o                         
   6   1   1          8.63          2.17         3.54 o                         
   7   1   1        359.59        351.00        11.09 o                         
   8   1   1         35.44         32.89        12.14 o                         
   9   1   1          9.86         15.90         8.10 o                         
  -8   2   1         30.91         35.55         9.64 o                         
  -7   2   1         48.67         37.02         6.86 o                         
  -6   2   1        254.79        266.25        11.86 o                         
  -5   2   1        496.71        460.89        12.79 o                         
  -4   2   1        223.15        230.92         5.85 o                         
  -3   2   1        379.06        365.72         5.92 o                         
  -2   2   1        135.14        152.68         3.30 o                         
  -1   2   1       3975.69       4079.04        77.76 o                         
   0   2   1       4025.14       4152.00        59.42 o                         
   1   2   1        130.41        129.60         3.28 o                         
   2   2   1       3800.70       3820.54        38.47 o                         
   3   2   1       2488.29       2635.99        25.03 o                         
   4   2   1        606.47        610.46        10.77 o                         
   5   2   1        178.44        172.26         7.13 o                         
   6   2   1         16.72         17.91         4.19 o                         
   7   2   1        817.13        792.07        19.70 o                         
   8   2   1          8.87         10.93        23.19 o                         
   9   2   1        102.44        115.42        20.02 o                         
  -8   3   1         18.70          8.88         8.04 o                         
  -7   3   1        254.92        268.32        25.72 o                         
  -6   3   1         96.07        102.01         9.17 o                         
  -5   3   1        304.59        311.83         9.01 o                         
  -4   3   1        274.36        266.87         5.74 o                         
  -3   3   1       1086.04        990.88        14.76 o                         
  -2   3   1       2356.70       2388.73        29.68 o                         
  -1   3   1       1470.04       1493.36        18.58 o                         
   0   3   1        320.44        287.06         5.83 o                         
   1   3   1       1410.49       1462.81        16.49 o                         
   2   3   1        437.91        464.52         6.82 o                         
   3   3   1        118.16        116.99         3.56 o                         
   4   3   1       1469.33       1532.47        15.91 o                         
   5   3   1        867.16        854.13        11.08 o                         
   6   3   1        926.62        934.70        17.57 o                         
   7   3   1        245.07        241.69        10.40 o                         
   8   3   1          1.37          9.30         6.46 o                         
   9   3   1        137.45        130.57        14.89 o                         
  -7   4   1         98.37         82.24        24.27 o                         
  -6   4   1        295.77        282.38        17.72 o                         
  -5   4   1         20.23         15.61         4.93 o                         
  -4   4   1       1085.85       1042.07        17.34 o                         
  -3   4   1         34.66         34.05         4.56 o                         
  -2   4   1        227.05        232.28         6.13 o                         
  -1   4   1        257.26        272.82         6.63 o                         
   0   4   1          5.17          2.98         2.85 o                         
   1   4   1       2300.93       2254.88        24.92 o                         
   2   4   1        274.64        291.35         6.00 o                         
   3   4   1       3539.19       3625.30        38.12 o                         
   4   4   1       2987.52       3050.12        30.11 o                         
   5   4   1       1326.11       1291.76        14.59 o                         
   6   4   1        866.17        861.26        11.04 o                         
   7   4   1          4.82         -0.04         4.31 o                         
   8   4   1         14.21         21.53         7.06 o                         
   9   4   1          6.03          5.50         7.45 o                         
  -7   5   1          6.64         17.99        17.40 o                         
  -6   5   1         91.17         85.67        10.34 o                         
  -5   5   1         27.17         26.42         5.30 o                         
  -4   5   1        220.63        234.21        15.63 o                         
  -3   5   1         43.41         44.88         4.48 o                         
  -2   5   1        266.22        255.66         7.33 o                         
  -1   5   1        901.50        939.64        22.96 o                         
   0   5   1       1553.05       1585.81        24.76 o                         
   1   5   1       3853.41       4007.82        42.72 o                         
   2   5   1         66.56         60.05         3.71 o                         
   3   5   1       1114.09       1058.12        14.11 o                         
   4   5   1         80.02         81.95         4.39 o                         
   5   5   1        364.11        370.73         7.40 o                         
   6   5   1        130.03        134.23         5.67 o                         
   7   5   1          9.16          9.77         3.81 o                         
   8   5   1         74.93         94.90         7.65 o                         
   9   5   1          9.54         12.90         8.14 o                         
  -6   6   1         76.86         86.67         8.38 o                         
  -5   6   1        152.98        144.71         8.80 o                         
  -4   6   1        101.14         84.08         6.36 o                         
  -3   6   1         14.02         14.89         5.13 o                         
  -2   6   1        697.83        670.18        14.40 o                         
  -1   6   1          0.63          2.16         3.98 o                         
   0   6   1       1014.04       1103.86        17.24 o                         
   1   6   1        687.63        658.78        15.42 o                         
   2   6   1        142.99        154.07         8.48 o                         
   3   6   1       1319.42       1335.39        17.76 o                         
   4   6   1          0.92          6.00         3.56 o                         
   5   6   1       2876.69       2885.06        32.69 o                         
   6   6   1        403.49        427.85         9.04 o                         
   7   6   1        673.99        671.75        12.53 o                         
   8   6   1        244.90        235.65         8.71 o                         
   9   6   1        144.43        159.96        21.92 o                         
  -5   7   1         35.64         34.58         7.85 o                         
  -4   7   1        225.80        201.70        10.22 o                         
  -3   7   1         21.61         21.71         5.90 o                         
  -2   7   1        132.24        132.78         7.35 o                         
  -1   7   1          1.45          2.92         5.13 o                         
   0   7   1        438.87        427.84        14.73 o                         
   1   7   1        136.12        140.33         6.87 o                         
   2   7   1       1038.08       1060.96        18.15 o                         
   3   7   1        120.42        109.11         6.41 o                         
   4   7   1        683.14        697.01        12.89 o                         
   5   7   1        589.05        576.27        11.93 o                         
   6   7   1         71.56         79.25         5.35 o                         
   7   7   1          0.35         -0.37         4.71 o                         
   8   7   1          4.20          7.95         5.26 o                         
  -4   8   1         11.60         24.18         8.33 o                         
  -3   8   1         67.16         74.28         8.01 o                         
  -2   8   1          1.55          3.04         7.33 o                         
  -1   8   1        851.02        830.51        17.53 o                         
   0   8   1       1201.38       1173.47        24.89 o                         
   1   8   1        706.07        658.15        14.97 o                         
   2   8   1        159.17        149.32         7.88 o                         
   3   8   1          0.65         -4.32         5.00 o                         
   4   8   1         11.36         11.67         7.61 o                         
   5   8   1        141.93        140.13         7.77 o                         
   6   8   1        211.31        243.36         9.70 o                         
   7   8   1        402.25        384.16        14.53 o                         
   8   8   1         70.02         59.16         6.60 o                         
  -3   9   1         60.66         65.15        10.70 o                         
  -2   9   1         63.24         80.09         9.72 o                         
  -1   9   1         98.33         98.41         9.09 o                         
   0   9   1         14.59         12.50         6.79 o                         
   1   9   1         72.83         75.81         7.69 o                         
   2   9   1          2.21         -5.44         5.44 o                         
   3   9   1          5.82         -3.48         6.05 o                         
   4   9   1        273.40        284.93        11.33 o                         
   5   9   1        232.09        247.28        12.91 o                         
   6   9   1        304.06        289.47        10.45 o                         
   7   9   1         81.18         91.61        11.32 o                         
  -1  10   1        113.85        117.30        12.44 o                         
   0  10   1        110.08         99.02         9.69 o                         
   1  10   1        191.31        192.85        15.94 o                         
   2  10   1        107.53        104.80         8.85 o                         
   3  10   1        649.66        681.32        20.84 o                         
   4  10   1        445.41        457.59        24.33 o                         
   5  10   1        364.72        353.98        14.14 o                         
   6  10   1         52.01         45.97         7.49 o                         
   2  11   1         73.01         64.10        16.94 o                         
   3  11   1          7.65         10.53        13.91 o                         
  -4 -10   2         33.79         26.30         9.30 o                         
  -3 -10   2        189.78        200.61        20.28 o                         
  -2 -10   2         79.76         51.65         8.52 o                         
  -1 -10   2        207.71        210.99        11.28 o                         
   0 -10   2         81.85         76.55         9.32 o                         
  -6  -9   2        409.38        407.33        14.12 o                         
  -5  -9   2         91.92         99.38         7.07 o                         
  -4  -9   2        234.49        222.34         9.59 o                         
  -3  -9   2         30.28         40.08         6.93 o                         
  -2  -9   2        123.76        159.38         9.35 o                         
  -1  -9   2          2.26          0.21         7.43 o                         
   0  -9   2         22.81         20.26         7.42 o                         
   1  -9   2         80.34         81.16         8.47 o                         
   2  -9   2         48.21         56.99         8.29 o                         
   3  -9   2         47.24         34.47        20.21 o                         
  -7  -8   2        261.75        246.84        16.55 o                         
  -6  -8   2         17.56         32.85         5.53 o                         
  -5  -8   2        145.44        121.53         8.27 o                         
  -4  -8   2          1.52         -0.18         4.60 o                         
  -3  -8   2         42.59         45.78         6.29 o                         
  -2  -8   2         55.31         67.35         6.41 o                         
  -1  -8   2        139.83        133.69         7.88 o                         
   0  -8   2        350.68        341.32        11.48 o                         
   1  -8   2        399.33        401.60        13.00 o                         
   2  -8   2        282.50        303.92        29.18 o                         
   3  -8   2        101.84        107.77         8.47 o                         
   4  -8   2         77.58         85.89         8.74 o                         
  -8  -7   2          3.72          8.84         6.88 o                         
  -7  -7   2        130.64        109.20         6.68 o                         
  -6  -7   2         14.57          9.70         5.14 o                         
  -5  -7   2         75.45         77.21         5.36 o                         
  -4  -7   2         93.89        110.42         5.64 o                         
  -3  -7   2         30.63         29.29         4.77 o                         
  -2  -7   2        995.55       1013.54        16.04 o                         
  -1  -7   2       1121.13       1124.82        28.52 o                         
   0  -7   2       2246.31       2178.76        44.73 o                         
   1  -7   2        430.97        440.79        11.97 o                         
   2  -7   2         98.00        122.38         7.97 o                         
   3  -7   2         55.80         43.32         6.15 o                         
   4  -7   2         33.96         44.19         7.18 o                         
   5  -7   2         23.39         36.49         8.33 o                         
  -8  -6   2        104.71         93.47         7.51 o                         
  -7  -6   2        339.48        322.85         9.91 o                         
  -6  -6   2        557.43        555.62        10.54 o                         
  -5  -6   2       1801.70       1825.41        21.18 o                         
  -4  -6   2        837.49        908.52        12.85 o                         
  -3  -6   2        671.46        659.59        20.44 o                         
  -2  -6   2        129.29        131.09         6.19 o                         
  -1  -6   2       1554.42       1528.60        19.91 o                         
   0  -6   2        793.14        788.60        12.95 o                         
   1  -6   2          4.79          4.15         4.67 o                         
   2  -6   2        322.51        319.19         9.82 o                         
   3  -6   2         21.60         18.54         4.92 o                         
   4  -6   2        394.99        442.23        11.58 o                         
   5  -6   2         47.93         59.66         6.92 o                         
   6  -6   2        370.93        407.77        13.14 o                         
  -8  -5   2        195.31        198.83        10.62 o                         
  -7  -5   2          9.27         10.44         4.82 o                         
  -6  -5   2        487.28        475.13        12.06 o                         
  -5  -5   2         23.34         27.61         3.94 o                         
  -4  -5   2         72.50         62.16         3.83 o                         
  -3  -5   2        268.92        243.97         6.00 o                         
  -2  -5   2          0.95         -1.23         2.77 o                         
  -1  -5   2       1783.83       1654.12        20.18 o                         
   0  -5   2         88.43         92.80         4.68 o                         
   1  -5   2        780.46        708.91        11.25 o                         
   2  -5   2        154.88        134.78         6.57 o                         
   3  -5   2        847.97        825.85        14.06 o                         
   4  -5   2        364.50        327.44         9.27 o                         
   5  -5   2        203.13        219.18         9.24 o                         
   6  -5   2         87.24         99.06         6.55 o                         
   7  -5   2         28.07          7.41        11.40 o                         
  -9  -4   2          0.51         -9.33        11.68 o                         
  -8  -4   2         31.09         33.18        10.37 o                         
  -7  -4   2         63.94         64.17         6.37 o                         
  -6  -4   2        500.09        530.04         8.90 o                         
  -5  -4   2        118.49        117.81         4.84 o                         
  -4  -4   2        975.94       1000.17        12.70 o                         
  -3  -4   2       1317.69       1338.37        14.98 o                         
  -2  -4   2       1366.85       1297.82        15.94 o                         
  -1  -4   2        515.85        574.22         9.10 o                         
   0  -4   2       3134.71       3000.03        32.32 o                         
   1  -4   2         30.29         37.43         3.09 o                         
   2  -4   2         16.77         15.37         3.11 o                         
   3  -4   2         57.72         47.54         3.76 o                         
   4  -4   2        328.85        333.74         8.09 o                         
   5  -4   2          0.12          3.26         4.15 o                         
   6  -4   2         59.48         70.10         6.29 o                         
   7  -4   2         11.62          9.69         8.94 o                         
  -9  -3   2         89.80        102.27        10.96 o                         
  -8  -3   2          4.34         -7.95         7.95 o                         
  -7  -3   2         29.76         46.50         6.81 o                         
  -6  -3   2        620.87        637.52        10.83 o                         
  -5  -3   2       1168.41       1240.94        13.86 o                         
  -4  -3   2        720.45        696.12         8.87 o                         
  -3  -3   2        653.21        671.25         8.83 o                         
  -2  -3   2         16.92         12.33         1.87 o                         
  -1  -3   2          0.43         -1.69         1.69 o                         
   0  -3   2        119.51         93.35         3.55 o                         
   1  -3   2        574.98        534.26         8.56 o                         
   2  -3   2       1675.43       1594.21        18.30 o                         
   3  -3   2         88.01         74.89         3.86 o                         
   4  -3   2        698.60        695.20         9.20 o                         
   5  -3   2        602.95        672.91         9.50 o                         
   6  -3   2        103.31        128.32         9.12 o                         
   7  -3   2        139.21        140.99         9.28 o                         
   8  -3   2          3.91          4.35        14.85 o                         
  -9  -2   2         65.94         66.92         8.72 o                         
  -8  -2   2        107.07        118.12        18.02 o                         
  -7  -2   2         92.66         74.68         8.53 o                         
  -6  -2   2        150.91        156.25        10.36 o                         
  -5  -2   2         62.09         64.75         4.53 o                         
  -4  -2   2         16.90         10.96         2.48 o                         
  -3  -2   2        150.95        134.92         3.47 o                         
  -2  -2   2        731.88        760.44         8.48 o                         
  -1  -2   2        835.28        887.34         9.49 o                         
   0  -2   2       7743.41       7570.96        84.73 o                         
   1  -2   2        145.48        170.30         3.08 o                         
   2  -2   2       3138.90       3051.78        31.52 o                         
   3  -2   2       1774.28       1878.99        19.47 o                         
   4  -2   2        543.85        489.73         6.95 o                         
   5  -2   2         48.66         57.13         3.64 o                         
   6  -2   2         17.88         27.42         6.28 o                         
   7  -2   2          6.17         15.22         9.06 o                         
   8  -2   2          7.30         22.72        12.59 o                         
  -9  -1   2          4.54          9.76        15.19 o                         
  -8  -1   2         11.46         -4.15         6.22 o                         
  -7  -1   2        403.45        364.26        12.95 o                         
  -6  -1   2         10.00         16.97         7.07 o                         
  -5  -1   2       3127.84       2964.94        45.34 o                         
  -4  -1   2       1385.79       1376.64        22.75 o                         
  -3  -1   2       2972.85       2836.15        35.49 o                         
  -2  -1   2       3860.73       3955.94        44.87 o                         
  -1  -1   2      11215.25      10852.56        92.38 o                         
   0  -1   2        348.35        351.41         4.59 o                         
   1  -1   2       5267.81       5041.51        53.42 o                         
   2  -1   2          0.84          4.98         1.10 o                         
   3  -1   2       1049.03       1104.88        11.46 o                         
   4  -1   2         62.77        100.35         8.91 o                         
   5  -1   2          1.29          0.45         4.42 o                         
   6  -1   2          3.60          7.16         4.04 o                         
   7  -1   2        139.74        174.21         8.95 o                         
   8  -1   2         92.11        119.95        14.54 o                         
  -8   0   2        432.71        405.74        14.51 o                         
  -7   0   2        113.06        140.31        10.09 o                         
  -6   0   2       2153.79       2067.15        40.60 o                         
  -5   0   2         69.86         79.64         5.71 o                         
  -4   0   2       3483.76       3460.43        51.35 o                         
  -3   0   2        213.21        235.20         6.37 o                         
  -2   0   2        264.28        255.27         3.73 o                         
  -1   0   2        359.55        385.92         4.96 o                         
   0   0   2       1297.53       1249.59        10.98 o                         
   1   0   2        534.31        494.29         6.08 o                         
   2   0   2       1863.75       1896.38        17.82 o                         
   3   0   2        184.41        183.96         4.97 o                         
   4   0   2        880.65        896.42        19.19 o                         
   5   0   2        473.34        506.61        13.92 o                         
   6   0   2       3806.84       3852.59        58.28 o                         
   7   0   2         88.70        104.58         7.32 o                         
   8   0   2        298.96        320.15        27.17 o                         
   9   0   2         17.91          8.07        11.05 o                         
  -8   1   2        162.31        181.41        11.27 o                         
  -7   1   2        146.07        163.90        10.53 o                         
  -6   1   2         67.62         66.31         6.21 o                         
  -5   1   2          0.24          0.11         4.47 o                         
  -4   1   2         27.00         31.17         4.23 o                         
  -3   1   2        928.58        934.04        16.59 o                         
  -2   1   2        925.07        930.86        11.49 o                         
  -1   1   2       9061.94       8689.18        85.51 o                         
   0   1   2        371.01        395.23         4.99 o                         
   1   1   2       8496.53       8280.04        89.14 o                         
   2   1   2        740.98        787.12         8.59 o                         
   3   1   2       1381.80       1381.44        21.89 o                         
   4   1   2        144.19        151.15         4.30 o                         
   5   1   2        970.31       1009.09        17.28 o                         
   6   1   2         45.59         58.99         4.77 o                         
   7   1   2          9.08         15.00         4.73 o                         
   8   1   2         31.80         25.23         6.06 o                         
   9   1   2         14.64         20.86         7.25 o                         
  -8   2   2         33.63         41.13        12.59 o                         
  -7   2   2          6.03          4.63         9.72 o                         
  -6   2   2        248.06        223.62         9.19 o                         
  -5   2   2        155.95        153.98        11.87 o                         
  -4   2   2       1142.18        976.11        15.79 o                         
  -3   2   2        784.31        781.39        10.84 o                         
  -2   2   2       3502.31       3328.55        31.69 o                         
  -1   2   2         75.16         66.32         2.85 o                         
   0   2   2      13862.08      13138.55       158.49 o                         
   1   2   2        966.86        955.56        10.95 o                         
   2   2   2        129.48        129.79         3.14 o                         
   3   2   2         76.78         87.54         2.54 o                         
   4   2   2        426.20        424.47         6.80 o                         
   5   2   2        180.21        190.58         4.96 o                         
   6   2   2         21.31         18.05         3.94 o                         
   7   2   2         93.08        107.04         7.13 o                         
   8   2   2        170.26        152.10        10.27 o                         
   9   2   2         56.66         66.10         8.19 o                         
  -8   3   2         26.12         29.54         8.16 o                         
  -7   3   2        116.96        107.12         9.02 o                         
  -6   3   2        309.40        274.65        16.90 o                         
  -5   3   2        986.80        887.09        16.90 o                         
  -4   3   2         72.10         81.56         4.04 o                         
  -3   3   2        190.43        158.41         5.06 o                         
  -2   3   2        393.34        370.54         7.19 o                         
  -1   3   2        600.19        609.81         9.42 o                         
   0   3   2        150.98        132.15         4.21 o                         
   1   3   2        443.81        477.56         7.06 o                         
   2   3   2        512.32        491.75         7.11 o                         
   3   3   2          2.83          1.85         2.08 o                         
   4   3   2        576.93        552.41         7.29 o                         
   5   3   2        381.06        391.97         6.11 o                         
   6   3   2         82.17         86.22         6.48 o                         
   7   3   2        224.75        228.26        10.11 o                         
   8   3   2         10.25         15.00        15.03 o                         
   9   3   2         16.57         21.27         9.45 o                         
  -7   4   2          5.13         -0.36        22.82 o                         
  -6   4   2          0.85         24.27        17.39 o                         
  -5   4   2        283.65        277.42        12.98 o                         
  -4   4   2        476.92        464.41        12.14 o                         
  -3   4   2        277.23        288.52         7.68 o                         
  -2   4   2       1022.52        994.18        14.61 o                         
  -1   4   2        123.01        117.31         4.77 o                         
   0   4   2       1626.20       1649.74        21.08 o                         
   1   4   2        750.83        781.09        10.68 o                         
   2   4   2       1300.51       1283.45        15.55 o                         
   3   4   2        156.84        144.60         4.81 o                         
   4   4   2       1180.07       1279.20        15.53 o                         
   5   4   2         41.87         45.90         3.13 o                         
   6   4   2         46.37         62.63         4.01 o                         
   7   4   2          2.28          8.87         4.60 o                         
   8   4   2          0.25          6.11         6.38 o                         
   9   4   2        149.59        178.09        11.82 o                         
  -7   5   2         85.67         95.64        27.90 o                         
  -6   5   2        241.98        260.96        15.28 o                         
  -5   5   2        799.25        797.89        14.77 o                         
  -4   5   2        658.52        652.01        13.28 o                         
  -3   5   2        522.54        520.87        11.47 o                         
  -2   5   2         81.91         94.77         6.40 o                         
  -1   5   2        361.25        373.82         8.72 o                         
   0   5   2          5.53          6.97         3.54 o                         
   1   5   2        696.80        700.45        10.88 o                         
   2   5   2        264.45        237.01         7.06 o                         
   3   5   2          2.07          1.02         2.74 o                         
   4   5   2        987.79        983.08        13.66 o                         
   5   5   2          7.19          6.60         2.82 o                         
   6   5   2        553.73        555.01         9.16 o                         
   7   5   2         33.59         34.02         3.88 o                         
   8   5   2        796.86        764.71        16.74 o                         
   9   5   2        455.42        393.35        19.49 o                         
  -6   6   2        179.57        168.06         9.94 o                         
  -5   6   2         75.07         89.85         7.06 o                         
  -4   6   2        236.20        217.18         9.35 o                         
  -3   6   2        645.81        639.86        12.72 o                         
  -2   6   2          2.27          9.06         4.70 o                         
  -1   6   2        672.27        665.08        13.06 o                         
   0   6   2        279.81        262.44         8.47 o                         
   1   6   2        765.04        760.02        12.32 o                         
   2   6   2         79.73         74.15         4.73 o                         
   3   6   2       1507.76       1572.74        20.07 o                         
   4   6   2        234.24        230.02         7.49 o                         
   5   6   2        582.61        577.60        11.24 o                         
   6   6   2        189.27        159.13         6.99 o                         
   7   6   2        170.87        186.99         7.71 o                         
   8   6   2         77.67         69.03         5.26 o                         
   9   6   2          5.03          1.80        10.04 o                         
  -5   7   2          3.76         -5.13         7.40 o                         
  -4   7   2        197.98        222.45        10.33 o                         
  -3   7   2         12.72         12.21         6.64 o                         
  -2   7   2        484.43        497.26        11.99 o                         
  -1   7   2        285.76        303.34        13.17 o                         
   0   7   2       1554.03       1437.49        46.62 o                         
   1   7   2        197.44        200.28         8.58 o                         
   2   7   2        589.61        595.95        11.80 o                         
   3   7   2        389.29        400.48        16.99 o                         
   4   7   2         10.11          6.86         4.35 o                         
   5   7   2         23.13         26.05         4.99 o                         
   6   7   2         15.56         10.07         4.47 o                         
   7   7   2          7.27         11.00         4.82 o                         
   8   7   2        147.57        140.54         7.12 o                         
  -4   8   2         40.01         37.12         8.56 o                         
  -3   8   2        211.81        255.63        11.61 o                         
  -2   8   2         88.37         84.06         7.42 o                         
  -1   8   2         27.53         31.96         8.56 o                         
   0   8   2          2.95         -1.45         5.62 o                         
   1   8   2          6.19          7.95         5.39 o                         
   2   8   2         23.32         28.70         5.19 o                         
   3   8   2         46.61         60.18         5.88 o                         
   4   8   2         10.44          8.95         5.14 o                         
   5   8   2        186.03        182.68        12.62 o                         
   6   8   2         16.19         12.70         5.02 o                         
   7   8   2        108.78        103.37         7.30 o                         
   8   8   2         34.94         25.58         6.29 o                         
  -3   9   2          2.12         -1.91         8.57 o                         
  -2   9   2        155.92        158.29        10.87 o                         
  -1   9   2         67.24         58.39         7.66 o                         
   0   9   2         27.35         35.77         7.27 o                         
   1   9   2          5.20          9.09         7.89 o                         
   2   9   2         87.04         88.20         8.13 o                         
   3   9   2         23.48         11.16         6.10 o                         
   4   9   2        899.44        937.75        19.17 o                         
   5   9   2        235.53        218.76        10.66 o                         
   6   9   2        387.19        387.98        14.94 o                         
   7   9   2         61.46         52.74         7.19 o                         
  -2  10   2         59.35         68.11        35.50 o                         
  -1  10   2        136.63        160.44        15.95 o                         
   0  10   2         20.93         25.31        13.54 o                         
   1  10   2         89.61         87.86         8.86 o                         
   2  10   2         20.51         12.48         8.04 o                         
   3  10   2         64.91         77.82         8.00 o                         
   4  10   2         23.39         16.63         7.33 o                         
   5  10   2          2.80         -7.75         7.75 o                         
   6  10   2         16.70         23.92         6.49 o                         
   1  11   2          3.99          1.77        11.07 o                         
   2  11   2         66.99         65.75        10.05 o                         
   3  11   2         70.23         90.91        16.99 o                         
   4  11   2        247.29        257.60        21.36 o                         
  -4 -10   3         11.97         20.58        14.14 o                         
  -3 -10   3         90.96        131.27        22.32 o                         
  -2 -10   3         11.68         12.62         9.05 o                         
  -1 -10   3        118.20        115.09         9.71 o                         
   0 -10   3          7.47          5.81         9.46 o                         
  -5  -9   3         26.95         29.79         6.46 o                         
  -4  -9   3          0.19          2.48         6.60 o                         
  -3  -9   3          6.52          9.11         7.88 o                         
  -2  -9   3          1.06          8.31         9.39 o                         
  -1  -9   3         65.60         53.48         7.33 o                         
   0  -9   3          8.03          4.76         6.88 o                         
   1  -9   3         71.76         73.48         8.66 o                         
   2  -9   3         71.92         84.57        11.39 o                         
  -7  -8   3          4.51         11.23         7.42 o                         
  -6  -8   3         92.48         75.89         6.07 o                         
  -5  -8   3          5.29          5.36         5.33 o                         
  -4  -8   3         21.97         28.42         6.14 o                         
  -3  -8   3          9.63         15.51         5.44 o                         
  -2  -8   3          7.69          9.61         6.26 o                         
  -1  -8   3        402.19        385.18        15.46 o                         
   0  -8   3        316.00        317.36        11.19 o                         
   1  -8   3        158.05        150.79         9.24 o                         
   2  -8   3         73.05         65.58         7.64 o                         
   3  -8   3        103.20        107.83         9.55 o                         
   4  -8   3         10.15          9.89         8.82 o                         
  -7  -7   3        217.08        208.79         8.31 o                         
  -6  -7   3        275.30        261.68        14.15 o                         
  -5  -7   3        161.26        161.61         7.51 o                         
  -4  -7   3         95.38         80.36         5.10 o                         
  -3  -7   3        240.28        246.85         9.22 o                         
  -2  -7   3        502.23        469.21        11.18 o                         
  -1  -7   3         46.78         43.14         5.20 o                         
   0  -7   3         85.32         77.15         6.57 o                         
   1  -7   3        238.98        251.74         9.50 o                         
   2  -7   3         26.69         19.46         5.94 o                         
   3  -7   3         66.83         74.26         7.01 o                         
   4  -7   3         36.88         35.49         7.13 o                         
   5  -7   3        203.59        206.68        10.59 o                         
  -8  -6   3          1.04          6.47        10.42 o                         
  -7  -6   3        187.01        182.10         8.99 o                         
  -6  -6   3        194.98        198.93         7.63 o                         
  -5  -6   3          6.94          7.81         6.92 o                         
  -4  -6   3        361.82        359.19         9.12 o                         
  -3  -6   3         38.77         30.68         3.72 o                         
  -2  -6   3       1209.80       1193.04        18.38 o                         
  -1  -6   3         53.02         45.78         4.40 o                         
   0  -6   3        764.03        715.22        12.38 o                         
   1  -6   3        176.31        158.40         7.15 o                         
   2  -6   3        122.08        130.17         7.49 o                         
   3  -6   3        682.14        684.44        13.12 o                         
   4  -6   3        885.57        921.17        17.18 o                         
   5  -6   3        126.26        130.07         7.84 o                         
   6  -6   3          9.15         17.99         7.64 o                         
  -8  -5   3          3.69         -6.87         6.87 o                         
  -7  -5   3        399.65        385.80         9.14 o                         
  -6  -5   3          9.97         -3.54         3.54 o                         
  -5  -5   3       1884.28       1906.89        22.72 o                         
  -4  -5   3         24.70         23.01         3.40 o                         
  -3  -5   3        685.24        661.81         9.85 o                         
  -2  -5   3        468.46        508.71         9.39 o                         
  -1  -5   3       2148.56       2100.89        24.64 o                         
   0  -5   3        124.88        117.23         5.55 o                         
   1  -5   3        792.09        768.87        11.91 o                         
   2  -5   3        273.44        284.32         8.29 o                         
   3  -5   3         72.59         74.01         5.11 o                         
   4  -5   3         13.22         21.38         4.64 o                         
   5  -5   3        386.45        395.86        11.90 o                         
   6  -5   3          9.40         12.14         6.23 o                         
  -8  -4   3        205.59        198.43        12.35 o                         
  -7  -4   3         54.16         62.93         8.84 o                         
  -6  -4   3        294.90        299.28         7.04 o                         
  -5  -4   3         77.94         77.65         4.03 o                         
  -4  -4   3         32.42         39.21         3.15 o                         
  -3  -4   3        423.45        416.93         7.02 o                         
  -2  -4   3        315.65        333.77         6.07 o                         
  -1  -4   3        156.71        132.78         4.95 o                         
   0  -4   3       1161.43       1063.35        13.88 o                         
   1  -4   3        529.33        548.26         8.95 o                         
   2  -4   3        332.85        295.65         7.32 o                         
   3  -4   3        180.49        174.58         6.13 o                         
   4  -4   3       1035.22       1075.54        15.13 o                         
   5  -4   3        248.60        254.33         8.04 o                         
   6  -4   3        597.56        663.35        13.69 o                         
   7  -4   3         16.78          8.19        10.53 o                         
  -8  -3   3        230.53        230.78        18.95 o                         
  -7  -3   3        214.88        205.47        11.56 o                         
  -6  -3   3        175.76        151.83         7.70 o                         
  -5  -3   3         13.11         12.65         3.15 o                         
  -4  -3   3         28.42         25.28         2.51 o                         
  -3  -3   3        126.42        169.21         4.16 o                         
  -2  -3   3        589.14        669.22         8.43 o                         
  -1  -3   3       4093.91       4133.84        44.93 o                         
   0  -3   3        105.43        141.42         4.58 o                         
   1  -3   3       1035.46        957.13        13.31 o                         
   2  -3   3       1421.27       1405.68        18.00 o                         
   3  -3   3       1357.64       1315.70        15.81 o                         
   4  -3   3        502.96        492.01         8.36 o                         
   5  -3   3        844.31        872.14        12.31 o                         
   6  -3   3          7.59         11.78         4.36 o                         
   7  -3   3          3.09          7.04         7.08 o                         
   8  -3   3          0.72          2.17        16.66 o                         
  -8  -2   3         28.39         21.33         7.34 o                         
  -7  -2   3         70.65         80.71         7.87 o                         
  -6  -2   3        957.60        860.19        18.40 o                         
  -5  -2   3          3.27          7.70         2.87 o                         
  -4  -2   3        284.91        266.09         4.90 o                         
  -3  -2   3        820.26        882.05         9.92 o                         
  -2  -2   3        721.15        776.39         8.84 o                         
  -1  -2   3       4239.51       4193.74        53.48 o                         
   0  -2   3       2775.82       2917.79        30.15 o                         
   1  -2   3       1497.09       1460.17        16.11 o                         
   2  -2   3         16.79          6.82         1.69 o                         
   3  -2   3         11.89          7.19         1.67 o                         
   4  -2   3         94.75         95.06         3.92 o                         
   5  -2   3         22.59         23.17         2.91 o                         
   6  -2   3         54.42         63.97         8.33 o                         
   7  -2   3         36.89         34.00        11.23 o                         
   8  -2   3         90.46         80.42        19.93 o                         
  -8  -1   3         14.57         15.47         6.90 o                         
  -7  -1   3       1591.47       1412.79        27.16 o                         
  -6  -1   3        111.29        120.52         7.77 o                         
  -5  -1   3       1189.87       1143.46        20.90 o                         
  -4  -1   3         41.22         37.01         3.28 o                         
  -3  -1   3         23.76         13.16         1.83 o                         
  -2  -1   3        368.56        389.83         5.00 o                         
  -1  -1   3       1849.55       1799.77        16.83 o                         
   0  -1   3         88.85         95.22         2.68 o                         
   1  -1   3       3106.94       2942.84        29.84 o                         
   2  -1   3         10.14         16.68         1.28 o                         
   3  -1   3        171.74        151.15         3.28 o                         
   4  -1   3        832.70        839.52         9.58 o                         
   5  -1   3       1282.39       1268.82        20.95 o                         
   6  -1   3        267.73        271.42        15.58 o                         
   7  -1   3        734.55        757.07        28.80 o                         
   8  -1   3          1.55         -9.56        13.59 o                         
  -8   0   3        105.76         87.97        11.09 o                         
  -7   0   3         79.23         84.46         7.94 o                         
  -6   0   3          6.79          9.52         5.18 o                         
  -5   0   3        452.34        482.52        12.02 o                         
  -4   0   3        256.88        247.43         8.88 o                         
  -3   0   3        145.55        160.47         6.90 o                         
  -2   0   3        235.09        214.68         3.32 o                         
  -1   0   3        311.35        286.59         5.42 o                         
   0   0   3       7991.38       7921.11        67.26 o                         
   1   0   3       1348.59       1274.44        16.62 o                         
   2   0   3        505.29        514.76         6.80 o                         
   3   0   3       4049.51       4052.63        44.42 o                         
   4   0   3       1189.72       1187.31        16.19 o                         
   5   0   3         24.74         20.90         3.29 o                         
   6   0   3         36.51         46.95         6.35 o                         
   7   0   3        347.72        341.05        14.62 o                         
   8   0   3         39.28         44.17         9.71 o                         
   9   0   3         61.69         69.65        11.74 o                         
  -8   1   3         48.32         56.12        12.89 o                         
  -7   1   3        327.84        334.02        16.67 o                         
  -6   1   3        139.04        167.47         9.45 o                         
  -5   1   3       2340.41       2176.32        35.32 o                         
  -4   1   3        121.48        126.55         6.96 o                         
  -3   1   3       1211.92       1033.56        15.20 o                         
  -2   1   3        156.69        140.63         2.89 o                         
  -1   1   3       5240.41       4902.60        45.26 o                         
   1   1   3       6456.89       6137.07        74.31 o                         
   2   1   3       2927.01       2877.53        52.08 o                         
   3   1   3         67.28         64.99         2.94 o                         
   4   1   3        591.60        618.64         8.77 o                         
   5   1   3        635.26        657.82        13.04 o                         
   6   1   3        846.27        866.88        20.71 o                         
   7   1   3        153.82        142.37        10.97 o                         
   8   1   3        303.56        272.84        35.87 o                         
   9   1   3        253.74        255.93        29.89 o                         
  -8   2   3         89.47        107.75        22.59 o                         
  -7   2   3        229.99        265.52        12.94 o                         
  -6   2   3       1092.77       1109.67        47.48 o                         
  -5   2   3       1155.00       1175.27        23.03 o                         
  -4   2   3       1286.38       1215.42        18.75 o                         
  -3   2   3          2.35          2.18         1.76 o                         
  -2   2   3       1114.00       1056.45        11.52 o                         
  -1   2   3       1023.04        927.37        12.81 o                         
   0   2   3        284.16        334.02         6.04 o                         
   1   2   3       8369.40       8240.81       113.52 o                         
   2   2   3        158.54        188.13         3.73 o                         
   3   2   3       1565.82       1474.29        15.91 o                         
   4   2   3        672.76        728.63        12.62 o                         
   5   2   3       2440.50       2451.09        28.23 o                         
   6   2   3        252.09        229.74         7.94 o                         
   7   2   3         17.29         19.55         5.98 o                         
   8   2   3        234.06        255.77        19.20 o                         
   9   2   3         27.44          6.96        16.30 o                         
  -7   3   3         28.76         37.20         7.74 o                         
  -6   3   3         59.21         95.18        13.15 o                         
  -5   3   3          6.29          9.16         6.17 o                         
  -4   3   3        674.40        651.96         9.86 o                         
  -3   3   3        330.53        333.02         7.51 o                         
  -2   3   3        570.39        561.35         8.55 o                         
  -1   3   3       3368.18       3258.25        37.54 o                         
   0   3   3        614.84        621.40        10.59 o                         
   1   3   3          4.30          3.32         2.01 o                         
   2   3   3        190.43        184.40         4.34 o                         
   3   3   3       2946.65       3079.37        32.15 o                         
   4   3   3        714.28        728.06         8.80 o                         
   5   3   3        750.80        814.29         9.70 o                         
   6   3   3        429.54        449.38         8.43 o                         
   7   3   3         35.96         49.47         5.93 o                         
   8   3   3          9.77         29.50         7.17 o                         
   9   3   3          4.96         -7.07         7.07 o                         
  -7   4   3         78.43         82.26        18.40 o                         
  -6   4   3        142.77        126.16        12.12 o                         
  -5   4   3        817.05        816.23        21.23 o                         
  -4   4   3       1230.84       1258.15        20.07 o                         
  -3   4   3       1260.45       1237.46        17.43 o                         
  -2   4   3       1716.51       1777.91        22.88 o                         
  -1   4   3       3630.63       3703.23        43.11 o                         
   0   4   3       1950.69       1789.76        22.58 o                         
   1   4   3        503.37        567.74         9.59 o                         
   2   4   3       1065.94       1037.60        13.20 o                         
   3   4   3       1403.26       1314.61        18.12 o                         
   4   4   3        251.81        257.76         5.98 o                         
   5   4   3       1797.31       1805.16        19.08 o                         
   6   4   3          7.43          5.88         2.72 o                         
   7   4   3        274.71        265.37         8.01 o                         
   8   4   3         35.15         35.02         8.75 o                         
   9   4   3        307.17        324.20        18.69 o                         
  -6   5   3         58.42         49.22        10.72 o                         
  -5   5   3        319.88        296.34        10.35 o                         
  -4   5   3          1.04         -2.18         4.70 o                         
  -3   5   3        476.12        475.12        11.30 o                         
  -2   5   3        169.94        195.43         7.72 o                         
  -1   5   3        129.78        118.75         5.45 o                         
   0   5   3        631.59        631.09        11.35 o                         
   1   5   3        695.57        707.76        12.14 o                         
   2   5   3        750.01        777.52        11.51 o                         
   3   5   3        961.60        985.51        13.50 o                         
   4   5   3       1869.61       1871.30        22.05 o                         
   5   5   3        426.52        406.71         8.25 o                         
   6   5   3        213.11        205.47         6.36 o                         
   7   5   3        105.58        109.64         5.06 o                         
   8   5   3          7.34          1.34         7.36 o                         
   9   5   3         28.46         36.56        16.30 o                         
  -6   6   3         22.15         27.43        12.07 o                         
  -5   6   3        193.45        165.85         9.16 o                         
  -4   6   3         89.97         94.43         8.63 o                         
  -3   6   3        999.83       1058.60        16.57 o                         
  -2   6   3        124.79        130.89         7.27 o                         
  -1   6   3       2376.22       2493.22        29.55 o                         
   0   6   3       1312.67       1439.70        20.85 o                         
   1   6   3       1119.04       1093.65        17.05 o                         
   2   6   3        175.85        184.11         6.89 o                         
   3   6   3        235.50        214.94         7.16 o                         
   4   6   3        567.53        593.28        10.68 o                         
   5   6   3         69.79         71.22         5.27 o                         
   6   6   3          1.08         -2.34         3.67 o                         
   7   6   3        282.18        280.29         8.33 o                         
   8   6   3        129.98        129.65         6.43 o                         
   9   6   3        169.64        177.70        10.74 o                         
  -5   7   3         70.40         67.64         8.40 o                         
  -4   7   3        143.47        147.40         9.12 o                         
  -3   7   3        188.89        182.05         9.27 o                         
  -2   7   3        381.58        412.46        11.44 o                         
  -1   7   3        351.42        367.22        10.71 o                         
   0   7   3         23.02         24.74        11.40 o                         
   1   7   3         31.17         41.05         5.09 o                         
   2   7   3        883.04        932.72        14.94 o                         
   3   7   3         33.50         30.33         4.82 o                         
   4   7   3        566.70        565.68        12.93 o                         
   5   7   3          4.25         -0.32         4.55 o                         
   6   7   3        193.24        193.32         7.52 o                         
   7   7   3        153.58        161.44         7.56 o                         
   8   7   3        233.80        226.80         9.14 o                         
  -4   8   3         57.31         45.70         8.31 o                         
  -3   8   3         17.99         18.99         7.31 o                         
  -2   8   3         11.00         11.22         6.22 o                         
  -1   8   3        470.84        488.60        20.22 o                         
   0   8   3        128.00        121.64         8.76 o                         
   1   8   3        837.90        848.42        35.00 o                         
   2   8   3        123.21         89.04         7.17 o                         
   3   8   3        260.20        275.12         9.97 o                         
   4   8   3          3.36         11.26         4.97 o                         
   5   8   3        745.90        773.73        14.77 o                         
   6   8   3        247.64        277.72        11.00 o                         
   7   8   3        126.64        122.86         7.03 o                         
   8   8   3          2.34         -0.09         5.90 o                         
  -3   9   3         53.43         60.63         8.94 o                         
  -2   9   3        392.96        404.51        14.76 o                         
  -1   9   3        696.12        687.91        20.85 o                         
   0   9   3        953.17        964.73        20.01 o                         
   1   9   3        645.24        638.23        16.42 o                         
   2   9   3        302.40        303.10        12.44 o                         
   3   9   3         22.46         21.52         6.34 o                         
   4   9   3         65.21         75.03         7.22 o                         
   5   9   3         14.42          4.32         6.78 o                         
   6   9   3         51.27         51.57         8.03 o                         
   7   9   3        150.83        141.78         8.36 o                         
  -2  10   3         67.25         53.84        14.67 o                         
  -1  10   3        192.90        188.76        13.58 o                         
   0  10   3        162.77        152.57        10.36 o                         
   1  10   3          7.56         -3.44         8.24 o                         
   2  10   3         42.90         45.61         9.63 o                         
   3  10   3        301.94        313.57        13.86 o                         
   4  10   3        155.62        181.30        10.14 o                         
   5  10   3        203.90        198.84        10.70 o                         
   6  10   3         61.55         51.12         9.20 o                         
   1  11   3        315.61        305.82        15.70 o                         
   2  11   3        415.10        395.28        27.61 o                         
   3  11   3        190.14        178.92        12.23 o                         
   4  11   3        273.19        253.71        17.23 o                         
  -2 -10   4         50.92         63.12        12.70 o                         
  -1 -10   4          3.32          5.48         8.48 o                         
  -5  -9   4         61.11         57.67         8.26 o                         
  -4  -9   4         46.97         50.51         9.47 o                         
  -3  -9   4        155.22        184.17        11.14 o                         
  -2  -9   4        257.94        250.96        14.82 o                         
  -1  -9   4        112.57         98.60        16.91 o                         
   0  -9   4        291.18        291.78        15.99 o                         
   1  -9   4         24.72         11.43         8.10 o                         
   2  -9   4        140.77        115.80        13.93 o                         
  -6  -8   4        261.67        263.02        13.10 o                         
  -5  -8   4        178.87        203.42         9.26 o                         
  -4  -8   4        277.86        291.28        10.07 o                         
  -3  -8   4        800.59        805.18        14.04 o                         
  -2  -8   4        573.77        588.21        13.86 o                         
  -1  -8   4        219.65        222.88        10.30 o                         
   0  -8   4         15.99         14.45         6.00 o                         
   1  -8   4          0.23          3.86         6.91 o                         
   2  -8   4         37.64         52.16         7.56 o                         
   3  -8   4         13.13         18.70        12.69 o                         
  -7  -7   4         25.69         37.05         5.55 o                         
  -6  -7   4        529.41        526.69        12.09 o                         
  -5  -7   4          0.65         -0.17         4.59 o                         
  -4  -7   4        417.17        445.12        10.09 o                         
  -3  -7   4          2.78         -3.00         4.03 o                         
  -2  -7   4        227.06        187.58        10.17 o                         
  -1  -7   4       1339.26       1273.97        19.03 o                         
   0  -7   4         22.41         25.36         5.24 o                         
   1  -7   4        175.01        152.64         9.33 o                         
   2  -7   4        196.71        222.58        11.61 o                         
   3  -7   4        158.25        170.63         9.38 o                         
   4  -7   4        119.41        117.02         8.47 o                         
   5  -7   4         50.46         53.13         8.27 o                         
  -7  -6   4         62.32         43.73         6.15 o                         
  -6  -6   4        204.27        230.63         8.58 o                         
  -5  -6   4        282.33        277.61         8.11 o                         
  -4  -6   4        117.49        121.48         5.64 o                         
  -3  -6   4         38.57         50.46         6.87 o                         
  -2  -6   4       2308.65       2233.44        27.82 o                         
  -1  -6   4       1166.08       1086.10        16.04 o                         
   0  -6   4       2067.77       1964.73        29.06 o                         
   1  -6   4       1233.01       1176.55        17.15 o                         
   2  -6   4       1115.30       1141.19        18.53 o                         
   3  -6   4         93.47         96.80         6.38 o                         
   4  -6   4         28.48         39.77         6.05 o                         
   5  -6   4          3.27         -1.88         6.58 o                         
   6  -6   4         50.09         61.36        10.99 o                         
  -8  -5   4        143.04        132.98        10.70 o                         
  -7  -5   4        265.31        260.11         8.52 o                         
  -6  -5   4         30.50         33.42         4.30 o                         
  -5  -5   4         94.09         83.76         4.77 o                         
  -4  -5   4          8.79         11.53         3.46 o                         
  -3  -5   4         35.19         35.05         3.92 o                         
  -2  -5   4        810.46        766.03        10.70 o                         
  -1  -5   4         12.99         10.45         3.78 o                         
   0  -5   4        554.88        543.84         9.98 o                         
   1  -5   4         32.62         30.91         3.83 o                         
   2  -5   4         68.61         71.15         6.04 o                         
   3  -5   4        337.63        321.60         8.97 o                         
   4  -5   4         81.50         68.78         5.33 o                         
   5  -5   4        301.17        363.76        10.38 o                         
   6  -5   4         26.50         19.09         7.26 o                         
  -8  -4   4        225.83        240.36        29.93 o                         
  -7  -4   4        150.75        152.14         7.90 o                         
  -6  -4   4          0.65          1.04         3.76 o                         
  -5  -4   4        252.07        254.67         6.59 o                         
  -4  -4   4         61.46         64.68         3.57 o                         
  -3  -4   4        298.00        304.95         6.20 o                         
  -2  -4   4        603.38        578.05         8.44 o                         
  -1  -4   4          0.92         -1.56         2.57 o                         
   0  -4   4       1974.92       1900.37        22.07 o                         
   1  -4   4        929.67        922.18        12.67 o                         
   2  -4   4       1744.01       1686.82        20.13 o                         
   3  -4   4        475.13        480.61         8.97 o                         
   4  -4   4       1097.73       1149.06        17.19 o                         
   5  -4   4          3.58         -0.74         4.32 o                         
   6  -4   4        677.59        703.88        14.69 o                         
   7  -4   4         15.36          2.94         7.89 o                         
  -8  -3   4          6.64         19.58        13.74 o                         
  -7  -3   4         88.45         69.60         7.91 o                         
  -6  -3   4        401.91        367.13        10.01 o                         
  -5  -3   4        946.82        965.49        11.96 o                         
  -4  -3   4        886.20        862.58        10.72 o                         
  -3  -3   4          4.37          8.70         1.98 o                         
  -2  -3   4        301.80        234.88         4.78 o                         
  -1  -3   4        990.63       1166.70        12.90 o                         
   0  -3   4        176.33        206.32         4.96 o                         
   1  -3   4        324.87        302.10         6.01 o                         
   2  -3   4         10.59         12.16         2.06 o                         
   3  -3   4        111.47        104.03         4.41 o                         
   4  -3   4          0.79         -0.64         2.77 o                         
   5  -3   4        117.60        107.39         5.56 o                         
   6  -3   4        136.08        131.61         6.50 o                         
   7  -3   4         17.74         29.94         9.79 o                         
   8  -3   4         41.41         63.76        16.30 o                         
  -8  -2   4        349.17        317.44        14.10 o                         
  -7  -2   4        420.68        370.52        26.08 o                         
  -6  -2   4       2935.59       2830.64        45.53 o                         
  -5  -2   4        308.66        287.36         8.02 o                         
  -4  -2   4       1239.79       1107.21        13.98 o                         
  -3  -2   4        354.42        343.00         6.48 o                         
  -2  -2   4         10.32          5.37         1.60 o                         
  -1  -2   4        267.23        303.43         4.70 o                         
   0  -2   4          5.01          3.69         1.73 o                         
   1  -2   4        882.47        881.11        13.31 o                         
   2  -2   4       1140.04       1028.48        12.20 o                         
   3  -2   4        125.73        122.04         3.76 o                         
   4  -2   4        921.17        921.63        12.45 o                         
   5  -2   4          1.55         -0.51         2.83 o                         
   6  -2   4        382.78        387.43         8.80 o                         
   7  -2   4          4.08          9.37         6.47 o                         
   8  -2   4        552.26        595.22        28.26 o                         
  -8  -1   4         34.74         30.29         7.19 o                         
  -7  -1   4        263.50        275.89        32.06 o                         
  -6  -1   4        170.93        164.22        11.67 o                         
  -5  -1   4        219.69        217.20         8.82 o                         
  -4  -1   4         28.64         35.48         2.63 o                         
  -3  -1   4         44.18         53.59         2.56 o                         
  -2  -1   4       2047.01       2134.34        20.83 o                         
  -1  -1   4       1150.96       1228.42        13.72 o                         
   0  -1   4        315.33        321.09         5.51 o                         
   1  -1   4       1722.71       1833.52        19.37 o                         
   2  -1   4       3893.32       3845.77        48.27 o                         
   3  -1   4       2728.23       2585.75        28.44 o                         
   4  -1   4       2818.50       2959.75        28.51 o                         
   5  -1   4        766.57        789.65        11.47 o                         
   6  -1   4        101.98        105.24         6.54 o                         
   7  -1   4        222.75        195.00        23.73 o                         
   8  -1   4          1.76          1.86         9.87 o                         
  -8   0   4         50.34         60.91         7.99 o                         
  -7   0   4         48.90         48.61         7.59 o                         
  -6   0   4        451.01        436.01        13.15 o                         
  -5   0   4          8.14         11.95         4.26 o                         
  -4   0   4       1972.35       1779.53        21.48 o                         
  -3   0   4       1962.39       2006.61        29.83 o                         
  -2   0   4       2182.72       2143.83        20.80 o                         
  -1   0   4        162.62        123.67         2.66 o                         
   0   0   4       4045.60       4036.05        37.38 o                         
   1   0   4         69.59         87.69         2.86 o                         
   2   0   4       4056.27       3957.65        43.58 o                         
   3   0   4        237.19        242.83         5.10 o                         
   4   0   4         74.98         76.35         3.06 o                         
   5   0   4        280.40        312.07         6.39 o                         
   6   0   4        148.33        168.89         7.55 o                         
   7   0   4         49.80         45.82         7.40 o                         
   8   0   4        355.07        363.36        18.29 o                         
   9   0   4        169.05        159.90        14.68 o                         
  -8   1   4         49.03         53.22         9.81 o                         
  -7   1   4        404.31        404.87        14.91 o                         
  -6   1   4        123.70        137.67         8.99 o                         
  -5   1   4       1288.68       1298.37        23.76 o                         
  -4   1   4        565.54        570.00        11.31 o                         
  -3   1   4       1767.11       1713.30        20.79 o                         
  -2   1   4          0.24          4.58         1.40 o                         
  -1   1   4       1196.69       1220.15        12.46 o                         
   0   1   4       4102.60       3641.97        59.19 o                         
   1   1   4       2615.83       2550.50        32.01 o                         
   2   1   4        623.99        742.96        10.77 o                         
   3   1   4         90.08        106.65         3.18 o                         
   4   1   4       1711.94       1767.87        18.90 o                         
   5   1   4       1626.52       1705.29        23.43 o                         
   6   1   4        960.64       1010.80        15.96 o                         
   7   1   4        645.61        699.44        24.45 o                         
   8   1   4        405.94        390.91        17.40 o                         
   9   1   4        271.56        280.93        20.65 o                         
  -8   2   4        179.47        155.85        11.10 o                         
  -7   2   4          3.83         -0.10         5.88 o                         
  -6   2   4         55.14         54.11         8.23 o                         
  -5   2   4        396.46        390.26        13.43 o                         
  -4   2   4         53.46         48.51         4.50 o                         
  -3   2   4       1598.92       1634.87        17.06 o                         
  -2   2   4       1768.20       1731.27        17.72 o                         
  -1   2   4        250.44        260.61         4.91 o                         
   0   2   4       1270.08       1544.38        18.65 o                         
   1   2   4      36850.82      35894.39       433.19 o                         
   2   2   4       4275.40       4600.11        50.80 o                         
   3   2   4         39.35         37.41         2.26 o                         
   4   2   4       2292.52       2353.25        27.45 o                         
   5   2   4        138.69        130.53         5.34 o                         
   6   2   4       1057.11       1099.76        20.14 o                         
   7   2   4         32.70         36.56         7.43 o                         
   8   2   4         91.19        109.41        10.51 o                         
   9   2   4          8.18         -2.64        17.57 o                         
  -7   3   4         77.43         66.49         8.11 o                         
  -6   3   4        708.39        731.04        20.40 o                         
  -5   3   4        708.17        695.85        12.46 o                         
  -4   3   4        887.28        909.36        14.80 o                         
  -3   3   4       2623.33       2756.00        30.01 o                         
  -2   3   4       1265.97       1277.57        15.55 o                         
  -1   3   4        588.36        584.44         9.45 o                         
   0   3   4         16.17         16.95         2.35 o                         
   1   3   4        412.46        498.95         9.31 o                         
   2   3   4          2.61          6.77         2.19 o                         
   3   3   4        331.85        289.31         5.47 o                         
   4   3   4       1438.84       1420.68        18.85 o                         
   5   3   4          3.52          2.68         2.12 o                         
   6   3   4        198.33        189.59         4.94 o                         
   7   3   4         31.03         28.62         4.20 o                         
   8   3   4        311.47        318.76        12.80 o                         
   9   3   4         74.45         64.63        17.57 o                         
  -7   4   4         59.03         62.61        17.29 o                         
  -6   4   4        311.76        300.41        24.16 o                         
  -5   4   4          1.96         -4.28         6.18 o                         
  -4   4   4        295.89        300.13        11.42 o                         
  -3   4   4         11.78         11.27         3.76 o                         
  -2   4   4        142.34        152.54         6.48 o                         
  -1   4   4        209.78        192.62         6.10 o                         
   0   4   4       1538.93       1589.36        23.04 o                         
   1   4   4        257.28        217.44         6.13 o                         
   2   4   4        595.57        595.14        10.03 o                         
   3   4   4        235.49        247.36         5.76 o                         
   4   4   4        684.80        707.49        10.22 o                         
   5   4   4        131.29        115.22         4.66 o                         
   6   4   4         11.57         11.49         3.52 o                         
   7   4   4        128.24        119.89         6.03 o                         
   8   4   4        119.31        144.87         8.87 o                         
   9   4   4         28.29          9.42        13.07 o                         
  -6   5   4         13.30          7.34        13.04 o                         
  -5   5   4          0.02         -3.50         5.37 o                         
  -4   5   4        198.71        195.81        10.69 o                         
  -3   5   4         43.63         49.54         5.33 o                         
  -2   5   4       2707.23       2829.10        35.04 o                         
  -1   5   4       2130.82       2166.33        27.94 o                         
   0   5   4       1829.85       1750.53        23.21 o                         
   1   5   4       1238.61       1314.44        18.44 o                         
   2   5   4       1028.57       1084.60        16.01 o                         
   3   5   4        567.23        587.65         9.86 o                         
   4   5   4        480.93        472.70         8.86 o                         
   5   5   4         73.68         83.32         4.64 o                         
   6   5   4         53.24         54.93         4.00 o                         
   7   5   4          6.74          3.32         3.89 o                         
   8   5   4        196.47        207.65         7.33 o                         
   9   5   4        109.19         91.06         9.17 o                         
  -6   6   4        109.89        108.19         8.60 o                         
  -5   6   4        146.97        140.37         9.15 o                         
  -4   6   4         24.71         23.35         6.25 o                         
  -3   6   4         18.43         27.43         6.01 o                         
  -2   6   4        179.03        174.88         9.04 o                         
  -1   6   4         83.89         80.76         5.38 o                         
   0   6   4        601.89        615.16        12.25 o                         
   1   6   4        448.77        468.94        10.96 o                         
   2   6   4        125.95        123.24         6.65 o                         
   3   6   4        203.65        194.57         7.04 o                         
   4   6   4        130.35        138.26         6.23 o                         
   5   6   4        252.14        249.39         7.97 o                         
   6   6   4        116.11        127.69         6.24 o                         
   7   6   4        435.09        407.17        11.44 o                         
   8   6   4        527.23        506.11        10.34 o                         
   9   6   4        613.25        602.00        15.13 o                         
  -5   7   4         25.02         17.04         7.51 o                         
  -4   7   4         56.10         45.84        10.51 o                         
  -3   7   4          9.40         22.38         6.09 o                         
  -2   7   4        165.99        155.72         8.28 o                         
  -1   7   4         60.31         53.06         5.76 o                         
   0   7   4        521.94        508.68        13.44 o                         
   1   7   4          2.46          1.79         4.88 o                         
   2   7   4        212.95        227.28         9.06 o                         
   3   7   4        449.47        502.64        11.40 o                         
   4   7   4        239.40        226.31         9.36 o                         
   5   7   4          1.59         -3.19         4.79 o                         
   6   7   4        565.37        555.00        12.03 o                         
   7   7   4         48.64         43.69         5.26 o                         
   8   7   4        246.38        261.11        11.15 o                         
  -4   8   4         46.62         75.16         8.68 o                         
  -3   8   4        314.16        260.30        14.93 o                         
  -2   8   4         74.35         88.13         7.54 o                         
  -1   8   4        843.33        864.57        16.98 o                         
   0   8   4        319.99        302.14        18.48 o                         
   1   8   4        176.89        178.27        11.48 o                         
   2   8   4          1.39          3.16         5.32 o                         
   3   8   4        347.15        375.68        12.01 o                         
   4   8   4         45.38         40.69         5.51 o                         
   5   8   4         58.64         65.07         6.19 o                         
   6   8   4         50.31         62.04         6.48 o                         
   7   8   4         22.72         26.30         8.69 o                         
   8   8   4          1.88         -1.12         5.70 o                         
  -3   9   4         21.76         23.12        13.47 o                         
  -2   9   4        123.15        126.80         9.25 o                         
  -1   9   4         54.38         37.89         7.81 o                         
   0   9   4         98.62         90.12         8.00 o                         
   1   9   4         29.40         12.77         7.23 o                         
   2   9   4         34.25         38.32         6.80 o                         
   3   9   4         53.48         56.97         7.25 o                         
   4   9   4        357.38        362.03        12.40 o                         
   5   9   4         60.62         51.94        12.84 o                         
   6   9   4         13.94         10.34         6.97 o                         
   7   9   4         82.84         84.30         7.33 o                         
  -2  10   4          1.79         24.55        14.54 o                         
  -1  10   4         56.44         66.25         9.35 o                         
   0  10   4        331.04        352.21        15.41 o                         
   1  10   4        711.02        715.51        18.96 o                         
   2  10   4        475.16        455.44        16.09 o                         
   3  10   4        696.78        648.04        21.15 o                         
   4  10   4        454.33        451.36        23.59 o                         
   5  10   4        315.74        343.01        18.00 o                         
   6  10   4         19.02         17.28         8.53 o                         
   1  11   4          0.79         19.59        10.42 o                         
   2  11   4        100.80         91.30        12.79 o                         
   3  11   4         76.02         92.69        17.14 o                         
   4  11   4        227.73        219.48        14.68 o                         
  -4  -9   5         24.03          8.41         8.08 o                         
  -3  -9   5        159.21        118.81         7.68 o                         
  -2  -9   5        264.71        261.61        10.36 o                         
  -1  -9   5         75.80         68.45         8.01 o                         
   0  -9   5        199.86        202.79        12.22 o                         
   1  -9   5          0.08          7.96        10.43 o                         
  -6  -8   5         24.78         37.14         7.47 o                         
  -5  -8   5        134.60        128.85         8.99 o                         
  -4  -8   5          0.20          0.71         5.61 o                         
  -3  -8   5          1.87         -0.28         5.02 o                         
  -2  -8   5         19.82         36.01         6.88 o                         
  -1  -8   5          7.54         -0.17         6.02 o                         
   0  -8   5        240.00        207.43        11.45 o                         
   1  -8   5         25.52         27.90         7.91 o                         
   2  -8   5        252.65        231.08        12.54 o                         
   3  -8   5         14.52          6.78        14.15 o                         
  -7  -7   5         29.80         17.61         7.93 o                         
  -6  -7   5         17.41         16.74         5.24 o                         
  -5  -7   5        186.90        208.40         9.71 o                         
  -4  -7   5          8.39          0.64         4.54 o                         
  -3  -7   5        405.81        465.56        10.62 o                         
  -2  -7   5        210.23        205.52         7.89 o                         
  -1  -7   5       1637.79       1672.57        22.98 o                         
   0  -7   5        746.10        733.06        14.22 o                         
   1  -7   5       1251.22       1282.15        19.70 o                         
   2  -7   5        334.38        313.98        11.94 o                         
   3  -7   5         99.69        100.78         7.85 o                         
   4  -7   5         14.07         22.31        11.83 o                         
  -7  -6   5        108.19        112.43         6.83 o                         
  -6  -6   5        238.15        269.32        10.70 o                         
  -5  -6   5          7.66          2.05         4.57 o                         
  -4  -6   5        215.17        224.70         7.33 o                         
  -3  -6   5        293.00        315.90         8.03 o                         
  -2  -6   5        264.14        281.46         7.59 o                         
  -1  -6   5       1041.45       1039.22        17.97 o                         
   0  -6   5         27.44         44.09         5.27 o                         
   1  -6   5         67.59         61.23         5.21 o                         
   2  -6   5        441.50        420.78        11.32 o                         
   3  -6   5        327.96        315.87        10.08 o                         
   4  -6   5        483.70        492.02        12.51 o                         
   5  -6   5         26.55         27.46         7.85 o                         
  -8  -5   5          2.50         -0.51        19.09 o                         
  -7  -5   5         53.22         50.77         5.18 o                         
  -6  -5   5        134.18        133.14         6.41 o                         
  -5  -5   5        112.56        113.66         5.81 o                         
  -4  -5   5        662.05        660.63        10.50 o                         
  -3  -5   5         72.24         75.40         4.32 o                         
  -2  -5   5          9.96         11.22         2.98 o                         
  -1  -5   5       1122.69       1132.79        14.12 o                         
   0  -5   5        100.24        116.19         6.12 o                         
   1  -5   5       5531.77       5373.20        56.79 o                         
   2  -5   5        589.30        566.50        16.92 o                         
   3  -5   5       2428.28       2423.57        28.63 o                         
   4  -5   5        457.08        423.06        10.24 o                         
   5  -5   5        484.42        507.42        11.80 o                         
   6  -5   5          4.63          2.78         9.05 o                         
  -8  -4   5         10.95          7.34         7.22 o                         
  -7  -4   5         45.95         48.86         5.28 o                         
  -6  -4   5        167.55        206.15         6.88 o                         
  -5  -4   5         28.54         21.78         4.89 o                         
  -4  -4   5       1288.76       1340.27        17.07 o                         
  -3  -4   5        524.55        522.67         8.28 o                         
  -2  -4   5        439.25        402.44         7.04 o                         
  -1  -4   5          2.43          5.30         2.41 o                         
   0  -4   5       1796.59       1716.59        20.54 o                         
   1  -4   5        189.03        181.83         6.03 o                         
   2  -4   5        722.62        690.98        10.91 o                         
   3  -4   5        427.28        392.43         9.53 o                         
   4  -4   5        132.21        126.66         6.11 o                         
   5  -4   5         17.35         13.97         5.34 o                         
   6  -4   5         50.12         56.37         6.77 o                         
   7  -4   5         26.67         21.89         8.96 o                         
  -8  -3   5         27.98         30.52         8.35 o                         
  -7  -3   5        367.34        383.35        14.13 o                         
  -6  -3   5        121.29        121.90         6.12 o                         
  -5  -3   5       1992.19       1990.86        21.32 o                         
  -4  -3   5         70.05         74.51         3.67 o                         
  -3  -3   5        474.15        426.79         6.99 o                         
  -2  -3   5        859.00        847.18        11.22 o                         
  -1  -3   5        497.28        545.30         7.57 o                         
   0  -3   5        441.57        459.96         6.69 o                         
   1  -3   5         53.43         50.59         3.46 o                         
   2  -3   5         14.87         24.91         2.67 o                         
   3  -3   5       1259.75       1269.33        15.65 o                         
   4  -3   5        413.87        419.23         9.33 o                         
   5  -3   5       1130.02       1104.64        19.59 o                         
   6  -3   5          2.92          5.70         3.95 o                         
   7  -3   5        281.41        260.67         9.90 o                         
  -8  -2   5        119.90        104.78        10.25 o                         
  -7  -2   5         77.69         75.54         8.01 o                         
  -6  -2   5        440.93        442.79        12.05 o                         
  -5  -2   5        731.92        712.25        10.74 o                         
  -4  -2   5         58.90         61.49         3.04 o                         
  -3  -2   5          0.66          2.42         1.78 o                         
  -2  -2   5         37.73         32.50         2.27 o                         
  -1  -2   5       2355.29       2304.94        22.83 o                         
   0  -2   5        449.69        461.07         7.02 o                         
   1  -2   5        495.31        501.77         7.37 o                         
   2  -2   5       3591.18       3670.93        38.00 o                         
   3  -2   5       2731.15       3024.75        35.25 o                         
   4  -2   5        971.66       1002.23        12.64 o                         
   5  -2   5        146.47        170.09         5.62 o                         
   6  -2   5        354.62        330.34        10.62 o                         
   7  -2   5          2.36          7.11        10.21 o                         
   8  -2   5         23.79         23.55        12.32 o                         
  -8  -1   5          7.39          7.10         7.33 o                         
  -7  -1   5         30.44         33.64         9.04 o                         
  -6  -1   5         16.87         10.15         5.55 o                         
  -5  -1   5        536.85        498.99        10.38 o                         
  -4  -1   5          1.78          6.01         2.31 o                         
  -3  -1   5       1530.24       1325.19        15.42 o                         
  -2  -1   5       1275.33       1315.61        12.98 o                         
  -1  -1   5       4400.41       4264.08        41.47 o                         
   0  -1   5       1377.29       1281.34        15.17 o                         
   1  -1   5        813.90        810.02         9.85 o                         
   2  -1   5        252.69        314.05         9.24 o                         
   3  -1   5          1.11         -0.99         2.32 o                         
   4  -1   5         68.88         76.11         3.93 o                         
   5  -1   5         24.29         26.33         3.39 o                         
   6  -1   5        213.39        207.85         6.38 o                         
   7  -1   5        193.84        238.36        18.48 o                         
   8  -1   5        107.16         98.57        11.72 o                         
  -8   0   5        158.84        118.54         9.66 o                         
  -7   0   5        268.07        277.76        12.92 o                         
  -6   0   5        533.76        491.82        14.42 o                         
  -5   0   5         43.06         54.72         6.49 o                         
  -4   0   5       1769.81       1715.44        20.81 o                         
  -3   0   5        151.10        167.50         3.82 o                         
  -2   0   5       1777.11       1695.89        17.12 o                         
  -1   0   5       1000.72        984.14        10.52 o                         
   0   0   5        171.21        223.03         3.79 o                         
   1   0   5       2726.69       2445.65        25.27 o                         
   2   0   5        802.07        848.03        12.16 o                         
   3   0   5       4093.52       4133.22        51.34 o                         
   4   0   5       2021.44       1988.63        21.31 o                         
   5   0   5       1262.17       1288.73        14.96 o                         
   6   0   5        847.87        871.57        11.68 o                         
   7   0   5        690.77        671.53        16.23 o                         
   8   0   5        254.65        226.59        14.93 o                         
   9   0   5         41.62         42.60        12.47 o                         
  -8   1   5          4.29         16.50         7.78 o                         
  -7   1   5        160.56        165.75        10.87 o                         
  -6   1   5          4.96         13.26         5.81 o                         
  -5   1   5         45.21         63.63         6.02 o                         
  -4   1   5         22.91         35.05         3.22 o                         
  -3   1   5          1.03          1.38         1.99 o                         
  -2   1   5       2561.13       2647.39        25.79 o                         
  -1   1   5       2828.39       2721.73        26.20 o                         
   0   1   5        103.67         93.33         2.98 o                         
   1   1   5         14.18          5.63         1.57 o                         
   2   1   5        135.63        135.81         4.96 o                         
   3   1   5       1610.85       1543.37        18.40 o                         
   4   1   5        301.62        281.32         4.99 o                         
   5   1   5        759.82        760.30         9.83 o                         
   6   1   5        112.23         96.57         4.63 o                         
   7   1   5        281.32        275.63        12.74 o                         
   8   1   5        101.84        135.40        22.10 o                         
   9   1   5          8.89          8.41        10.99 o                         
  -8   2   5          8.23         14.68         8.31 o                         
  -7   2   5         30.88         40.55        10.51 o                         
  -6   2   5        160.51        122.11        17.07 o                         
  -5   2   5        524.20        516.98        14.76 o                         
  -4   2   5        320.73        324.82         6.65 o                         
  -3   2   5       1522.44       1471.83        17.17 o                         
  -2   2   5       2996.23       3053.12        29.78 o                         
  -1   2   5       1128.86       1137.67        13.57 o                         
   0   2   5       1083.60       1093.32        12.93 o                         
   1   2   5       3231.87       3310.44        37.52 o                         
   2   2   5        482.39        424.47        13.09 o                         
   3   2   5        103.77         79.15         3.97 o                         
   4   2   5        254.99        244.09         5.46 o                         
   5   2   5       1200.22       1222.82        15.73 o                         
   6   2   5          7.64          8.05         2.89 o                         
   7   2   5       1308.89       1320.35        30.71 o                         
   8   2   5        520.54        524.24        19.34 o                         
   9   2   5        338.56        350.03        18.77 o                         
  -7   3   5        238.06        260.51        19.03 o                         
  -6   3   5        297.71        282.81        18.44 o                         
  -5   3   5        492.68        428.24        24.72 o                         
  -4   3   5         84.18         75.08         3.91 o                         
  -3   3   5       2005.13       2136.03        24.27 o                         
  -2   3   5         90.13         93.13         4.24 o                         
  -1   3   5         52.30         55.62         3.30 o                         
   0   3   5        364.33        383.84         7.50 o                         
   1   3   5        135.39        129.47         5.21 o                         
   2   3   5       1393.73       1300.97        18.95 o                         
   3   3   5        471.54        471.24         7.99 o                         
   4   3   5        550.28        506.40         7.63 o                         
   5   3   5         37.77         33.70         2.63 o                         
   6   3   5        141.03        114.44         5.39 o                         
   7   3   5        229.77        264.09        10.05 o                         
   8   3   5        372.84        327.99        15.94 o                         
   9   3   5        267.17        284.47        16.97 o                         
  -7   4   5          2.91          9.78        10.83 o                         
  -6   4   5         96.83         97.09        16.14 o                         
  -5   4   5        186.75        189.44         7.75 o                         
  -4   4   5        230.89        248.67         8.73 o                         
  -3   4   5        834.40        878.64        13.14 o                         
  -2   4   5        168.93        175.77         7.41 o                         
  -1   4   5       3237.96       3181.26        37.82 o                         
   0   4   5        831.21        832.35        12.96 o                         
   1   4   5       2051.92       2142.87        26.47 o                         
   2   4   5       1734.47       1775.59        22.61 o                         
   3   4   5        854.09        826.46        12.50 o                         
   4   4   5        106.85        116.56         4.95 o                         
   5   4   5         60.36         51.03         3.61 o                         
   6   4   5        235.30        257.61         6.07 o                         
   7   4   5         32.52         21.91         3.54 o                         
   8   4   5        113.20        140.43         8.54 o                         
   9   4   5        135.20        140.14        13.03 o                         
  -6   5   5         42.58         41.05        11.69 o                         
  -5   5   5        136.15        119.41         6.89 o                         
  -4   5   5        691.02        692.69        15.25 o                         
  -3   5   5        335.90        300.31         9.76 o                         
  -2   5   5         99.98        105.93         6.29 o                         
  -1   5   5        472.93        438.91        10.05 o                         
   0   5   5        129.55        137.48         6.67 o                         
   1   5   5        288.82        257.11         7.63 o                         
   2   5   5          8.31         17.29         4.21 o                         
   3   5   5          8.73         17.98         3.63 o                         
   4   5   5        636.70        623.77        10.41 o                         
   5   5   5        202.41        193.06         6.69 o                         
   6   5   5        124.39        128.88         5.88 o                         
   7   5   5         57.42         62.16         4.40 o                         
   8   5   5        344.55        344.14         8.80 o                         
   9   5   5        348.44        328.35        19.59 o                         
  -6   6   5         42.05         73.22        14.69 o                         
  -5   6   5         39.40         55.02         7.22 o                         
  -4   6   5         63.64         68.13         8.58 o                         
  -3   6   5        127.18        112.84         7.28 o                         
  -2   6   5        166.52        162.92         8.42 o                         
  -1   6   5        143.40        156.86         7.42 o                         
   0   6   5         15.46         20.86         4.44 o                         
   1   6   5       1031.05        967.09        15.90 o                         
   2   6   5          4.63          3.60         3.90 o                         
   3   6   5       1724.21       1710.77        23.59 o                         
   4   6   5          2.21          3.83         3.57 o                         
   5   6   5        345.27        362.26         9.64 o                         
   6   6   5          2.35         -3.18         4.32 o                         
   7   6   5        141.12        149.97         6.60 o                         
   8   6   5        104.80        104.99         8.19 o                         
   9   6   5        118.90        118.98         6.89 o                         
  -5   7   5          5.08          9.09         7.65 o                         
  -4   7   5         65.36         39.21         8.67 o                         
  -3   7   5          7.46         17.46         6.11 o                         
  -2   7   5       1135.14       1128.87        18.15 o                         
  -1   7   5        113.22        112.77         7.05 o                         
   0   7   5        859.64        880.74        16.26 o                         
   1   7   5         86.12         76.58         6.95 o                         
   2   7   5        202.03        202.07         8.87 o                         
   3   7   5        362.07        365.24        12.60 o                         
   4   7   5        354.72        357.55         9.91 o                         
   5   7   5          0.66          2.40         5.84 o                         
   6   7   5          1.35          6.05         5.02 o                         
   7   7   5          5.95          1.99         4.81 o                         
   8   7   5         67.35         50.36         5.75 o                         
  -4   8   5         35.27         50.31         8.58 o                         
  -3   8   5        422.71        400.33        14.30 o                         
  -2   8   5        124.19        113.68         9.18 o                         
  -1   8   5        229.96        247.05        10.99 o                         
   0   8   5         51.85         58.78         6.86 o                         
   1   8   5         16.26          1.46         6.14 o                         
   2   8   5          2.03         -0.11         4.92 o                         
   3   8   5          9.73         13.17         6.46 o                         
   4   8   5          1.91          9.21         5.33 o                         
   5   8   5        187.40        196.70         9.07 o                         
   6   8   5          3.56          6.05         5.78 o                         
   7   8   5         24.06         15.03         7.17 o                         
   8   8   5         39.08         42.71         7.06 o                         
  -3   9   5         66.14         73.14        14.36 o                         
  -2   9   5         20.06         23.49         8.82 o                         
  -1   9   5         33.23         37.35         7.83 o                         
   0   9   5        177.69        175.58        10.31 o                         
   1   9   5        176.80        170.19        10.26 o                         
   2   9   5        244.39        229.79        11.45 o                         
   3   9   5        251.98        248.94        11.69 o                         
   4   9   5        523.66        545.65        20.86 o                         
   5   9   5        209.23        188.87         9.90 o                         
   6   9   5         77.56         71.66         9.09 o                         
   7   9   5         59.73         47.17         6.77 o                         
  -1  10   5        361.00        354.08        26.27 o                         
   0  10   5          7.16         12.12        13.29 o                         
   1  10   5          1.82         -4.48         7.88 o                         
   2  10   5          3.78          5.96        11.68 o                         
   3  10   5        139.17        142.34         9.97 o                         
   4  10   5         57.88         52.56         8.88 o                         
   5  10   5         70.24         57.95        12.21 o                         
   6  10   5         16.71          2.92        11.05 o                         
   1  11   5          4.21         11.38        13.85 o                         
   2  11   5         24.02         24.22         9.42 o                         
   3  11   5         79.11         81.98        10.66 o                         
   4  11   5        106.41         90.77        10.69 o                         
  -3  -9   6         37.93         56.88         8.43 o                         
  -2  -9   6         17.75         21.74         9.51 o                         
  -1  -9   6         41.39         27.98         8.42 o                         
   0  -9   6         22.95         12.44         9.12 o                         
  -5  -8   6          0.41         -6.29         6.29 o                         
  -4  -8   6        149.53        152.94         9.93 o                         
  -3  -8   6        155.20        145.93         8.00 o                         
  -2  -8   6        254.57        270.35         9.71 o                         
  -1  -8   6        133.56        121.20        10.79 o                         
   0  -8   6        396.84        403.21        13.38 o                         
   1  -8   6         99.20        109.84         8.60 o                         
   2  -8   6        135.26        151.83        10.08 o                         
   3  -8   6        206.53        258.20        17.08 o                         
  -6  -7   6        152.80        174.26         8.87 o                         
  -5  -7   6        166.59        174.31         8.46 o                         
  -4  -7   6        161.74        171.22         7.96 o                         
  -3  -7   6        281.05        297.32         9.09 o                         
  -2  -7   6        383.44        381.10         9.84 o                         
  -1  -7   6        100.65        100.23         5.64 o                         
   0  -7   6        334.54        313.70        10.70 o                         
   1  -7   6          0.16         13.35         6.60 o                         
   2  -7   6         86.58         66.18         7.32 o                         
   3  -7   6          2.77         15.65         6.84 o                         
   4  -7   6         16.98         18.82         7.71 o                         
  -7  -6   6         40.63         36.71         5.75 o                         
  -6  -6   6         72.10         83.62         6.25 o                         
  -5  -6   6        134.19        132.93         6.71 o                         
  -4  -6   6          2.96         -0.14         4.18 o                         
  -3  -6   6         61.12         78.96         4.99 o                         
  -2  -6   6        154.79        180.50         6.82 o                         
  -1  -6   6         17.95         11.45         4.45 o                         
   0  -6   6        633.39        598.11        15.15 o                         
   1  -6   6         13.89          6.79         6.48 o                         
   2  -6   6        314.72        329.86        10.25 o                         
   3  -6   6        108.39        109.45         6.81 o                         
   4  -6   6        427.69        404.93        12.13 o                         
   5  -6   6         58.86         49.72        10.84 o                         
  -7  -5   6         14.32         14.82         5.94 o                         
  -6  -5   6         70.36         75.84         5.80 o                         
  -5  -5   6        805.69        862.16        12.96 o                         
  -4  -5   6         51.07         38.48         4.05 o                         
  -3  -5   6        866.06        917.56        13.61 o                         
  -2  -5   6       1070.39        993.20        14.81 o                         
  -1  -5   6       1256.56       1252.77        15.40 o                         
   0  -5   6        251.05        253.86         6.43 o                         
   1  -5   6         77.89         81.09         5.44 o                         
   2  -5   6          1.08          2.25         3.97 o                         
   3  -5   6        272.13        282.07         8.51 o                         
   4  -5   6        167.59        163.92         8.67 o                         
   5  -5   6         46.78         43.39         7.09 o                         
   6  -5   6         18.37         39.61        10.53 o                         
  -8  -4   6        224.99        205.77        24.63 o                         
  -7  -4   6        103.31        103.77         6.64 o                         
  -6  -4   6        490.77        556.58         9.80 o                         
  -5  -4   6         21.67         31.66         4.61 o                         
  -4  -4   6        324.54        322.90         7.32 o                         
  -3  -4   6         29.04         41.12         4.09 o                         
  -2  -4   6        535.17        526.84         8.39 o                         
  -1  -4   6          3.17          3.80         2.48 o                         
   0  -4   6         20.46         23.10         3.50 o                         
   1  -4   6         61.76         64.27         4.14 o                         
   2  -4   6         34.22         36.10         3.50 o                         
   3  -4   6         59.46         62.03         4.29 o                         
   4  -4   6        369.29        377.85        10.50 o                         
   5  -4   6         96.55         87.83         6.53 o                         
   6  -4   6        246.26        256.17        11.35 o                         
   7  -4   6          1.13         14.46         9.11 o                         
  -8  -3   6        166.50        132.50        14.03 o                         
  -7  -3   6        203.50        217.52        14.43 o                         
  -6  -3   6         83.76         97.98         9.23 o                         
  -5  -3   6         49.85         65.35         4.45 o                         
  -4  -3   6          0.10         -1.53         2.96 o                         
  -3  -3   6          9.87         11.87         2.48 o                         
  -2  -3   6        154.75        144.46         4.55 o                         
  -1  -3   6        157.78        170.99         4.57 o                         
   0  -3   6        658.34        613.64         9.45 o                         
   1  -3   6       1113.77       1108.37        15.82 o                         
   2  -3   6        422.65        455.54         7.98 o                         
   3  -3   6       2372.10       2339.93        29.13 o                         
   4  -3   6        101.13        115.42         7.54 o                         
   5  -3   6        407.22        415.21        10.38 o                         
   6  -3   6          2.25         -5.32         5.32 o                         
   7  -3   6        121.91        101.54         9.37 o                         
  -8  -2   6         14.73         22.71         8.02 o                         
  -7  -2   6          0.12          7.88         6.62 o                         
  -6  -2   6        321.26        311.79        10.19 o                         
  -5  -2   6        130.54        124.20         5.28 o                         
  -4  -2   6        565.89        526.33         8.15 o                         
  -3  -2   6        287.80        280.32         5.55 o                         
  -2  -2   6        959.04        910.01        10.84 o                         
  -1  -2   6       1559.74       1571.93        17.85 o                         
   0  -2   6       2268.51       2236.72        24.49 o                         
   1  -2   6         71.04         63.12         3.18 o                         
   2  -2   6       2230.72       2178.11        23.88 o                         
   3  -2   6        143.76        159.35         7.43 o                         
   4  -2   6        714.09        694.52         9.84 o                         
   5  -2   6          6.25          6.85         3.29 o                         
   6  -2   6         59.79         51.58         4.63 o                         
   7  -2   6        296.45        285.07         9.66 o                         
   8  -2   6        203.41        179.54        13.45 o                         
  -8  -1   6         65.20         50.82        13.86 o                         
  -7  -1   6        599.07        559.38        25.44 o                         
  -6  -1   6       1134.52       1051.02        21.96 o                         
  -5  -1   6        548.33        529.34         9.16 o                         
  -4  -1   6         10.06          6.92         2.50 o                         
  -3  -1   6       1142.02       1035.11        13.01 o                         
  -2  -1   6        230.85        236.75         4.69 o                         
  -1  -1   6         71.36         61.17         2.65 o                         
   0  -1   6         14.90         16.48         1.53 o                         
   1  -1   6         52.33         48.50         2.91 o                         
   2  -1   6        720.95        744.40        12.42 o                         
   3  -1   6         90.33        115.86         5.47 o                         
   4  -1   6        740.27        768.35        11.66 o                         
   5  -1   6        358.65        358.70         8.36 o                         
   6  -1   6        378.73        389.17         9.65 o                         
   7  -1   6        938.42        915.98        18.79 o                         
   8  -1   6        266.45        324.24        21.37 o                         
  -8   0   6        239.07        234.56        14.48 o                         
  -7   0   6          8.22          2.53         6.72 o                         
  -6   0   6        234.22        254.63        11.74 o                         
  -5   0   6        124.23        139.46         7.17 o                         
  -4   0   6        144.57        149.95         4.74 o                         
  -3   0   6        362.56        357.06         5.88 o                         
  -2   0   6        563.73        560.88         7.33 o                         
  -1   0   6        551.73        553.82         7.03 o                         
   0   0   6        599.37        599.16         8.73 o                         
   1   0   6        825.00        817.84        10.79 o                         
   2   0   6       2932.00       2801.93        41.83 o                         
   3   0   6          3.81          1.82         2.21 o                         
   4   0   6       1761.51       1704.76        20.78 o                         
   5   0   6         40.95         45.46         3.08 o                         
   6   0   6        866.88        847.88        11.62 o                         
   7   0   6         23.49         39.98         5.33 o                         
   8   0   6         84.50         77.81        11.05 o                         
   9   0   6         12.94          4.80        15.58 o                         
  -8   1   6         40.37         28.76         7.93 o                         
  -7   1   6          3.05          8.31         6.93 o                         
  -6   1   6         73.67         79.35        11.36 o                         
  -5   1   6         66.69         76.20         8.63 o                         
  -4   1   6        236.42        223.30         5.52 o                         
  -3   1   6        181.90        200.49         4.35 o                         
  -2   1   6         99.10        101.76         3.47 o                         
  -1   1   6       1122.34       1056.94        13.94 o                         
   0   1   6        249.04        267.49         5.37 o                         
   1   1   6        783.28        724.07        12.09 o                         
   2   1   6          3.94          8.54         2.38 o                         
   3   1   6       1046.80        966.07        14.39 o                         
   4   1   6          1.85          1.83         2.57 o                         
   5   1   6        129.37        130.68         4.50 o                         
   6   1   6       1107.45       1047.32        13.26 o                         
   7   1   6        167.87        175.98        10.25 o                         
   8   1   6        322.19        288.53        15.23 o                         
   9   1   6         84.41         77.00        15.03 o                         
  -7   2   6         79.18        114.65         9.40 o                         
  -6   2   6        176.33        175.32        14.97 o                         
  -5   2   6          6.87          7.84         3.67 o                         
  -4   2   6        749.13        810.00        12.10 o                         
  -3   2   6        637.12        669.19         9.06 o                         
  -2   2   6       2543.45       2614.68        28.29 o                         
  -1   2   6         17.61         23.60         2.45 o                         
   0   2   6         23.32         27.86         2.44 o                         
   1   2   6         39.56         37.51         2.66 o                         
   2   2   6        617.15        617.31        10.52 o                         
   3   2   6       1978.13       1918.32        22.82 o                         
   4   2   6        913.54        924.61        16.61 o                         
   5   2   6       1123.94       1106.58        14.84 o                         
   6   2   6        208.90        208.44         5.77 o                         
   7   2   6          6.64         19.02         4.01 o                         
   8   2   6         38.96         35.45         8.88 o                         
   9   2   6         50.37         38.55        17.57 o                         
  -7   3   6         10.26         15.22        15.46 o                         
  -6   3   6          3.10          3.16        10.07 o                         
  -5   3   6        137.27        126.65         8.27 o                         
  -4   3   6        179.57        185.24         6.47 o                         
  -3   3   6         40.81         51.85         3.84 o                         
  -2   3   6       1207.00       1197.90        15.19 o                         
  -1   3   6        116.80        109.96         4.66 o                         
   0   3   6       1182.91       1134.28        15.54 o                         
   1   3   6        421.24        364.80         7.39 o                         
   2   3   6       2024.70       2040.22        27.92 o                         
   3   3   6       2581.48       2646.80        31.15 o                         
   4   3   6        868.29        901.92        13.82 o                         
   5   3   6        474.51        487.14         8.94 o                         
   6   3   6         14.47          5.05         4.03 o                         
   7   3   6          1.16          5.77         4.10 o                         
   8   3   6          0.18         -3.00         8.56 o                         
   9   3   6          2.53          2.31         9.25 o                         
  -7   4   6         35.34         47.83        12.88 o                         
  -6   4   6        194.69        217.64        33.51 o                         
  -5   4   6        306.94        320.85         9.97 o                         
  -4   4   6        918.60        938.24        15.20 o                         
  -3   4   6       1120.13       1110.25        26.33 o                         
  -2   4   6        584.95        602.86        11.18 o                         
  -1   4   6        244.81        249.19         7.41 o                         
   0   4   6        502.73        474.84         9.37 o                         
   1   4   6          1.04          2.77         3.11 o                         
   2   4   6         17.95         29.35         3.33 o                         
   3   4   6        134.64        158.91         7.09 o                         
   4   4   6         67.15         76.44         4.51 o                         
   5   4   6        372.28        379.41        10.60 o                         
   6   4   6        125.36        113.90         5.21 o                         
   7   4   6        444.55        482.20         8.39 o                         
   8   4   6        295.65        303.22        11.85 o                         
   9   4   6        284.13        307.96        17.48 o                         
  -6   5   6        165.48        187.89        18.62 o                         
  -5   5   6         61.31         84.97         6.64 o                         
  -4   5   6          0.99         -3.20         5.62 o                         
  -3   5   6        185.30        193.38         9.45 o                         
  -2   5   6         28.37         35.28         5.88 o                         
  -1   5   6        433.66        432.93        10.10 o                         
   0   5   6          4.03          8.09         3.73 o                         
   1   5   6        457.13        451.19         9.87 o                         
   2   5   6        627.09        596.41        12.92 o                         
   3   5   6        370.86        394.49         9.22 o                         
   4   5   6       3875.37       3979.77        46.78 o                         
   5   5   6        417.40        404.07         8.63 o                         
   6   5   6        743.50        788.84        12.14 o                         
   7   5   6        251.54        263.73         7.90 o                         
   8   5   6        319.51        298.94         8.40 o                         
   9   5   6         41.85         48.90        10.61 o                         
  -5   6   6          2.06          3.85         8.68 o                         
  -4   6   6         17.99         21.59         6.66 o                         
  -3   6   6         52.37         41.06         6.40 o                         
  -2   6   6          9.35         -6.22         6.85 o                         
  -1   6   6       1083.72       1064.59        20.92 o                         
   0   6   6        632.58        667.20        12.13 o                         
   1   6   6       1100.88       1130.37        17.76 o                         
   2   6   6        492.82        513.22        14.84 o                         
   3   6   6        750.74        755.11        13.85 o                         
   4   6   6        162.36        173.71         7.76 o                         
   5   6   6         74.37         84.65         5.30 o                         
   6   6   6         11.08         16.17         5.33 o                         
   7   6   6          4.83          0.38         4.30 o                         
   8   6   6         73.16         73.36         5.74 o                         
   9   6   6        106.11         89.48         7.21 o                         
  -5   7   6          7.71          4.81         8.60 o                         
  -4   7   6         70.65         65.23         8.44 o                         
  -3   7   6          9.44          9.84         6.90 o                         
  -2   7   6        558.43        583.48        14.56 o                         
  -1   7   6        276.41        253.46         9.66 o                         
   0   7   6        417.31        422.67        10.98 o                         
   1   7   6         97.92         98.75         8.93 o                         
   2   7   6          1.31         -5.79         5.79 o                         
   3   7   6         20.28         17.74         5.84 o                         
   4   7   6         38.93         39.64         5.46 o                         
   5   7   6          7.59         -1.37         5.44 o                         
   6   7   6        286.34        283.34        10.23 o                         
   7   7   6        171.50        181.79         8.51 o                         
   8   7   6        310.31        317.09         9.89 o                         
  -4   8   6          0.72          6.60        10.97 o                         
  -3   8   6         21.54         16.29         7.58 o                         
  -2   8   6         69.82         55.54         8.44 o                         
  -1   8   6         10.60         12.28         6.24 o                         
   0   8   6         21.80         20.04         6.02 o                         
   1   8   6         51.18         44.99         7.18 o                         
   2   8   6        196.81        228.83        10.06 o                         
   3   8   6        560.47        570.34        17.90 o                         
   4   8   6        158.72        155.87         9.20 o                         
   5   8   6        445.86        490.58        13.67 o                         
   6   8   6        161.22        167.22         9.06 o                         
   7   8   6        171.88        178.05         8.32 o                         
   8   8   6         11.44         16.70         6.20 o                         
  -3   9   6         68.47         71.12         9.80 o                         
  -2   9   6        284.64        279.62        18.31 o                         
  -1   9   6        131.59        135.39         9.50 o                         
   0   9   6        282.19        267.56        12.06 o                         
   1   9   6          8.78          2.43         7.13 o                         
   2   9   6        240.21        245.16        12.00 o                         
   3   9   6         23.08         26.32         8.32 o                         
   4   9   6         66.95         58.59         7.75 o                         
   5   9   6          6.24          9.24         7.14 o                         
   6   9   6         33.63         32.41         8.36 o                         
   7   9   6         13.00         19.29         8.16 o                         
  -1  10   6         88.90         75.08         9.67 o                         
   0  10   6         26.37         23.67         8.31 o                         
   1  10   6        104.20        113.24         9.76 o                         
   2  10   6         14.02          3.15         8.13 o                         
   3  10   6         21.48          2.01         7.82 o                         
   4  10   6        162.08        171.10        10.93 o                         
   5  10   6        104.78        109.62        11.93 o                         
   6  10   6        198.02        195.79        13.24 o                         
   1  11   6        124.46        140.64        21.04 o                         
   2  11   6        339.68        340.58        19.96 o                         
   3  11   6        206.22        189.77        21.54 o                         
   4  11   6        261.92        258.18        14.61 o                         
  -1  -9   7        273.29        222.59        15.65 o                         
  -4  -8   7        164.12        149.18        10.77 o                         
  -3  -8   7        325.37        304.45        10.71 o                         
  -2  -8   7        420.43        365.64        12.54 o                         
  -1  -8   7        201.00        188.04         8.85 o                         
   0  -8   7         43.64         51.36         7.47 o                         
   1  -8   7        137.90        144.29         9.59 o                         
   2  -8   7         10.26          7.27        11.74 o                         
  -6  -7   7         99.53         98.72         8.89 o                         
  -5  -7   7        114.03        122.93         7.73 o                         
  -4  -7   7         47.83         48.19         6.42 o                         
  -3  -7   7         80.37         69.36         5.73 o                         
  -2  -7   7         13.59          9.03         4.58 o                         
  -1  -7   7        130.74        140.26        10.70 o                         
   0  -7   7          3.81          6.75         5.91 o                         
   1  -7   7        537.84        537.37        15.24 o                         
   2  -7   7        100.14        136.10         9.70 o                         
   3  -7   7        329.99        317.38        13.15 o                         
   4  -7   7          5.87          6.75        11.57 o                         
  -6  -6   7         61.74         60.84         5.94 o                         
  -5  -6   7         45.02         48.25         5.60 o                         
  -4  -6   7        481.43        540.33        11.04 o                         
  -3  -6   7        408.49        392.85         9.44 o                         
  -2  -6   7       1681.61       1696.52        32.48 o                         
  -1  -6   7        984.46        976.71        14.03 o                         
   0  -6   7        854.46        873.03        12.89 o                         
   1  -6   7          3.54          1.96         5.89 o                         
   2  -6   7        362.01        373.17        10.88 o                         
   3  -6   7         98.21         98.19         7.19 o                         
   4  -6   7         19.44         22.87         6.41 o                         
   5  -6   7          8.89         18.76         9.26 o                         
  -7  -5   7        598.43        619.55        17.34 o                         
  -6  -5   7         14.40         21.08         6.02 o                         
  -5  -5   7        895.84        978.52        23.20 o                         
  -4  -5   7         64.79         65.95         4.92 o                         
  -3  -5   7       1876.52       1989.51        22.59 o                         
  -2  -5   7        109.39        105.11         5.73 o                         
  -1  -5   7        316.73        349.66        10.19 o                         
   0  -5   7          3.91          2.27         9.20 o                         
   1  -5   7         79.64         96.09         5.81 o                         
   2  -5   7         76.68         81.47         5.38 o                         
   3  -5   7        246.85        235.52         8.66 o                         
   4  -5   7        141.51        131.02         7.11 o                         
   5  -5   7         72.79         93.15         8.17 o                         
   6  -5   7         13.67         29.94        13.97 o                         
  -7  -4   7        281.23        292.49         9.95 o                         
  -6  -4   7        487.92        493.78        10.57 o                         
  -5  -4   7        301.36        310.06         8.11 o                         
  -4  -4   7        827.51        801.04        11.84 o                         
  -3  -4   7        210.43        209.14         7.38 o                         
  -2  -4   7         93.06         86.70         4.55 o                         
  -1  -4   7          0.48         -2.48         2.48 o                         
   0  -4   7        602.91        564.25        10.08 o                         
   1  -4   7        339.30        330.63         7.96 o                         
   2  -4   7       3192.11       3164.14        35.22 o                         
   3  -4   7        681.32        651.46        11.28 o                         
   4  -4   7        251.30        252.86         9.58 o                         
   5  -4   7         29.31         21.56         6.15 o                         
   6  -4   7        125.03        134.22         8.36 o                         
   7  -4   7         32.17         56.91        11.21 o                         
  -7  -3   7         29.03         23.17         6.31 o                         
  -6  -3   7         58.57         61.87         5.06 o                         
  -5  -3   7         65.00         90.40         4.84 o                         
  -4  -3   7        167.92        182.36         6.00 o                         
  -3  -3   7       2171.40       2154.17        22.88 o                         
  -2  -3   7        961.13        863.77        11.17 o                         
  -1  -3   7       1715.15       1728.27        18.63 o                         
   0  -3   7          7.28          6.27         2.68 o                         
   1  -3   7       3649.59       3629.24        38.86 o                         
   2  -3   7          9.12          8.57         2.88 o                         
   3  -3   7        718.34        699.66        10.60 o                         
   4  -3   7          3.44          2.78         4.25 o                         
   5  -3   7        106.70         95.01         9.50 o                         
   6  -3   7          4.14         -6.12         6.12 o                         
   7  -3   7         11.57          3.09        10.46 o                         
  -7  -2   7        113.04         92.03         8.65 o                         
  -6  -2   7        375.27        414.87        10.24 o                         
  -5  -2   7        600.68        613.38        10.65 o                         
  -4  -2   7       2013.52       1946.51        23.95 o                         
  -3  -2   7       1312.44       1336.55        14.35 o                         
  -2  -2   7        910.58        907.91        11.18 o                         
  -1  -2   7         46.33         39.04         2.94 o                         
   0  -2   7        445.54        438.24         7.63 o                         
   1  -2   7         21.66         18.37         2.62 o                         
   2  -2   7         23.55         33.80         2.84 o                         
   3  -2   7        592.07        625.01        12.59 o                         
   4  -2   7        143.22        138.15         7.35 o                         
   5  -2   7        157.86        174.09         6.69 o                         
   6  -2   7         26.62         12.07         7.84 o                         
   7  -2   7        113.20        122.66         9.11 o                         
   8  -2   7        221.62        207.38        13.44 o                         
  -8  -1   7          1.18         -9.96         9.96 o                         
  -7  -1   7         60.23         71.28         8.12 o                         
  -6  -1   7         16.52         17.65         5.68 o                         
  -5  -1   7        131.76        143.29         5.59 o                         
  -4  -1   7         70.75         68.61         3.82 o                         
  -3  -1   7         55.73         59.48         3.21 o                         
  -2  -1   7        229.57        225.34         5.01 o                         
  -1  -1   7       1097.52       1063.83        12.01 o                         
   0  -1   7         21.45         14.59         2.04 o                         
   1  -1   7       1439.56       1462.80        26.26 o                         
   2  -1   7       1645.94       1727.77        33.81 o                         
   3  -1   7       1892.62       1915.22        30.28 o                         
   4  -1   7          1.93         -0.79         3.45 o                         
   5  -1   7        690.83        646.37        12.11 o                         
   6  -1   7          1.11          5.37         5.62 o                         
   7  -1   7        233.72        226.16         8.66 o                         
   8  -1   7          9.73          8.46         9.18 o                         
  -7   0   7         38.16         38.47        15.39 o                         
  -6   0   7          1.07          1.68         6.40 o                         
  -5   0   7         30.64         34.89         4.39 o                         
  -4   0   7        482.16        464.00        12.22 o                         
  -3   0   7       1050.76       1003.74        11.94 o                         
  -2   0   7       3002.22       3000.52        30.88 o                         
  -1   0   7       4346.48       4248.69        40.38 o                         
   0   0   7        387.06        386.71         6.44 o                         
   1   0   7        215.88        209.36         4.18 o                         
   2   0   7        504.53        487.84        12.78 o                         
   3   0   7          0.35          5.22         2.81 o                         
   4   0   7        870.89        895.99        12.64 o                         
   5   0   7        127.53        117.74         5.36 o                         
   6   0   7          5.02          9.58         4.01 o                         
   7   0   7        471.31        439.41        13.99 o                         
   8   0   7         43.31         45.91         8.70 o                         
  -7   1   7        251.68        249.00        13.36 o                         
  -6   1   7          6.85          7.71         7.91 o                         
  -5   1   7        246.07        265.35        10.24 o                         
  -4   1   7        127.77        104.52         4.80 o                         
  -3   1   7       3290.41       3307.03        30.50 o                         
  -2   1   7         24.38         16.33         2.31 o                         
  -1   1   7        466.05        436.57         7.13 o                         
   0   1   7        143.11        141.84         4.22 o                         
   1   1   7        877.21        909.55        18.62 o                         
   2   1   7          0.82          5.11         2.63 o                         
   3   1   7        372.70        339.49         9.68 o                         
   4   1   7       2033.46       2021.07        39.28 o                         
   5   1   7        256.16        243.24         6.50 o                         
   6   1   7        382.41        388.43         7.65 o                         
   7   1   7         97.08        104.09         5.17 o                         
   8   1   7        110.77        114.79         9.04 o                         
   9   1   7        115.09        112.10        13.98 o                         
  -7   2   7         15.73          1.91         8.26 o                         
  -6   2   7         73.08         65.05         9.35 o                         
  -5   2   7         18.24         12.13         4.92 o                         
  -4   2   7        944.85        943.73        13.20 o                         
  -3   2   7        389.82        403.19         7.06 o                         
  -2   2   7         75.29         67.47         3.82 o                         
  -1   2   7       2057.02       2013.43        22.56 o                         
   0   2   7       1133.92       1155.64        14.15 o                         
   1   2   7       1382.60       1290.06        16.64 o                         
   2   2   7        253.97        222.25         5.50 o                         
   3   2   7       2876.70       2916.38        37.05 o                         
   4   2   7        770.43        805.98        15.56 o                         
   5   2   7         60.28         55.01         3.88 o                         
   6   2   7        204.40        212.38         6.19 o                         
   7   2   7        207.02        186.21         6.75 o                         
   8   2   7        131.29        145.18         9.80 o                         
   9   2   7          0.05         14.23        18.29 o                         
  -7   3   7         13.04          6.28         8.07 o                         
  -6   3   7         10.80          7.52         5.99 o                         
  -5   3   7         79.02         92.09         8.43 o                         
  -4   3   7        109.47        108.29         5.62 o                         
  -3   3   7        445.41        529.02         9.57 o                         
  -2   3   7       2720.49       2760.40        30.63 o                         
  -1   3   7       2008.80       2081.93        23.82 o                         
   0   3   7       1023.39       1044.56        15.16 o                         
   1   3   7          4.52          3.23         2.62 o                         
   2   3   7        429.27        453.75         9.65 o                         
   3   3   7       1156.73       1169.76        16.49 o                         
   4   3   7          0.01          1.92         2.96 o                         
   5   3   7         94.40        117.71         5.61 o                         
   6   3   7         27.45         41.19         4.03 o                         
   7   3   7          3.29          4.57         3.71 o                         
   8   3   7        267.42        285.52        10.88 o                         
   9   3   7         43.47         89.48        18.48 o                         
  -6   4   7         65.68         57.23        16.78 o                         
  -5   4   7          6.54          2.76         6.81 o                         
  -4   4   7         60.63         52.77         5.14 o                         
  -3   4   7         11.28          7.00         3.82 o                         
  -2   4   7        387.04        401.56         8.97 o                         
  -1   4   7        123.84        117.94         5.88 o                         
   0   4   7         23.99         34.97         3.60 o                         
   1   4   7        389.57        405.45        11.64 o                         
   2   4   7         17.35         25.58         3.51 o                         
   3   4   7       1523.61       1512.86        20.22 o                         
   4   4   7        135.66        136.19         6.19 o                         
   5   4   7       1609.40       1698.79        22.32 o                         
   6   4   7         18.47         14.33         3.68 o                         
   7   4   7        625.41        633.44        13.62 o                         
   8   4   7        358.92        380.43         9.59 o                         
   9   4   7        107.03        111.58        10.76 o                         
  -6   5   7          0.42         -5.89        12.14 o                         
  -5   5   7          5.25         16.28         6.17 o                         
  -4   5   7         27.36         54.28         7.44 o                         
  -3   5   7         37.91         42.99         8.20 o                         
  -2   5   7        311.58        304.38        12.71 o                         
  -1   5   7        111.03        101.30         6.14 o                         
   0   5   7        335.48        308.31         8.82 o                         
   1   5   7        683.22        700.81        12.81 o                         
   2   5   7       2648.94       2818.70        34.86 o                         
   3   5   7        828.42        849.47        14.20 o                         
   4   5   7        346.41        346.74         9.07 o                         
   5   5   7          9.31         -0.37         3.95 o                         
   6   5   7         43.23         54.34         5.25 o                         
   7   5   7         85.23         85.55         4.82 o                         
   8   5   7          0.12         -1.98         5.15 o                         
   9   5   7         48.34         43.90         5.67 o                         
  -5   6   7        115.45        181.21        16.36 o                         
  -4   6   7          4.46          2.73         6.65 o                         
  -3   6   7        103.36        106.67         8.46 o                         
  -2   6   7          1.63          1.14         5.18 o                         
  -1   6   7        287.09        283.17        10.31 o                         
   0   6   7          6.00         12.23         4.66 o                         
   1   6   7          1.40         -1.78         6.26 o                         
   2   6   7          2.86         -2.82         6.60 o                         
   3   6   7         63.06         73.82         5.61 o                         
   4   6   7         41.67         43.64         5.40 o                         
   5   6   7         17.86         15.74         5.01 o                         
   6   6   7          2.60          6.46         5.04 o                         
   7   6   7        359.12        353.87         9.25 o                         
   8   6   7        175.97        174.14         8.45 o                         
   9   6   7        350.54        350.65        11.43 o                         
  -5   7   7         31.46         25.13        10.05 o                         
  -4   7   7         66.01         69.12         8.63 o                         
  -3   7   7         17.66         19.50         7.43 o                         
  -2   7   7          0.35         -2.06         6.29 o                         
  -1   7   7          4.32         -2.15         5.05 o                         
   0   7   7        169.53        167.16         8.18 o                         
   1   7   7         13.57          5.35         5.31 o                         
   2   7   7        156.12        143.82         8.68 o                         
   3   7   7        239.62        248.56        10.23 o                         
   4   7   7        683.68        685.67        14.47 o                         
   5   7   7         49.52         54.96         6.49 o                         
   6   7   7        312.54        326.31        13.34 o                         
   7   7   7        187.18        189.40        11.89 o                         
   8   7   7        221.02        215.60         9.29 o                         
  -4   8   7          0.18          1.07        10.07 o                         
  -3   8   7        158.05        168.66        13.94 o                         
  -2   8   7         28.73         29.22         8.67 o                         
  -1   8   7        218.94        213.77        13.58 o                         
   0   8   7          2.73          1.93         5.95 o                         
   1   8   7        251.49        252.07        11.19 o                         
   2   8   7         66.94         86.10         7.49 o                         
   3   8   7        590.88        580.26        14.70 o                         
   4   8   7        132.03        136.27         9.28 o                         
   5   8   7         58.20         62.74         7.28 o                         
   6   8   7         22.94         13.31         7.00 o                         
   7   8   7         11.38          7.69         7.68 o                         
   8   8   7          0.82          6.13         6.15 o                         
  -3   9   7         52.90         45.70        12.73 o                         
  -2   9   7        151.49        150.35        13.07 o                         
  -1   9   7         14.44          6.14         7.59 o                         
   0   9   7        124.84        113.47         8.75 o                         
   1   9   7          7.52          0.19         7.20 o                         
   2   9   7         56.54         79.86         8.89 o                         
   3   9   7         47.69         34.86         7.35 o                         
   4   9   7         12.11          9.51         7.05 o                         
   5   9   7        107.85        113.46         9.07 o                         
   6   9   7        191.17        174.90        12.88 o                         
   7   9   7        215.89        199.48        13.17 o                         
  -1  10   7          0.71         20.50        14.50 o                         
   0  10   7          1.30          1.88         8.38 o                         
   1  10   7          7.13         -7.14        10.19 o                         
   2  10   7         23.52         38.56         8.92 o                         
   3  10   7        146.83        133.35        10.20 o                         
   4  10   7        350.54        354.01        25.71 o                         
   5  10   7        409.38        423.15        24.56 o                         
   6  10   7         36.06         13.63        10.30 o                         
   1  11   7         13.69         21.07        16.09 o                         
   2  11   7         10.64         24.44        11.68 o                         
   3  11   7          6.44          1.23        17.63 o                         
   4  11   7         81.67         68.56        10.76 o                         
  -3  -8   8         20.20         36.32         7.24 o                         
  -2  -8   8          8.92         23.67         7.37 o                         
  -1  -8   8         63.58         80.99         7.13 o                         
   0  -8   8        182.48        173.46        10.84 o                         
   1  -8   8          0.45         10.59        12.41 o                         
  -5  -7   8         74.03         71.31         8.43 o                         
  -4  -7   8          4.71         22.73         5.91 o                         
  -3  -7   8        193.89        179.90         8.40 o                         
  -2  -7   8        141.12        122.77         9.09 o                         
  -1  -7   8        197.34        173.55         7.60 o                         
   0  -7   8        112.08        115.52         7.76 o                         
   1  -7   8        362.53        369.90        20.44 o                         
   2  -7   8        164.68        156.05         9.79 o                         
   3  -7   8        123.29        135.85        10.69 o                         
  -6  -6   8        396.12        440.25        15.84 o                         
  -5  -6   8          2.82         -0.61         5.58 o                         
  -4  -6   8        620.25        665.18        13.84 o                         
  -3  -6   8        131.85        115.10         6.70 o                         
  -2  -6   8         38.29         42.81         4.53 o                         
  -1  -6   8          7.72          3.60         3.79 o                         
   0  -6   8        171.23        175.11         8.53 o                         
   1  -6   8         80.98         81.04         6.47 o                         
   2  -6   8         16.63         16.34         6.98 o                         
   3  -6   8          1.96         -6.05         6.05 o                         
   4  -6   8         14.55          8.28         6.96 o                         
  -6  -5   8         95.08        110.38         6.26 o                         
  -5  -5   8        103.25         98.78         6.21 o                         
  -4  -5   8         28.83         32.63         4.55 o                         
  -3  -5   8         11.92         18.59         3.99 o                         
  -2  -5   8         19.80         29.79         5.38 o                         
  -1  -5   8         10.49         -0.91         3.63 o                         
   0  -5   8        156.89        152.42         7.48 o                         
   1  -5   8        301.77        301.93         9.40 o                         
   2  -5   8        332.47        314.45         9.75 o                         
   3  -5   8        324.47        330.90        11.07 o                         
   4  -5   8        221.70        205.89         9.32 o                         
   5  -5   8        185.38        185.46        14.57 o                         
  -7  -4   8          9.52         19.19         5.70 o                         
  -6  -4   8         13.52          8.22         5.81 o                         
  -5  -4   8          0.76         -0.72         4.39 o                         
  -4  -4   8       1235.52       1227.42        20.37 o                         
  -3  -4   8        316.92        276.28         7.53 o                         
  -2  -4   8       2033.36       2150.24        23.59 o                         
  -1  -4   8          3.91          6.63         2.80 o                         
   0  -4   8        417.20        490.25         9.80 o                         
   1  -4   8        128.14        117.30         6.64 o                         
   2  -4   8        283.92        319.43         8.68 o                         
   3  -4   8        168.16        176.66         6.78 o                         
   4  -4   8         89.26         92.99         6.86 o                         
   5  -4   8          9.35         14.08         6.53 o                         
   6  -4   8         11.81          3.39        10.55 o                         
  -7  -3   8         56.62         54.91         6.38 o                         
  -6  -3   8        132.37        133.91         7.19 o                         
  -5  -3   8       1622.67       1605.29        21.05 o                         
  -4  -3   8       1899.10       1844.05        19.62 o                         
  -3  -3   8       3326.28       3299.77        33.56 o                         
  -2  -3   8        573.69        560.34         8.80 o                         
  -1  -3   8        733.22        760.79        10.34 o                         
   0  -3   8         35.64         36.21         3.63 o                         
   1  -3   8        293.92        284.45         7.14 o                         
   2  -3   8        700.72        668.89        10.70 o                         
   3  -3   8        146.10        144.42         7.33 o                         
   4  -3   8        222.26        225.86        13.02 o                         
   5  -3   8         31.81         37.26         6.58 o                         
   6  -3   8        260.80        272.02        13.96 o                         
   7  -3   8        114.36         93.50        14.17 o                         
  -7  -2   8         37.29         32.45         6.69 o                         
  -6  -2   8         91.93        102.77         6.44 o                         
  -5  -2   8        132.18        126.67         6.03 o                         
  -4  -2   8        213.36        188.97         7.06 o                         
  -3  -2   8        312.89        311.18         6.76 o                         
  -2  -2   8         73.14         75.77         5.15 o                         
  -1  -2   8         13.26         16.62         2.47 o                         
   0  -2   8        430.62        423.33         9.83 o                         
   1  -2   8       1484.92       1490.76        18.02 o                         
   2  -2   8       2936.19       2955.62        32.04 o                         
   3  -2   8        502.04        489.30        11.65 o                         
   4  -2   8        763.85        738.36        14.88 o                         
   5  -2   8         12.60         15.34         5.38 o                         
   6  -2   8        381.78        332.46        15.66 o                         
   7  -2   8         27.15         24.57         5.94 o                         
  -7  -1   8          5.07         12.68         7.81 o                         
  -6  -1   8         21.93         39.71         7.45 o                         
  -5  -1   8         46.91         44.41         4.27 o                         
  -4  -1   8         69.27         73.48         4.05 o                         
  -3  -1   8        311.60        325.96         6.58 o                         
  -2  -1   8       1520.56       1641.26        19.25 o                         
  -1  -1   8       3633.98       3979.32        38.45 o                         
   0  -1   8       7540.56       7653.93        77.22 o                         
   1  -1   8       3634.75       3657.93        38.37 o                         
   2  -1   8        491.96        468.75         9.71 o                         
   3  -1   8       2289.41       2294.56        31.84 o                         
   4  -1   8        149.10        145.45        10.51 o                         
   5  -1   8        211.67        197.05         7.42 o                         
   6  -1   8        469.56        391.93        13.12 o                         
   7  -1   8        160.00        203.16         8.71 o                         
   8  -1   8        367.64        342.78        16.35 o                         
  -7   0   8         40.06         61.24         9.05 o                         
  -6   0   8         69.59         88.28         7.33 o                         
  -5   0   8         24.92         27.54         4.01 o                         
  -4   0   8        360.86        389.42         7.48 o                         
  -3   0   8          8.32         11.80         2.80 o                         
  -2   0   8       1899.05       1927.94        20.23 o                         
  -1   0   8         97.41        116.75         4.01 o                         
   0   0   8        759.86        764.72        10.42 o                         
   1   0   8          3.45          1.31         1.88 o                         
   2   0   8        111.68        108.66         4.69 o                         
   3   0   8        406.71        433.51         9.63 o                         
   4   0   8         80.30         79.30         4.35 o                         
   5   0   8        545.93        569.43        10.22 o                         
   6   0   8        305.19        295.63         8.39 o                         
   7   0   8        660.64        646.91        12.32 o                         
   8   0   8        310.17        310.45        16.89 o                         
  -7   1   8        230.73        224.27        45.47 o                         
  -6   1   8         29.12         25.87         7.09 o                         
  -5   1   8         42.08         54.69         4.20 o                         
  -4   1   8        339.30        335.64         7.09 o                         
  -3   1   8        489.76        505.82         8.01 o                         
  -2   1   8       1924.02       1885.14        18.65 o                         
  -1   1   8         16.39         20.70         2.64 o                         
   0   1   8        617.63        580.77         8.68 o                         
   1   1   8       1170.21       1181.96        16.48 o                         
   2   1   8       2315.17       2233.44        44.50 o                         
   3   1   8        222.41        256.59         7.34 o                         
   4   1   8         41.57         37.97         3.35 o                         
   5   1   8         38.44         35.20         3.72 o                         
   6   1   8         30.81         38.67         4.45 o                         
   7   1   8        242.61        226.05         8.21 o                         
   8   1   8          0.21         -0.52         6.05 o                         
   9   1   8          0.55         -6.88        18.48 o                         
  -7   2   8         19.73         32.87        10.22 o                         
  -6   2   8          1.65         10.56         6.89 o                         
  -5   2   8        126.58        117.20         6.46 o                         
  -4   2   8        112.26        126.93         5.60 o                         
  -3   2   8       1223.75       1219.40        15.86 o                         
  -2   2   8       3360.71       3379.24        36.33 o                         
  -1   2   8       2271.67       2204.97        24.82 o                         
   0   2   8       1949.56       1846.02        21.09 o                         
   1   2   8       1144.32       1153.84        17.59 o                         
   2   2   8        614.66        566.99         9.33 o                         
   3   2   8        308.20        285.57         7.08 o                         
   4   2   8         96.24        102.58         5.79 o                         
   5   2   8        365.35        371.29        10.43 o                         
   6   2   8          0.39          0.72         3.95 o                         
   7   2   8         59.55         55.23         4.46 o                         
   8   2   8        112.69        112.11         6.65 o                         
   9   2   8         70.14         69.58         9.97 o                         
  -6   3   8        117.18        103.82        15.50 o                         
  -5   3   8        140.83        157.67         9.86 o                         
  -4   3   8        341.60        302.08         9.76 o                         
  -3   3   8        732.41        797.49        13.41 o                         
  -2   3   8         73.07         59.78         4.19 o                         
  -1   3   8        227.65        229.28         6.51 o                         
   0   3   8         55.38         69.23         4.36 o                         
   1   3   8         35.21         31.84         3.46 o                         
   2   3   8       1302.18       1324.00        17.85 o                         
   3   3   8       2046.60       2135.87        26.41 o                         
   4   3   8       2946.08       3005.39        40.10 o                         
   5   3   8         18.41         14.38         5.18 o                         
   6   3   8        348.48        358.54         9.08 o                         
   7   3   8         57.48         60.73         4.59 o                         
   8   3   8        119.55         96.42         8.14 o                         
   9   3   8          0.58         -9.34         9.34 o                         
  -6   4   8         56.11         61.35        21.74 o                         
  -5   4   8        128.03        108.88         6.70 o                         
  -4   4   8        173.33        200.34         8.78 o                         
  -3   4   8         22.57         19.63         4.69 o                         
  -2   4   8         67.29         77.51         5.31 o                         
  -1   4   8        224.62        196.15         7.39 o                         
   0   4   8        818.82        845.31        13.66 o                         
   1   4   8       4230.65       4678.32        54.13 o                         
   2   4   8      14802.11      14970.34       163.24 o                         
   3   4   8      10421.86      10950.71       120.43 o                         
   4   4   8        957.55        977.20        14.85 o                         
   5   4   8        194.70        225.05         7.54 o                         
   6   4   8         27.96         22.64         4.39 o                         
   7   4   8          9.51         -1.31         5.38 o                         
   8   4   8         73.11         72.84         5.69 o                         
   9   4   8         63.13         70.69         8.13 o                         
  -6   5   8         69.76        105.03        19.38 o                         
  -5   5   8         16.34         22.59         6.42 o                         
  -4   5   8         31.17         25.56         6.21 o                         
  -3   5   8         38.26         33.07         5.46 o                         
  -2   5   8        212.55        188.73         8.97 o                         
  -1   5   8         29.64         33.24         4.67 o                         
   0   5   8        708.33        665.48        12.75 o                         
   1   5   8        543.11        585.07        11.86 o                         
   2   5   8       1047.65       1094.93        16.99 o                         
   3   5   8        131.42        142.21         6.94 o                         
   4   5   8         32.54         32.30         4.57 o                         
   5   5   8         31.70         39.26         4.79 o                         
   6   5   8        108.07        106.01         6.44 o                         
   7   5   8        270.39        292.94         9.05 o                         
   8   5   8        371.77        367.18        13.24 o                         
   9   5   8         65.69         57.59         6.41 o                         
  -5   6   8         95.00         85.07         8.44 o                         
  -4   6   8        223.44        248.86        12.08 o                         
  -3   6   8        185.21        209.73        10.98 o                         
  -2   6   8          6.86         -5.49         5.49 o                         
  -1   6   8          7.42          8.89         5.24 o                         
   0   6   8         53.74         65.22         9.33 o                         
   1   6   8          0.44          1.70         4.13 o                         
   2   6   8        114.64        121.45         7.37 o                         
   3   6   8        541.45        511.35        11.83 o                         
   4   6   8        409.13        405.06        10.77 o                         
   5   6   8        682.46        744.39        14.23 o                         
   6   6   8        433.81        428.82        11.63 o                         
   7   6   8        809.23        833.52        16.74 o                         
   8   6   8        178.35        168.21         8.36 o                         
   9   6   8        137.86        134.86        11.18 o                         
  -4   7   8         16.52         11.82         8.13 o                         
  -3   7   8         23.49         34.03         7.78 o                         
  -2   7   8        328.66        335.22        12.99 o                         
  -1   7   8         12.86         -1.16         5.74 o                         
   0   7   8         65.39         70.35         6.28 o                         
   1   7   8         11.77         16.18         5.24 o                         
   2   7   8        523.72        468.61        37.36 o                         
   3   7   8         64.75         63.65         7.06 o                         
   4   7   8        516.13        517.36        13.76 o                         
   5   7   8         32.27         31.70         6.19 o                         
   6   7   8        142.14        146.11         9.75 o                         
   7   7   8         23.28         25.37         7.14 o                         
   8   7   8         16.52         14.14         6.23 o                         
  -3   8   8        284.54        302.10        14.24 o                         
  -2   8   8        351.75        384.39        16.82 o                         
  -1   8   8        578.38        574.74        14.96 o                         
   0   8   8         67.96         65.74         7.45 o                         
   1   8   8        126.47        143.17         8.25 o                         
   2   8   8         51.68         71.33         9.31 o                         
   3   8   8          6.91          6.76         6.04 o                         
   4   8   8         28.64         24.20         7.68 o                         
   5   8   8         88.04         95.11         7.96 o                         
   6   8   8        292.49        295.30        12.74 o                         
   7   8   8        127.72        131.46         9.29 o                         
   8   8   8         75.96         74.71         7.28 o                         
  -2   9   8        147.66        122.48        14.64 o                         
  -1   9   8          2.63          5.00         7.69 o                         
   0   9   8          5.99         17.59         7.45 o                         
   1   9   8         42.08         39.71         7.54 o                         
   2   9   8        138.48        129.36         9.10 o                         
   3   9   8        520.47        563.99        16.03 o                         
   4   9   8        943.77        934.60        28.63 o                         
   5   9   8        630.70        596.29        16.97 o                         
   6   9   8        377.65        434.65        17.74 o                         
   7   9   8         67.94         71.85        11.15 o                         
  -1  10   8         28.64         12.60        13.43 o                         
   0  10   8         23.84         28.57         9.12 o                         
   1  10   8         61.34         41.78         8.87 o                         
   2  10   8        129.71        152.56        12.40 o                         
   3  10   8        392.71        336.86        25.25 o                         
   4  10   8         58.00         63.27         9.55 o                         
   5  10   8         41.74         66.67        13.00 o                         
   6  10   8          2.20         24.08         9.97 o                         
   2  11   8         52.93         35.68        15.11 o                         
   3  11   8          0.20          2.31        13.49 o                         
   4  11   8          0.99          2.04         9.91 o                         
  -2  -8   9        199.36        241.76        14.73 o                         
  -1  -8   9         13.10         10.78         8.29 o                         
   0  -8   9        200.68        163.32        10.25 o                         
  -4  -7   9         52.00         55.47         6.83 o                         
  -3  -7   9        674.95        755.48        17.21 o                         
  -2  -7   9        155.29        201.66         9.50 o                         
  -1  -7   9        153.79        169.05        11.83 o                         
   0  -7   9          1.02         -6.58         6.58 o                         
   1  -7   9         41.68         37.84         7.51 o                         
   2  -7   9          0.13         -7.36         7.36 o                         
   3  -7   9          1.65         11.16        13.33 o                         
  -5  -6   9         77.51         83.32         7.64 o                         
  -4  -6   9        128.06        141.84         7.68 o                         
  -3  -6   9         79.02        100.31         8.73 o                         
  -2  -6   9         53.18         59.80         5.34 o                         
  -1  -6   9          0.16          4.52         4.14 o                         
   0  -6   9         30.67         16.34         7.18 o                         
   1  -6   9         11.46         15.06         5.79 o                         
   2  -6   9        235.53        240.09        12.83 o                         
   3  -6   9         51.09         46.56        10.34 o                         
   4  -6   9        331.83        382.47        13.19 o                         
  -6  -5   9          0.01         -1.61        10.79 o                         
  -5  -5   9         18.37         26.20         5.55 o                         
  -4  -5   9          1.18          6.13         4.64 o                         
  -3  -5   9        670.35        679.05        11.86 o                         
  -2  -5   9         33.66         18.30         4.35 o                         
  -1  -5   9        685.17        635.91        12.83 o                         
   0  -5   9         22.76         24.20         4.90 o                         
   1  -5   9        129.88        135.76         7.58 o                         
   2  -5   9         54.93         81.35         6.21 o                         
   3  -5   9        113.24        125.58         7.09 o                         
   4  -5   9         14.26         31.19        10.04 o                         
   5  -5   9         74.19         64.32         9.19 o                         
  -6  -4   9        160.87        171.84        12.02 o                         
  -5  -4   9        116.79        111.35         6.48 o                         
  -4  -4   9       2218.48       2219.97        25.04 o                         
  -3  -4   9        205.67        171.34         6.77 o                         
  -2  -4   9       1178.21       1161.29        15.48 o                         
  -1  -4   9         89.15         82.09         4.89 o                         
   0  -4   9        112.73        114.97         7.43 o                         
   1  -4   9        107.00        106.96         6.94 o                         
   2  -4   9         85.11         89.75         5.58 o                         
   3  -4   9         27.60         26.82         4.62 o                         
   4  -4   9         25.38         32.07         8.78 o                         
   5  -4   9          1.23         10.39         9.58 o                         
   6  -4   9         48.84         59.56         9.82 o                         
  -7  -3   9        562.42        616.76        17.70 o                         
  -6  -3   9        161.42        192.25         8.21 o                         
  -5  -3   9        307.73        314.99         9.83 o                         
  -4  -3   9         95.67        102.00         5.36 o                         
  -3  -3   9         44.84         55.93         4.09 o                         
  -2  -3   9         83.15        106.24         5.02 o                         
  -1  -3   9          1.80         -0.75         2.94 o                         
   0  -3   9         89.81         88.90         4.97 o                         
   1  -3   9        330.98        363.24         8.34 o                         
   2  -3   9         48.24         45.97         4.25 o                         
   3  -3   9        116.25        131.61         5.93 o                         
   4  -3   9         21.75         28.72         6.17 o                         
   5  -3   9         54.28         60.46         7.30 o                         
   6  -3   9         18.98         52.95         8.05 o                         
   7  -3   9        166.03        171.06        15.70 o                         
  -7  -2   9          1.47         -6.35         6.35 o                         
  -6  -2   9          9.58         11.70         4.61 o                         
  -5  -2   9        110.98        100.19         5.56 o                         
  -4  -2   9          2.84         -4.61         4.61 o                         
  -3  -2   9         76.21         86.23         6.29 o                         
  -2  -2   9        840.89        831.22        11.50 o                         
  -1  -2   9        876.06        922.79        11.70 o                         
   0  -2   9       2033.66       2185.06        25.15 o                         
   1  -2   9        877.18        923.48        12.99 o                         
   2  -2   9       1046.04       1095.64        14.74 o                         
   3  -2   9          4.71          6.46         4.39 o                         
   4  -2   9        186.08        170.97         9.26 o                         
   5  -2   9        108.52         98.91         7.04 o                         
   6  -2   9         38.77         29.61        12.62 o                         
   7  -2   9         18.20         10.43        10.39 o                         
  -7  -1   9        137.77        145.50        11.39 o                         
  -6  -1   9         93.57         90.53         5.75 o                         
  -5  -1   9        341.37        343.09         8.52 o                         
  -4  -1   9          1.70          9.05         4.41 o                         
  -3  -1   9       1276.90       1275.59        15.81 o                         
  -2  -1   9         49.44         53.22         3.40 o                         
  -1  -1   9        556.34        584.05         8.47 o                         
   0  -1   9          5.79          8.82         2.94 o                         
   1  -1   9         32.14         26.20         3.22 o                         
   2  -1   9        638.21        631.96        14.19 o                         
   3  -1   9          2.23          5.50         3.99 o                         
   4  -1   9        138.37        146.72        12.47 o                         
   5  -1   9          1.31          3.08         5.23 o                         
   6  -1   9        134.23        130.83         6.91 o                         
   7  -1   9        222.71        246.86        17.83 o                         
   8  -1   9        233.11        232.03        10.60 o                         
  -7   0   9         72.77         75.96        13.89 o                         
  -6   0   9        157.40        158.79         9.02 o                         
  -5   0   9          0.54          2.30         3.94 o                         
  -4   0   9         27.27         28.84         3.74 o                         
  -3   0   9        462.23        464.04         8.82 o                         
  -2   0   9         51.54         53.64         3.34 o                         
  -1   0   9        739.72        740.41        10.94 o                         
   0   0   9         37.93         55.52         3.54 o                         
   1   0   9        874.91        780.69        11.53 o                         
   2   0   9        785.17        795.87        12.24 o                         
   3   0   9        546.76        491.88        10.98 o                         
   4   0   9         23.59          6.31         3.88 o                         
   5   0   9        207.57        217.86         8.72 o                         
   6   0   9        105.09         84.05         5.34 o                         
   7   0   9         63.47         92.00         8.47 o                         
   8   0   9         29.10         23.90         7.32 o                         
  -7   1   9          5.15          9.80         8.98 o                         
  -6   1   9         75.70         74.41         8.31 o                         
  -5   1   9        150.47        141.56         8.86 o                         
  -4   1   9        392.27        386.02         9.71 o                         
  -3   1   9        546.46        554.40         9.83 o                         
  -2   1   9        841.81        888.12        11.40 o                         
  -1   1   9       1483.40       1480.61        18.09 o                         
   0   1   9         73.05         63.75         3.89 o                         
   1   1   9        456.57        463.06         7.83 o                         
   2   1   9        778.39        767.43        11.77 o                         
   3   1   9        787.61        737.46        20.81 o                         
   4   1   9          0.15          0.64         2.98 o                         
   5   1   9        278.41        263.48         7.87 o                         
   6   1   9        114.32        106.66         5.89 o                         
   7   1   9         27.90         42.55         5.32 o                         
   8   1   9         36.84         33.69         6.10 o                         
  -6   2   9         41.75         47.00         6.00 o                         
  -5   2   9        217.87        202.96         9.13 o                         
  -4   2   9        645.54        692.77        11.69 o                         
  -3   2   9        441.40        407.22         9.62 o                         
  -2   2   9        330.02        355.82         8.87 o                         
  -1   2   9         27.88         35.14         3.74 o                         
   0   2   9          4.50         10.58         3.01 o                         
   1   2   9          2.26         13.82         3.08 o                         
   2   2   9        206.35        162.87         6.39 o                         
   3   2   9        451.77        416.22         9.86 o                         
   4   2   9        223.00        222.03         8.02 o                         
   5   2   9        332.90        346.95         9.05 o                         
   6   2   9         18.08         20.07         4.28 o                         
   7   2   9        226.78        229.82         9.54 o                         
   8   2   9          1.02          7.77         5.48 o                         
   9   2   9         64.16        100.95        12.78 o                         
  -6   3   9         28.01         17.74         8.05 o                         
  -5   3   9         69.59         83.00         7.94 o                         
  -4   3   9         38.56         30.99         6.18 o                         
  -3   3   9          0.19          3.10         4.82 o                         
  -2   3   9        366.93        345.27         8.65 o                         
  -1   3   9        120.34        127.20         6.34 o                         
   0   3   9        275.19        266.15         7.03 o                         
   1   3   9       1506.33       1527.81        20.45 o                         
   2   3   9       3132.15       3261.20        38.64 o                         
   3   3   9       2148.94       2177.76        27.18 o                         
   4   3   9       1968.40       1903.77        27.46 o                         
   5   3   9        214.66        222.50        13.59 o                         
   6   3   9        172.99        183.69         7.55 o                         
   7   3   9          1.05         -0.40         4.84 o                         
   8   3   9          4.01          8.77         5.18 o                         
   9   3   9         13.07         25.45         8.78 o                         
  -6   4   9          3.70         15.71        10.46 o                         
  -5   4   9         85.42        101.11         7.76 o                         
  -4   4   9          4.74          9.40         5.26 o                         
  -3   4   9        517.49        495.17        11.00 o                         
  -2   4   9         20.72         30.46         7.06 o                         
  -1   4   9        533.63        485.50        10.54 o                         
   0   4   9        130.63        128.95         7.94 o                         
   1   4   9        658.90        608.55        11.60 o                         
   2   4   9         15.75         16.01         3.98 o                         
   3   4   9        149.05        140.09         6.76 o                         
   4   4   9         89.15        102.57         5.80 o                         
   5   4   9         97.93        101.76         5.93 o                         
   6   4   9          0.18          2.26         4.30 o                         
   7   4   9         76.09         66.72         5.68 o                         
   8   4   9          4.55         10.19         6.40 o                         
   9   4   9         16.69         30.44         8.59 o                         
  -5   5   9         51.13         50.86         7.34 o                         
  -4   5   9         95.60        112.33         7.81 o                         
  -3   5   9         50.05         59.94         6.24 o                         
  -2   5   9         28.90         29.61         5.53 o                         
  -1   5   9          7.52          8.59         5.18 o                         
   0   5   9          1.80         -4.01         4.01 o                         
   1   5   9        153.46        168.18         7.95 o                         
   2   5   9        484.66        529.08        11.59 o                         
   3   5   9         80.49         89.35         6.13 o                         
   4   5   9        703.95        743.78        18.42 o                         
   5   5   9        350.40        324.94        10.50 o                         
   6   5   9        941.25        997.30        16.39 o                         
   7   5   9        380.78        366.99        11.21 o                         
   8   5   9        316.01        320.41        11.94 o                         
   9   5   9          0.75         -2.50         6.45 o                         
  -5   6   9         11.51         17.61         8.38 o                         
  -4   6   9        133.20        128.47         8.69 o                         
  -3   6   9        290.52        301.59        12.11 o                         
  -2   6   9          5.92          0.37         5.47 o                         
  -1   6   9        251.91        254.10        10.29 o                         
   0   6   9          6.77         -3.49         6.75 o                         
   1   6   9        723.82        717.92        17.53 o                         
   2   6   9         56.10         55.51         5.83 o                         
   3   6   9        588.41        560.72        14.50 o                         
   4   6   9         58.01         61.06         7.48 o                         
   5   6   9        615.64        666.17        14.46 o                         
   6   6   9         54.43         58.99         6.32 o                         
   7   6   9         10.29         13.75         5.56 o                         
   8   6   9         26.71         28.76         6.24 o                         
  -4   7   9        148.19        178.01        11.57 o                         
  -3   7   9         26.04         26.05         8.00 o                         
  -2   7   9        316.91        322.01        13.15 o                         
  -1   7   9        397.42        365.80        13.18 o                         
   0   7   9        695.42        711.39        20.57 o                         
   1   7   9         38.37         35.32         5.70 o                         
   2   7   9        185.05        193.89         9.89 o                         
   3   7   9          0.32         -5.96         5.96 o                         
   4   7   9         15.38         12.91         6.64 o                         
   5   7   9         20.02         22.29         6.79 o                         
   6   7   9        270.19        241.34        12.39 o                         
   7   7   9        304.21        305.18        14.87 o                         
   8   7   9        193.37        181.55        11.27 o                         
  -3   8   9        115.20        103.03        11.17 o                         
  -2   8   9         81.83         66.18         9.14 o                         
  -1   8   9         38.68         40.82         7.32 o                         
   0   8   9         18.70         18.01         8.47 o                         
   1   8   9         72.68         71.27         7.11 o                         
   2   8   9         49.08         53.20         6.97 o                         
   3   8   9        372.47        373.68        13.27 o                         
   4   8   9        220.86        229.35        11.40 o                         
   5   8   9        365.95        378.96        16.30 o                         
   6   8   9        352.36        333.34        16.63 o                         
   7   8   9        441.65        460.12        18.70 o                         
   8   8   9         94.65         96.69         7.98 o                         
  -2   9   9         28.00         41.49         9.96 o                         
  -1   9   9         18.80         23.70         8.37 o                         
   0   9   9         95.68        101.51         8.91 o                         
   1   9   9        137.21        141.56         9.18 o                         
   2   9   9        378.21        366.78        19.66 o                         
   3   9   9        270.67        291.04        13.73 o                         
   4   9   9        105.12        101.32         9.33 o                         
   5   9   9         20.69          2.64         9.16 o                         
   6   9   9         59.70         60.66         9.49 o                         
   7   9   9          8.44         -9.56        11.82 o                         
  -1  10   9         40.90         61.95        39.49 o                         
   0  10   9         15.18         28.60         9.67 o                         
   1  10   9         59.29         50.51         9.99 o                         
   2  10   9          0.89         -5.73         8.62 o                         
   3  10   9          4.84          3.61         8.76 o                         
   4  10   9         19.10         11.84         8.96 o                         
   5  10   9         42.95         43.85        10.20 o                         
   6  10   9         77.34         72.97        12.57 o                         
   2  11   9          7.97         22.77        13.79 o                         
   3  11   9         69.36         82.93        13.23 o                         
  -3  -7  10         63.33         69.44         7.72 o                         
  -2  -7  10        132.33        127.75         7.53 o                         
  -1  -7  10          2.15          1.51         7.08 o                         
   0  -7  10         16.09         32.13         9.18 o                         
   1  -7  10        156.69        155.64        10.38 o                         
   2  -7  10         23.05         25.81        10.92 o                         
  -4  -6  10         37.11         39.18         6.24 o                         
  -3  -6  10          3.18         -2.66         5.88 o                         
  -2  -6  10        191.61        184.66         8.07 o                         
  -1  -6  10         53.36         56.49         8.64 o                         
   0  -6  10        357.89        381.37        12.31 o                         
   1  -6  10         49.42         62.16         7.00 o                         
   2  -6  10        380.09        395.81        13.42 o                         
   3  -6  10         40.02          4.75        11.45 o                         
  -5  -5  10        169.92        155.65         8.32 o                         
  -4  -5  10         97.14        101.56         8.27 o                         
  -3  -5  10        914.95        874.18        18.20 o                         
  -2  -5  10        163.41        160.70         6.86 o                         
  -1  -5  10        192.68        181.36         9.38 o                         
   0  -5  10        101.59        119.67         7.08 o                         
   1  -5  10         46.03         57.56         6.18 o                         
   2  -5  10          8.53         14.98         5.65 o                         
   3  -5  10         24.19         16.68         9.72 o                         
   4  -5  10        113.95        123.16         9.56 o                         
   5  -5  10         22.18         47.25        19.89 o                         
  -6  -4  10        424.98        459.69        12.35 o                         
  -5  -4  10         40.50         45.87         6.01 o                         
  -4  -4  10        412.54        416.44         9.58 o                         
  -3  -4  10          7.36          7.17         3.95 o                         
  -2  -4  10         23.35         19.56         3.86 o                         
  -1  -4  10          2.68         -5.32         5.32 o                         
   0  -4  10          0.28         -5.28         5.28 o                         
   1  -4  10        121.24        112.96         6.86 o                         
   2  -4  10        432.31        415.70        11.04 o                         
   3  -4  10        317.04        263.77        13.47 o                         
   4  -4  10        325.43        341.81        20.76 o                         
   5  -4  10         40.24         58.02        15.32 o                         
   6  -4  10         96.88        118.08        11.10 o                         
  -6  -3  10          3.28          8.21         4.94 o                         
  -5  -3  10          0.91          1.61         6.69 o                         
  -4  -3  10         43.45         46.25         4.88 o                         
  -3  -3  10         51.85         57.00         4.49 o                         
  -2  -3  10        258.14        270.63         7.39 o                         
  -1  -3  10        187.68        179.24         6.52 o                         
   0  -3  10        244.32        269.61         8.16 o                         
   1  -3  10       1887.38       1833.16        34.74 o                         
   2  -3  10       1660.22       1604.41        20.58 o                         
   3  -3  10        953.46       1033.88        15.09 o                         
   4  -3  10          2.88         11.25         6.60 o                         
   5  -3  10         10.69         20.72         7.21 o                         
   6  -3  10         23.62         10.20        10.98 o                         
  -6  -2  10         83.34         87.36         6.12 o                         
  -5  -2  10        224.27        239.68         9.90 o                         
  -4  -2  10       1230.56       1158.32        15.44 o                         
  -3  -2  10        483.77        534.31        10.58 o                         
  -2  -2  10       2719.17       2804.77        29.27 o                         
  -1  -2  10         34.75         39.40         3.35 o                         
   0  -2  10        815.31        812.00        12.60 o                         
   1  -2  10         21.38         24.23         3.63 o                         
   2  -2  10         50.62         55.46         4.99 o                         
   3  -2  10        814.81        841.42        31.15 o                         
   4  -2  10          0.92          6.67         5.70 o                         
   5  -2  10         79.63         68.03         8.23 o                         
   6  -2  10         49.92         59.21         8.02 o                         
   7  -2  10        213.37        194.45        16.65 o                         
  -6  -1  10         54.87         43.67         5.05 o                         
  -5  -1  10        143.17        135.87         6.98 o                         
  -4  -1  10         62.02         61.79         4.59 o                         
  -3  -1  10        459.75        449.13         8.77 o                         
  -2  -1  10        338.64        373.33         8.04 o                         
  -1  -1  10        109.68        111.36         5.05 o                         
   0  -1  10        774.41        735.85        12.50 o                         
   1  -1  10         13.31         18.53         3.49 o                         
   2  -1  10       1363.89       1369.25        20.16 o                         
   3  -1  10        155.50        162.96        10.26 o                         
   4  -1  10        171.27        185.16        15.21 o                         
   5  -1  10        222.23        194.28        12.92 o                         
   6  -1  10        325.12        362.16        14.32 o                         
   7  -1  10        160.57        133.81         7.96 o                         
  -6   0  10         11.95          9.88         5.05 o                         
  -5   0  10          0.94         -2.70         4.43 o                         
  -4   0  10         11.56         12.05         3.73 o                         
  -3   0  10        811.58        852.48        12.07 o                         
  -2   0  10        571.99        558.05         9.01 o                         
  -1   0  10        535.07        521.12         9.48 o                         
   0   0  10        746.96        737.54        11.16 o                         
   1   0  10        364.92        340.95         7.35 o                         
   2   0  10       1107.51       1088.78        15.74 o                         
   3   0  10         54.48         35.22         4.72 o                         
   4   0  10        181.70        185.37         9.17 o                         
   5   0  10        153.34        141.80         6.73 o                         
   6   0  10          0.06         -1.49         4.65 o                         
   7   0  10        135.15        120.67         7.55 o                         
   8   0  10          0.39         -5.97         6.43 o                         
  -6   1  10         52.85         58.09         8.47 o                         
  -5   1  10          1.62          3.43         5.63 o                         
  -4   1  10        343.57        343.02         8.23 o                         
  -3   1  10       1023.88       1042.49        16.13 o                         
  -2   1  10        137.31        152.70         6.61 o                         
  -1   1  10        895.95        887.50        12.80 o                         
   0   1  10          6.38          6.09         3.10 o                         
   1   1  10        182.20        192.53         6.11 o                         
   2   1  10        316.70        290.03         7.23 o                         
   3   1  10        180.67        176.10         8.34 o                         
   4   1  10        875.87        867.36        19.77 o                         
   5   1  10          2.29          2.52         4.05 o                         
   6   1  10        468.58        477.45        10.72 o                         
   7   1  10        105.37        109.74         6.55 o                         
   8   1  10         40.83         41.59         7.00 o                         
  -6   2  10        164.29        201.00        18.35 o                         
  -5   2  10         12.13          5.86         5.31 o                         
  -4   2  10        117.32        133.32         6.71 o                         
  -3   2  10         11.95          6.69         3.83 o                         
  -2   2  10         67.48         60.90         4.74 o                         
  -1   2  10        519.84        502.62         9.48 o                         
   0   2  10         18.26         28.64         3.84 o                         
   1   2  10       1118.71       1072.29        14.27 o                         
   2   2  10        616.67        654.21        11.78 o                         
   3   2  10       1019.18       1016.48        17.17 o                         
   4   2  10        781.84        792.58        14.94 o                         
   5   2  10        613.87        596.35        11.36 o                         
   6   2  10        132.60        134.26         7.20 o                         
   7   2  10         37.51         45.34         5.57 o                         
   8   2  10          1.52         -5.86         5.86 o                         
  -6   3  10        109.22        120.85        17.21 o                         
  -5   3  10         11.35         13.62         6.51 o                         
  -4   3  10        435.08        422.89        10.80 o                         
  -3   3  10        149.23        163.78         8.44 o                         
  -2   3  10       1962.52       1927.53        29.12 o                         
  -1   3  10        569.93        588.69        10.71 o                         
   0   3  10       1002.48       1007.89        14.31 o                         
   1   3  10        620.08        629.44        11.50 o                         
   2   3  10        658.32        643.23        11.49 o                         
   3   3  10        276.18        274.18         7.73 o                         
   4   3  10          3.30          0.50         3.91 o                         
   5   3  10          1.87         -1.31         4.53 o                         
   6   3  10         57.97         60.20         5.43 o                         
   7   3  10         16.44         10.40         5.36 o                         
   8   3  10         14.18         16.47         7.55 o                         
  -5   4  10        287.30        281.78        13.15 o                         
  -4   4  10        326.72        349.73        11.27 o                         
  -3   4  10        400.00        365.43        13.69 o                         
  -2   4  10        412.27        434.81        12.62 o                         
  -1   4  10         65.67         78.16         7.05 o                         
   0   4  10          2.84          4.26         4.00 o                         
   1   4  10          6.10          4.18         3.88 o                         
   2   4  10         72.71         82.83         5.33 o                         
   3   4  10        408.56        399.75         9.94 o                         
   4   4  10         16.09         19.65         5.09 o                         
   5   4  10        235.92        238.30        11.69 o                         
   6   4  10        173.17        154.28        11.10 o                         
   7   4  10        475.91        464.39        14.05 o                         
   8   4  10        539.89        569.48        13.29 o                         
   9   4  10        325.02        371.31        18.62 o                         
  -5   5  10         59.02         76.34         9.87 o                         
  -4   5  10         15.78          6.40         6.93 o                         
  -3   5  10         10.08         13.19         6.09 o                         
  -2   5  10         61.60         45.34         5.92 o                         
  -1   5  10         31.59         26.92         5.44 o                         
   0   5  10        783.00        788.18        27.49 o                         
   1   5  10         74.40         64.19         5.63 o                         
   2   5  10       1267.39       1312.93        19.95 o                         
   3   5  10        205.86        215.22         8.23 o                         
   4   5  10        336.64        367.10        10.39 o                         
   5   5  10         14.32          9.41         4.99 o                         
   6   5  10        187.57        244.03        20.63 o                         
   7   5  10         54.13         41.71         6.13 o                         
   8   5  10         56.40         56.86         7.55 o                         
  -4   6  10          0.64         -4.59         7.75 o                         
  -3   6  10         28.83         24.61         7.19 o                         
  -2   6  10         66.98         75.78         7.76 o                         
  -1   6  10        389.10        408.50        12.30 o                         
   0   6  10        203.04        192.92         9.40 o                         
   1   6  10        674.03        701.30        14.81 o                         
   2   6  10        349.66        368.80        11.39 o                         
   3   6  10        637.02        646.80        14.14 o                         
   4   6  10         29.01         37.21         6.16 o                         
   5   6  10         12.32          5.25         5.69 o                         
   6   6  10         40.07         57.53         6.87 o                         
   7   6  10         40.97         37.73         6.87 o                         
   8   6  10         66.60         70.38         7.99 o                         
  -4   7  10        135.36        112.68        19.66 o                         
  -3   7  10        179.18        177.70        15.45 o                         
  -2   7  10         90.79         85.23         8.61 o                         
  -1   7  10          4.92         12.18         7.08 o                         
   0   7  10          1.31         -6.64         6.64 o                         
   1   7  10         51.71         44.34         7.04 o                         
   2   7  10         29.66         33.72         6.01 o                         
   3   7  10         90.62         92.44         7.51 o                         
   4   7  10        177.10        188.83        19.92 o                         
   5   7  10          5.88         15.49         9.52 o                         
   6   7  10         85.97         92.48        11.68 o                         
   7   7  10        125.18        135.89        13.45 o                         
   8   7  10        154.52        138.70         8.24 o                         
  -3   8  10         16.95         26.43        10.02 o                         
  -2   8  10        138.69        141.42        10.47 o                         
  -1   8  10         99.72         88.44         9.83 o                         
   0   8  10         68.37         73.55         9.48 o                         
   1   8  10        150.52        151.53         9.13 o                         
   2   8  10        112.27        129.94         8.34 o                         
   3   8  10        298.13        323.36        14.98 o                         
   4   8  10        142.42        148.51         9.30 o                         
   5   8  10        153.64        194.08        15.26 o                         
   6   8  10         52.99         44.75         8.99 o                         
   7   8  10         99.65         93.25        10.02 o                         
  -2   9  10        275.57        240.25        31.52 o                         
  -1   9  10         84.23         58.58         9.41 o                         
   0   9  10         33.29         40.78         8.31 o                         
   1   9  10          1.46          7.83         8.11 o                         
   2   9  10         80.30         88.73         8.69 o                         
   3   9  10          5.08         -9.62         9.62 o                         
   4   9  10         18.76          4.81        11.46 o                         
   5   9  10         37.91         33.00         9.16 o                         
   6   9  10         67.05         51.30         9.92 o                         
   7   9  10         81.59         64.25        11.29 o                         
   0  10  10         53.09         71.22        13.32 o                         
   1  10  10          1.52          4.28        13.30 o                         
   2  10  10        114.57        113.41        10.48 o                         
   3  10  10         59.07         61.56        10.23 o                         
   4  10  10        102.02        103.38        11.01 o                         
   5  10  10         94.88        102.38        11.43 o                         
   6  10  10        102.50         70.52        13.27 o                         
  -1  -7  11        100.50         97.19         9.28 o                         
   0  -7  11          8.56         -7.55        13.94 o                         
  -3  -6  11         71.76        110.66         9.39 o                         
  -2  -6  11        256.05        275.33         9.48 o                         
  -1  -6  11          7.38         24.41         7.42 o                         
   0  -6  11        133.25        139.71        12.01 o                         
   1  -6  11          3.99          7.60         7.32 o                         
   2  -6  11         34.82         28.34        11.64 o                         
   3  -6  11          0.61         -1.34         9.31 o                         
  -5  -5  11        229.91        206.63        44.38 o                         
  -4  -5  11          5.76          3.86         5.74 o                         
  -3  -5  11        259.34        259.09        14.07 o                         
  -2  -5  11          0.96          0.69         4.59 o                         
  -1  -5  11          2.09         -5.61         5.61 o                         
   0  -5  11          0.25          7.54         5.56 o                         
   1  -5  11         10.42         14.84         6.24 o                         
   2  -5  11         44.75         36.80        10.86 o                         
   3  -5  11        123.18        137.76        10.37 o                         
   4  -5  11         25.56         12.65        21.60 o                         
  -5  -4  11          0.14         -7.02         7.02 o                         
  -4  -4  11         12.83          0.13         5.23 o                         
  -3  -4  11         47.68         39.89         4.93 o                         
  -2  -4  11         15.63          9.55         4.36 o                         
  -1  -4  11         53.66         63.54         6.07 o                         
   0  -4  11         16.38         13.84         5.21 o                         
   1  -4  11        244.89        248.58         9.18 o                         
   2  -4  11        825.64        863.78        15.07 o                         
   3  -4  11        145.53        129.11         7.99 o                         
   4  -4  11        171.10        196.79        14.28 o                         
   5  -4  11         42.00         48.95        12.33 o                         
  -6  -3  11          2.56          7.46         8.68 o                         
  -5  -3  11        178.96        171.00        10.16 o                         
  -4  -3  11         94.07         93.28         6.67 o                         
  -3  -3  11        794.23        772.66        12.70 o                         
  -2  -3  11         89.46         92.89         5.11 o                         
  -1  -3  11        914.85        865.57        12.38 o                         
   0  -3  11        104.86        121.06         8.92 o                         
   1  -3  11        309.56        270.84         8.85 o                         
   2  -3  11         15.43         20.64         5.43 o                         
   3  -3  11          9.61          1.58         6.75 o                         
   4  -3  11          2.30         -0.75         7.15 o                         
   5  -3  11          0.28         -2.49         9.52 o                         
   6  -3  11        133.31        136.59        13.64 o                         
  -6  -2  11         59.74         59.86         5.74 o                         
  -5  -2  11          2.00          2.90         5.30 o                         
  -4  -2  11         90.32         75.88         6.05 o                         
  -3  -2  11        524.82        487.67        10.08 o                         
  -2  -2  11         69.97         59.78         4.80 o                         
  -1  -2  11        155.08        181.30         6.66 o                         
   0  -2  11          2.73          7.85         4.24 o                         
   1  -2  11        537.55        532.63        15.75 o                         
   2  -2  11         13.44         12.31         4.89 o                         
   3  -2  11         15.55          3.26         5.62 o                         
   4  -2  11         22.02         18.01         6.30 o                         
   5  -2  11        317.90        339.80        16.36 o                         
   6  -2  11        543.90        493.68        16.89 o                         
   7  -2  11        181.71        195.16        17.18 o                         
  -6  -1  11         26.68         34.82         5.75 o                         
  -5  -1  11        120.02         91.55         7.14 o                         
  -4  -1  11        336.32        318.56         8.89 o                         
  -3  -1  11        458.00        418.05         9.06 o                         
  -2  -1  11        322.66        352.59         8.10 o                         
  -1  -1  11         82.18         87.75         5.27 o                         
   0  -1  11        313.84        307.96        10.93 o                         
   1  -1  11       1044.45       1092.25        16.50 o                         
   2  -1  11        137.74        138.02         7.93 o                         
   3  -1  11        295.70        326.99        13.09 o                         
   4  -1  11         27.94         39.84         7.48 o                         
   5  -1  11         86.41         88.30        10.14 o                         
   6  -1  11          6.08          5.04         7.18 o                         
   7  -1  11         38.75         33.34         8.80 o                         
  -6   0  11         94.86         86.51        12.33 o                         
  -5   0  11        182.64        193.32         9.05 o                         
  -4   0  11         88.24         76.08         5.34 o                         
  -3   0  11         42.57         56.88         4.58 o                         
  -2   0  11        144.60        132.28         6.82 o                         
  -1   0  11          2.25          2.09         3.76 o                         
   0   0  11        869.29        924.99        13.54 o                         
   1   0  11          3.66          2.16         3.42 o                         
   2   0  11         16.32         14.15         4.02 o                         
   3   0  11        208.69        212.82         9.42 o                         
   4   0  11         65.43         80.64         6.47 o                         
   5   0  11        402.09        404.35        20.64 o                         
   6   0  11        171.87        165.91         7.77 o                         
   7   0  11        487.95        516.57        16.52 o                         
   8   0  11         83.08         88.41        11.27 o                         
  -6   1  11        140.04        121.63         7.59 o                         
  -5   1  11        273.60        283.15        10.07 o                         
  -4   1  11         37.07         31.73         4.79 o                         
  -3   1  11        132.52        122.51         6.72 o                         
  -2   1  11          1.15          0.11         3.92 o                         
  -1   1  11         69.83         65.60         5.83 o                         
   0   1  11        329.09        332.22         7.98 o                         
   1   1  11        474.54        465.11         9.05 o                         
   2   1  11        934.77        910.71        14.28 o                         
   3   1  11         66.73         65.82         4.76 o                         
   4   1  11        565.15        520.79        10.44 o                         
   5   1  11        370.53        371.56         9.55 o                         
   6   1  11        347.07        364.44        10.27 o                         
   7   1  11         83.01         65.98         6.59 o                         
   8   1  11         37.03         36.17         7.32 o                         
  -6   2  11         21.10         22.59         6.79 o                         
  -5   2  11        111.17        114.96         7.36 o                         
  -4   2  11        155.46        155.22         7.75 o                         
  -3   2  11        457.22        470.68        10.57 o                         
  -2   2  11         32.95         46.85         4.70 o                         
  -1   2  11        478.70        472.43        11.20 o                         
   0   2  11         13.10         19.67         3.86 o                         
   1   2  11        755.60        725.29        11.51 o                         
   2   2  11        921.72        929.49        19.55 o                         
   3   2  11        517.60        499.17        12.00 o                         
   4   2  11         27.76         23.29         5.89 o                         
   5   2  11          3.66          2.85         4.15 o                         
   6   2  11          3.07          2.74         4.68 o                         
   7   2  11          3.06          9.36         5.76 o                         
   8   2  11          1.34         -4.38         6.52 o                         
  -5   3  11        214.36        191.86        10.12 o                         
  -4   3  11        597.44        574.01        11.98 o                         
  -3   3  11        167.68        166.58         8.20 o                         
  -2   3  11         70.39         78.57         6.39 o                         
  -1   3  11         30.98         36.44         4.68 o                         
   0   3  11         33.48         29.74         4.11 o                         
   1   3  11        151.66        146.79         7.56 o                         
   2   3  11          9.34         16.73         5.69 o                         
   3   3  11        100.00         94.92         6.61 o                         
   4   3  11        270.18        288.34         8.96 o                         
   5   3  11          1.36         -0.37         5.39 o                         
   6   3  11        264.72        257.82        11.87 o                         
   7   3  11        265.60        266.12        14.04 o                         
   8   3  11        323.66        336.49        11.91 o                         
  -5   4  11         24.89         16.52         8.75 o                         
  -4   4  11          2.05         -2.70         6.86 o                         
  -3   4  11         98.95         95.79         6.82 o                         
  -2   4  11        161.12        178.05         8.42 o                         
  -1   4  11        286.95        257.98         9.58 o                         
   0   4  11          2.15          2.25         4.48 o                         
   1   4  11        742.27        753.68        13.88 o                         
   2   4  11        100.75         91.18         6.05 o                         
   3   4  11       1428.42       1438.12        25.84 o                         
   4   4  11         11.78         10.66         4.16 o                         
   5   4  11        259.28        256.63        10.80 o                         
   6   4  11        140.49        160.95        10.77 o                         
   7   4  11        132.81        130.97         7.93 o                         
   8   4  11         13.27         -2.11         7.09 o                         
  -5   5  11         27.54         14.64        10.30 o                         
  -4   5  11        141.45        137.45         9.21 o                         
  -3   5  11        327.28        338.93        12.70 o                         
  -2   5  11        380.09        371.47        12.01 o                         
  -1   5  11          1.43          0.08         5.11 o                         
   0   5  11        279.57        259.31        10.29 o                         
   1   5  11         56.00         52.56         6.05 o                         
   2   5  11       1045.04       1018.28        17.32 o                         
   3   5  11         10.85         10.44         4.72 o                         
   4   5  11          0.20          5.52         5.11 o                         
   5   5  11         84.87         90.54         6.75 o                         
   6   5  11         29.52         25.85         7.74 o                         
   7   5  11        135.99        138.87         8.88 o                         
   8   5  11        179.91        167.09        16.11 o                         
  -4   6  11        215.00        200.07        14.14 o                         
  -3   6  11        686.60        704.30        17.28 o                         
  -2   6  11        197.82        218.70        11.03 o                         
  -1   6  11         61.74         52.96         6.89 o                         
   0   6  11          4.91          5.05         6.09 o                         
   1   6  11          4.24          8.12         5.89 o                         
   2   6  11        489.20        481.30        13.02 o                         
   3   6  11        645.56        663.23        24.21 o                         
   4   6  11         45.18         47.48         6.36 o                         
   5   6  11        152.31        188.60        10.47 o                         
   6   6  11         80.58         85.65         9.51 o                         
   7   6  11        379.49        359.69        13.05 o                         
   8   6  11         25.23         45.48        11.89 o                         
  -3   7  11          2.44         10.23         8.74 o                         
  -2   7  11         73.51         82.85        13.77 o                         
  -1   7  11        177.73        176.54        10.85 o                         
   0   7  11        242.56        266.17        13.46 o                         
   1   7  11        240.90        245.86        12.78 o                         
   2   7  11        626.52        642.28        15.76 o                         
   3   7  11          4.96          3.63         6.31 o                         
   4   7  11        137.03        158.15         9.37 o                         
   5   7  11        156.75        140.21        10.28 o                         
   6   7  11        284.01        284.70        13.37 o                         
   7   7  11         16.85         22.72         8.35 o                         
   8   7  11          5.42          0.34         7.17 o                         
  -2   8  11        307.29        281.70        15.60 o                         
  -1   8  11        434.45        419.75        22.77 o                         
   0   8  11        178.18        163.26         9.54 o                         
   1   8  11        490.48        475.49        19.14 o                         
   2   8  11        131.92        142.65        11.48 o                         
   3   8  11        152.58        133.82         8.64 o                         
   4   8  11          8.92          7.47         7.61 o                         
   5   8  11          3.00         12.10         7.87 o                         
   6   8  11        107.87        100.89        11.57 o                         
   7   8  11        122.15        117.38        12.43 o                         
  -1   9  11          9.13         12.07        12.18 o                         
   0   9  11         13.02         -3.34        10.01 o                         
   1   9  11         15.38         29.36         8.37 o                         
   2   9  11         30.29         18.70         8.10 o                         
   3   9  11        163.16        175.94        19.99 o                         
   4   9  11         81.62         96.20        10.12 o                         
   5   9  11        103.25         93.17        10.45 o                         
   6   9  11        172.38        196.54        13.06 o                         
   1  10  11        237.58        227.26        21.98 o                         
   2  10  11        200.32        175.26        11.28 o                         
   3  10  11        177.28        153.50        17.18 o                         
   4  10  11         55.78         45.77        10.29 o                         
   5  10  11         21.38          0.07        10.71 o                         
  -2  -6  12        104.51         90.40         9.85 o                         
  -1  -6  12          0.28         16.82        12.45 o                         
   0  -6  12         20.06          6.06         8.01 o                         
   1  -6  12         12.94         -6.89         9.72 o                         
  -4  -5  12          0.35         10.01         8.26 o                         
  -3  -5  12         81.59         82.69         7.47 o                         
  -2  -5  12         35.17         56.81         5.53 o                         
  -1  -5  12        113.97        116.54        11.18 o                         
   0  -5  12        263.52        295.83        13.53 o                         
   1  -5  12        225.39        232.04        11.32 o                         
   2  -5  12        161.52        145.97         9.40 o                         
   3  -5  12        160.57        188.83        10.49 o                         
  -4  -4  12        359.27        353.89        15.05 o                         
  -3  -4  12         75.92        104.74        11.43 o                         
  -2  -4  12        576.36        552.96        10.73 o                         
  -1  -4  12        331.35        354.05        11.39 o                         
   0  -4  12        790.53        767.40        18.73 o                         
   1  -4  12         82.08         90.08         6.94 o                         
   2  -4  12          9.88          7.44         5.98 o                         
   3  -4  12          8.10         11.65         5.89 o                         
   4  -4  12          0.48          0.98        24.84 o                         
   5  -4  12         77.87         68.43        19.89 o                         
  -5  -3  12        181.10        185.68        13.15 o                         
  -4  -3  12         26.96         45.91         6.61 o                         
  -3  -3  12        417.36        390.58        11.74 o                         
  -2  -3  12          0.79         -4.28         4.28 o                         
  -1  -3  12        183.89        195.65         9.60 o                         
   0  -3  12        186.43        150.58         7.93 o                         
   1  -3  12        350.59        372.01        11.56 o                         
   2  -3  12        383.90        355.64        10.64 o                         
   3  -3  12         23.59         21.08         9.13 o                         
   4  -3  12        242.76        247.09        14.06 o                         
   5  -3  12        151.24        157.70        15.23 o                         
  -5  -2  12         10.42          3.19         5.79 o                         
  -4  -2  12          2.75          5.87         5.20 o                         
  -3  -2  12         40.63         52.98         5.74 o                         
  -2  -2  12         30.33         37.10         4.52 o                         
  -1  -2  12         63.50         63.33         6.56 o                         
   0  -2  12        489.21        467.54        11.08 o                         
   1  -2  12       1184.06       1123.05        16.56 o                         
   2  -2  12       1109.15       1075.23        18.21 o                         
   3  -2  12        676.41        640.39        14.57 o                         
   4  -2  12        793.36        861.35        44.09 o                         
   5  -2  12         83.95         84.12         9.11 o                         
   6  -2  12         64.95         67.58         9.72 o                         
  -5  -1  12        133.08        110.90         6.84 o                         
  -4  -1  12         35.00         53.51         5.70 o                         
  -3  -1  12        199.47        215.90         8.05 o                         
  -2  -1  12         32.33         27.13         4.06 o                         
  -1  -1  12        153.29        148.12         7.46 o                         
   0  -1  12          5.00          7.06         4.57 o                         
   1  -1  12        341.77        339.50         9.10 o                         
   2  -1  12          5.10          5.35         5.58 o                         
   3  -1  12        280.52        288.30        12.17 o                         
   4  -1  12          8.69         16.91         6.94 o                         
   5  -1  12          0.41         -0.26         7.22 o                         
   6  -1  12        324.25        330.68        19.56 o                         
   7  -1  12         44.57         38.45         9.89 o                         
  -5   0  12        119.93        125.78         6.89 o                         
  -4   0  12         74.79         73.61         5.85 o                         
  -3   0  12          6.14         17.18         4.32 o                         
  -2   0  12        382.38        398.73        10.29 o                         
  -1   0  12        354.77        352.29         9.58 o                         
   0   0  12         26.52         24.90         4.56 o                         
   1   0  12        376.45        387.37        10.79 o                         
   2   0  12          4.64          2.12         4.17 o                         
   3   0  12        164.56        161.00         9.53 o                         
   4   0  12         38.52         31.88         6.69 o                         
   5   0  12        431.36        467.96        15.90 o                         
   6   0  12        283.74        271.87        18.51 o                         
   7   0  12        124.66        125.25        11.15 o                         
  -5   1  12          0.52          1.63         5.99 o                         
  -4   1  12        359.68        375.70        10.06 o                         
  -3   1  12        234.54        203.80         9.07 o                         
  -2   1  12        822.12        839.46        14.01 o                         
  -1   1  12          2.38          3.01         4.54 o                         
   0   1  12         94.99         83.40         5.23 o                         
   1   1  12        187.42        196.31         7.50 o                         
   2   1  12         27.12         34.74         4.96 o                         
   3   1  12         49.36         55.05         9.88 o                         
   4   1  12          7.32          3.52         4.34 o                         
   5   1  12         51.19         53.65         5.43 o                         
   6   1  12          3.93          6.69         6.07 o                         
   7   1  12         26.31         22.71         7.26 o                         
   8   1  12          7.26         10.57         9.79 o                         
  -5   2  12        391.06        385.43        13.66 o                         
  -4   2  12        627.14        569.44        13.29 o                         
  -3   2  12        788.11        785.22        14.07 o                         
  -2   2  12        343.77        316.17         9.62 o                         
  -1   2  12         91.00         95.35         5.28 o                         
   0   2  12        191.60        168.16         7.32 o                         
   1   2  12         51.43         55.39         4.71 o                         
   2   2  12          6.78          7.09         5.09 o                         
   3   2  12        121.22        112.56         6.26 o                         
   4   2  12         56.64         56.85        11.18 o                         
   5   2  12        270.28        263.94         9.21 o                         
   6   2  12        207.37        175.35         8.79 o                         
   7   2  12        195.54        198.46         9.85 o                         
   8   2  12          9.01          4.78         8.34 o                         
  -5   3  12         27.90         21.44         7.57 o                         
  -4   3  12         39.56         37.04         6.72 o                         
  -3   3  12        130.28        127.96         7.56 o                         
  -2   3  12         23.72         19.51         5.94 o                         
  -1   3  12         36.71         28.42         7.45 o                         
   0   3  12        332.45        347.01        10.45 o                         
   1   3  12         21.46         26.07         7.64 o                         
   2   3  12        746.94        756.59        28.65 o                         
   3   3  12         50.13         54.83         4.80 o                         
   4   3  12        994.86        956.06        18.35 o                         
   5   3  12        645.24        657.56        15.26 o                         
   6   3  12        610.84        618.60        13.25 o                         
   7   3  12        147.40        145.30         8.88 o                         
   8   3  12         16.03          7.24         7.53 o                         
  -5   4  12         96.82         92.47         8.61 o                         
  -4   4  12         38.77         46.10         7.60 o                         
  -3   4  12        194.61        192.85        10.60 o                         
  -2   4  12         77.21        104.65        13.85 o                         
  -1   4  12         25.17         20.78         5.18 o                         
   0   4  12         19.09         10.60         5.08 o                         
   1   4  12        525.73        550.77        12.46 o                         
   2   4  12         76.34         74.10         7.59 o                         
   3   4  12        279.23        293.79         9.85 o                         
   4   4  12        203.73        220.72         8.52 o                         
   5   4  12        128.02        123.30         9.53 o                         
   6   4  12          0.57          3.16         6.44 o                         
   7   4  12         21.74          3.83         6.59 o                         
   8   4  12         77.69         74.57         9.56 o                         
  -4   5  12        258.84        251.87        12.73 o                         
  -3   5  12         56.12         42.05         7.74 o                         
  -2   5  12         93.16         88.47         7.55 o                         
  -1   5  12         38.25         47.54         6.54 o                         
   0   5  12        140.99        123.13         8.17 o                         
   1   5  12          0.89         -5.23         5.23 o                         
   2   5  12         77.58         76.81         6.68 o                         
   3   5  12          0.43          1.35         8.17 o                         
   4   5  12         74.05         50.31         5.93 o                         
   5   5  12          2.68         -1.80         6.48 o                         
   6   5  12        291.96        305.34        14.80 o                         
   7   5  12        258.94        243.89        11.55 o                         
   8   5  12        242.64        256.63        14.29 o                         
  -4   6  12         12.47         13.67         9.79 o                         
  -3   6  12         52.71         46.29         8.32 o                         
  -2   6  12         65.17         77.11         8.05 o                         
  -1   6  12        111.54        103.00         8.18 o                         
   0   6  12        332.91        343.68        12.81 o                         
   1   6  12        263.70        269.05        12.18 o                         
   2   6  12         65.65         66.69         7.24 o                         
   3   6  12        375.03        400.01        12.75 o                         
   4   6  12        606.39        615.62        14.63 o                         
   5   6  12         14.98         26.81         7.03 o                         
   6   6  12        119.35        104.27         8.39 o                         
   7   6  12        154.40        143.59        10.44 o                         
   8   6  12         33.49         40.14         9.28 o                         
  -3   7  12        211.10        189.89        18.91 o                         
  -2   7  12        290.47        285.24        14.25 o                         
  -1   7  12        357.88        340.08        14.46 o                         
   0   7  12        597.63        619.73        16.88 o                         
   1   7  12         81.27         87.50         8.64 o                         
   2   7  12        184.13        186.21         9.71 o                         
   3   7  12         19.14          4.63         6.39 o                         
   4   7  12          6.35          0.99         8.80 o                         
   5   7  12         10.42         11.95         7.63 o                         
   6   7  12         19.89         27.03        11.60 o                         
   7   7  12         87.50         92.32        10.51 o                         
  -2   8  12          1.93          7.23        11.01 o                         
  -1   8  12         69.96         78.56        18.22 o                         
   0   8  12         15.45          3.25         8.48 o                         
   1   8  12          0.35          5.01         7.37 o                         
   2   8  12        167.59        185.59        11.28 o                         
   3   8  12         32.76         24.61         7.97 o                         
   4   8  12        110.95        127.35         9.99 o                         
   5   8  12         50.62         60.89         9.17 o                         
   6   8  12        124.13         99.27        10.08 o                         
   7   8  12         50.24         58.19        10.46 o                         
  -1   9  12         22.95         26.40        21.60 o                         
   0   9  12        148.68        139.79        11.21 o                         
   1   9  12        426.73        392.90        15.65 o                         
   2   9  12        344.12        350.65        15.46 o                         
   3   9  12        209.10        208.68        11.71 o                         
   4   9  12        193.97        177.88        14.31 o                         
   5   9  12         63.97         88.89        11.58 o                         
   6   9  12         29.18         34.06        11.17 o                         
   1  10  12         30.56         30.56        20.68 o                         
   2  10  12         25.91         10.59         9.74 o                         
   3  10  12         74.93         60.33        10.73 o                         
   4  10  12          0.02         14.55        16.09 o                         
  -2  -5  13          9.59          5.38         7.00 o                         
  -1  -5  13        256.81        218.62        15.55 o                         
   0  -5  13         96.61         76.12         7.98 o                         
   1  -5  13        339.81        343.44        17.63 o                         
   2  -5  13         16.03         20.03         7.84 o                         
  -4  -4  13        224.99        244.90        27.19 o                         
  -3  -4  13          3.41          0.50         5.56 o                         
  -2  -4  13        124.72        110.49         7.02 o                         
  -1  -4  13         52.49         72.19         7.56 o                         
   0  -4  13          0.08         -2.27         5.73 o                         
   1  -4  13         67.25         65.30         7.09 o                         
   2  -4  13         80.56         77.49         9.96 o                         
   3  -4  13        179.50        156.18        14.93 o                         
   4  -4  13        109.69        131.42        17.50 o                         
  -4  -3  13         59.79         41.45         6.68 o                         
  -3  -3  13          2.81          3.49         5.50 o                         
  -2  -3  13         56.10         59.88         5.76 o                         
  -1  -3  13        172.73        166.21         9.89 o                         
   0  -3  13        192.13        206.13        10.48 o                         
   1  -3  13        910.39        944.40        16.52 o                         
   2  -3  13        930.73        919.92        18.53 o                         
   3  -3  13        827.45        870.36        18.22 o                         
   4  -3  13        142.06        120.06        10.38 o                         
   5  -3  13        162.71        175.44        15.75 o                         
  -5  -2  13        168.64        147.37         9.01 o                         
  -4  -2  13         80.75         97.54         6.84 o                         
  -3  -2  13         14.39         24.08         5.42 o                         
  -2  -2  13         75.42         85.73         7.22 o                         
  -1  -2  13         21.04         28.72         7.87 o                         
   0  -2  13        289.76        305.18        12.08 o                         
   1  -2  13        110.96        142.99         8.61 o                         
   2  -2  13        246.84        241.19        12.26 o                         
   3  -2  13          7.71          3.15         8.42 o                         
   4  -2  13         33.27         29.35        10.35 o                         
   5  -2  13        265.97        278.00        15.95 o                         
   6  -2  13        144.81        131.95        12.33 o                         
  -5  -1  13         62.72         51.43         7.14 o                         
  -4  -1  13         82.48         88.14         7.65 o                         
  -3  -1  13        404.03        371.77         9.84 o                         
  -2  -1  13          0.62          1.92         5.84 o                         
  -1  -1  13        142.70        153.02         8.02 o                         
   0  -1  13        274.91        269.62        10.13 o                         
   1  -1  13         88.39         85.98         5.85 o                         
   2  -1  13        335.42        311.09        10.82 o                         
   3  -1  13        630.18        631.57        30.59 o                         
   4  -1  13        850.12        886.98        39.50 o                         
   5  -1  13        545.79        515.19        17.62 o                         
   6  -1  13        493.32        477.16        18.37 o                         
  -5   0  13         16.21         10.03         6.21 o                         
  -4   0  13          0.23          7.20         5.86 o                         
  -3   0  13        445.12        471.44        14.76 o                         
  -2   0  13        209.26        207.17         9.23 o                         
  -1   0  13        532.76        552.81        11.85 o                         
   0   0  13         37.03         34.29         5.21 o                         
   1   0  13        260.96        253.33         8.93 o                         
   2   0  13         42.60         38.27         5.36 o                         
   3   0  13        196.01        188.57        10.81 o                         
   4   0  13         96.70         85.57         8.58 o                         
   5   0  13        135.09        128.15         9.08 o                         
   6   0  13         95.55         87.12        17.20 o                         
   7   0  13          0.01          1.70         9.61 o                         
  -5   1  13        137.08        120.35        10.95 o                         
  -4   1  13        262.89        274.56        14.93 o                         
  -3   1  13        683.38        626.18        13.56 o                         
  -2   1  13        483.70        497.65        11.98 o                         
  -1   1  13        223.20        231.42        13.15 o                         
   0   1  13        163.19        154.41         7.66 o                         
   1   1  13        228.24        227.64        10.60 o                         
   2   1  13         14.36          9.46         4.88 o                         
   3   1  13         20.57         12.59         5.37 o                         
   4   1  13         12.05         15.28         6.57 o                         
   5   1  13        189.21        167.50        11.19 o                         
   6   1  13        392.17        413.87        12.23 o                         
   7   1  13        190.66        163.31         9.37 o                         
  -5   2  13         42.41         22.76         8.32 o                         
  -4   2  13        179.31        194.59        10.65 o                         
  -3   2  13        233.58        259.61        10.91 o                         
  -2   2  13        119.09        123.06         7.18 o                         
  -1   2  13         40.11         42.55         5.37 o                         
   0   2  13          7.22         -1.36         5.46 o                         
   1   2  13        496.16        508.81        11.12 o                         
   2   2  13        137.17        126.71         7.23 o                         
   3   2  13        428.66        436.76        11.11 o                         
   4   2  13        240.54        256.76        11.99 o                         
   5   2  13        875.86        954.44        16.59 o                         
   6   2  13        265.78        256.69        10.87 o                         
   7   2  13        229.59        259.65        16.69 o                         
  -5   3  13         17.72         17.58        46.01 o                         
  -4   3  13         40.59         40.18         7.62 o                         
  -3   3  13         52.50         55.39         6.49 o                         
  -2   3  13         89.75         81.83         7.02 o                         
  -1   3  13         93.01         92.11         6.66 o                         
   0   3  13        464.77        485.71        11.55 o                         
   1   3  13        351.78        329.83        10.33 o                         
   2   3  13        940.67        983.96        16.44 o                         
   3   3  13         29.03         29.34         5.24 o                         
   4   3  13         79.17         79.70         7.56 o                         
   5   3  13          3.16         -6.21         9.26 o                         
   6   3  13          0.29         -5.44         9.24 o                         
   7   3  13          5.03         -2.43         7.13 o                         
   8   3  13          5.36          5.13         7.95 o                         
  -4   4  13         69.42         74.74        13.10 o                         
  -3   4  13        126.86        132.81         8.41 o                         
  -2   4  13         25.01         28.17         6.96 o                         
  -1   4  13        339.31        360.95        11.71 o                         
   0   4  13         75.49         85.57         6.88 o                         
   1   4  13        112.49         94.44         7.56 o                         
   2   4  13          6.66          6.78         5.48 o                         
   3   4  13        107.03        122.66         7.63 o                         
   4   4  13        115.92        118.28         7.88 o                         
   5   4  13        327.88        344.87        13.69 o                         
   6   4  13        340.64        322.48        14.36 o                         
   7   4  13        346.15        336.95        13.18 o                         
   8   4  13        123.99        114.66         9.59 o                         
  -4   5  13         24.58         28.40        19.58 o                         
  -3   5  13         13.59         12.41         8.76 o                         
  -2   5  13          0.07          0.02         7.28 o                         
  -1   5  13         74.96         79.86         7.70 o                         
   0   5  13        293.02        280.13        11.75 o                         
   1   5  13        204.50        198.27         9.97 o                         
   2   5  13        167.94        160.65         9.43 o                         
   3   5  13         10.18          5.68         6.04 o                         
   4   5  13         28.29         45.95         6.21 o                         
   5   5  13          1.26         -6.06         6.06 o                         
   6   5  13        122.84        151.01        10.37 o                         
   7   5  13         70.85         63.13         8.42 o                         
   8   5  13        177.54        138.54        11.68 o                         
  -3   6  13        239.49        225.05        13.60 o                         
  -2   6  13        170.77        173.97        11.08 o                         
  -1   6  13        355.29        341.59        14.13 o                         
   0   6  13        234.12        241.52        12.55 o                         
   1   6  13        744.92        768.98        24.90 o                         
   2   6  13         55.27         72.47         7.73 o                         
   3   6  13        575.42        553.77        13.85 o                         
   4   6  13          7.88         23.14         9.37 o                         
   5   6  13          3.26         -1.71         6.53 o                         
   6   6  13          1.92         10.84         8.06 o                         
   7   6  13          7.35          6.21        12.65 o                         
  -2   7  13        145.95        174.67        13.84 o                         
  -1   7  13         53.76         62.36        10.66 o                         
   0   7  13        128.39        143.13         9.91 o                         
   1   7  13          0.66          6.37         7.62 o                         
   2   7  13         29.17         12.17         7.61 o                         
   3   7  13          5.80         10.40         6.97 o                         
   4   7  13         31.90         22.68         8.08 o                         
   5   7  13        110.55        109.29         9.00 o                         
   6   7  13         65.65         73.48        10.34 o                         
   7   7  13         37.77         51.28        10.27 o                         
  -1   8  13         21.68         24.06         9.69 o                         
   0   8  13        122.99        125.46        10.46 o                         
   1   8  13        233.96        233.53        14.22 o                         
   2   8  13        194.64        192.04        10.29 o                         
   3   8  13        374.27        352.83        17.76 o                         
   4   8  13        216.00        207.94        11.18 o                         
   5   8  13        183.85        179.13        11.40 o                         
   6   8  13         29.55         34.60        10.00 o                         
   0   9  13          4.88         11.47        15.71 o                         
   1   9  13          3.95         11.87         9.70 o                         
   2   9  13         93.65         74.98         9.73 o                         
   3   9  13         15.96          5.17         9.12 o                         
   4   9  13         14.14         14.44        10.16 o                         
   5   9  13          1.18          5.45        10.54 o                         
   6   9  13          0.07         49.27        20.65 o                         
   3  10  13         13.02        -15.05        15.05 o                         
   0  -5  14         15.24         28.92        10.34 o                         
  -2  -4  14         23.43         22.42         8.69 o                         
  -1  -4  14         87.90         86.52         9.21 o                         
   0  -4  14        239.07        239.68        12.50 o                         
   1  -4  14        228.63        214.87        15.61 o                         
   2  -4  14        221.79        204.67        16.41 o                         
   3  -4  14        131.74        117.05        14.31 o                         
  -3  -3  14        122.61        122.03         8.04 o                         
  -2  -3  14         62.70         82.21         9.22 o                         
  -1  -3  14        172.46        193.88        10.70 o                         
   0  -3  14        190.92        180.33         9.52 o                         
   1  -3  14        144.03        119.60         8.23 o                         
   2  -3  14         67.56         70.92         8.62 o                         
   3  -3  14        104.23        100.12         9.34 o                         
   4  -3  14          0.22         33.26        13.32 o                         
  -4  -2  14        113.47         98.29         7.79 o                         
  -3  -2  14         20.94         32.51         6.19 o                         
  -2  -2  14         78.98         62.48         7.52 o                         
  -1  -2  14          4.91         18.07         6.61 o                         
   0  -2  14         26.21         35.04         6.78 o                         
   1  -2  14        208.12        198.78        12.45 o                         
   2  -2  14         98.87        113.64        12.81 o                         
   3  -2  14        125.23        104.19         8.27 o                         
   4  -2  14         21.16         17.71         9.01 o                         
   5  -2  14        190.50        160.02        17.28 o                         
  -4  -1  14         68.48         69.85         8.04 o                         
  -3  -1  14          4.47         16.08         7.37 o                         
  -2  -1  14        425.90        404.49        19.72 o                         
  -1  -1  14          9.72         17.72         6.69 o                         
   0  -1  14        847.00        833.51        15.54 o                         
   1  -1  14        336.35        353.87        11.12 o                         
   2  -1  14        105.59        108.40         7.53 o                         
   3  -1  14         84.30         87.47         7.35 o                         
   4  -1  14         12.57         29.53         9.20 o                         
   5  -1  14        134.05        134.40        11.18 o                         
   6  -1  14         51.63         48.58        14.49 o                         
  -4   0  14         89.19         83.26         8.59 o                         
  -3   0  14         79.11        106.18         8.10 o                         
  -2   0  14          4.71          9.75         6.03 o                         
  -1   0  14         64.46         60.84         7.90 o                         
   0   0  14        128.60        136.62         7.22 o                         
   1   0  14         55.18         60.95         6.13 o                         
   2   0  14         11.05          8.41         5.71 o                         
   3   0  14          6.01          7.03         8.50 o                         
   4   0  14         89.52        100.42        14.01 o                         
   5   0  14         90.21         76.89        11.92 o                         
   6   0  14        132.92        114.95        11.45 o                         
  -4   1  14         60.52         66.45         8.39 o                         
  -3   1  14          7.24          6.25         6.75 o                         
  -2   1  14          1.09          5.77         6.48 o                         
  -1   1  14         31.83         44.99         6.26 o                         
   0   1  14        186.07        206.05        10.32 o                         
   1   1  14          1.99         -0.70         5.38 o                         
   2   1  14        481.81        478.51        12.25 o                         
   3   1  14         58.92         61.63         6.48 o                         
   4   1  14        447.62        431.62        16.22 o                         
   5   1  14        308.40        255.68        14.85 o                         
   6   1  14        322.68        340.81        17.99 o                         
   7   1  14         25.80         18.99        13.10 o                         
  -4   2  14         16.11         -4.87         8.51 o                         
  -3   2  14        196.98        221.93        10.83 o                         
  -2   2  14         19.16         20.59         6.39 o                         
  -1   2  14        163.30        167.94        10.61 o                         
   0   2  14        206.09        211.11         9.94 o                         
   1   2  14        803.74        861.36        15.00 o                         
   2   2  14        252.74        257.23        12.35 o                         
   3   2  14        262.84        274.58        11.19 o                         
   4   2  14         76.12         73.98        12.50 o                         
   5   2  14        117.78        116.56         8.82 o                         
   6   2  14         56.31         63.81        13.47 o                         
   7   2  14          5.06          5.11         7.77 o                         
  -4   3  14        564.87        537.76        15.98 o                         
  -3   3  14        149.12        148.29        13.77 o                         
  -2   3  14         95.67         99.97         7.07 o                         
  -1   3  14         80.01         73.92         6.88 o                         
   0   3  14        131.42        132.22         7.71 o                         
   1   3  14          8.16          3.24         5.79 o                         
   2   3  14          0.05         -5.26         5.26 o                         
   3   3  14          0.09          0.94         5.04 o                         
   4   3  14        121.89        135.60         8.42 o                         
   5   3  14        123.42         96.16         9.68 o                         
   6   3  14        172.08        194.93        10.31 o                         
   7   3  14         85.41         52.16         8.26 o                         
  -4   4  14         17.92          4.42         9.77 o                         
  -3   4  14         18.81         16.84         7.90 o                         
  -2   4  14          3.05          4.67         7.03 o                         
  -1   4  14         14.65         13.96         7.76 o                         
   0   4  14         41.08         31.69         7.59 o                         
   1   4  14        262.58        266.37        12.76 o                         
   2   4  14         80.20         90.58         8.31 o                         
   3   4  14        258.22        240.63        12.24 o                         
   4   4  14        156.21        164.85         8.41 o                         
   5   4  14         71.19         89.26        10.60 o                         
   6   4  14         68.45         62.88        17.13 o                         
   7   4  14        124.36        133.83         9.21 o                         
  -3   5  14          4.91        -10.27        10.27 o                         
  -2   5  14         85.71         84.08        13.01 o                         
  -1   5  14         18.08         25.45         7.57 o                         
   0   5  14        159.34        169.20         9.69 o                         
   1   5  14        116.68        125.76         9.38 o                         
   2   5  14        469.56        462.17        13.67 o                         
   3   5  14         15.25         18.93         6.94 o                         
   4   5  14         63.73         68.77         6.91 o                         
   5   5  14         19.50         12.57         8.27 o                         
   6   5  14         21.27          9.29        10.74 o                         
   7   5  14         10.67         -0.96         8.50 o                         
  -3   6  14         56.81         37.42        13.18 o                         
  -2   6  14         17.17          8.05         9.30 o                         
  -1   6  14         33.48         58.49         9.15 o                         
   0   6  14          6.60         -1.71         7.58 o                         
   1   6  14        116.42        118.44         8.85 o                         
   2   6  14         13.21         16.25         7.51 o                         
   3   6  14          0.31         11.43         7.31 o                         
   4   6  14         38.29         40.06         7.46 o                         
   5   6  14         78.97         70.42         7.90 o                         
   6   6  14        261.09        245.55        13.68 o                         
   7   6  14        115.61        115.03        11.89 o                         
  -2   7  14          4.51        -11.71        11.71 o                         
  -1   7  14         22.45         20.52         9.40 o                         
   0   7  14         43.13         58.83        11.72 o                         
   1   7  14         83.03         77.10        11.22 o                         
   2   7  14        217.53        211.10        12.33 o                         
   3   7  14        133.68        146.84         9.33 o                         
   4   7  14        142.21        128.83         9.26 o                         
   5   7  14        203.89        208.95        10.79 o                         
   6   7  14        233.08        231.96        12.29 o                         
   7   7  14         45.63         31.86        20.50 o                         
  -1   8  14        115.89        115.45        21.92 o                         
   0   8  14        111.26         65.63        10.63 o                         
   1   8  14        100.07        129.19        10.98 o                         
   2   8  14         13.83         11.21         8.63 o                         
   3   8  14          1.00         -0.14         9.72 o                         
   4   8  14         39.65         22.78         8.76 o                         
   5   8  14         13.84         16.53         9.02 o                         
   6   8  14          0.02        -14.82        14.82 o                         
   1   9  14          0.15         10.19        12.59 o                         
   2   9  14          0.35        -10.12        10.77 o                         
   3   9  14         46.44         19.83         9.73 o                         
   4   9  14         27.12         28.30         9.84 o                         
   5   9  14        111.53        118.79        21.28 o                         
   0  -4  15        348.69        339.23        16.78 o                         
   1  -4  15        125.43         93.96        13.82 o                         
  -2  -3  15          0.90         -3.40        10.09 o                         
  -1  -3  15         85.58         72.65         9.94 o                         
   0  -3  15          1.43          5.28         9.72 o                         
   1  -3  15          5.47         -5.11         8.82 o                         
   2  -3  15        144.84        144.76        11.91 o                         
   3  -3  15         34.65         37.02        11.82 o                         
  -3  -2  15         87.01         96.90        11.94 o                         
  -2  -2  15          3.56         -7.87         7.87 o                         
  -1  -2  15        596.07        596.88        15.80 o                         
   0  -2  15        662.29        697.17        16.44 o                         
   1  -2  15        840.78        907.66        23.33 o                         
   2  -2  15        178.03        187.73        14.39 o                         
   3  -2  15         36.11         36.24         8.76 o                         
   4  -2  15         53.89         35.87        12.50 o                         
  -3  -1  15        112.72        131.76         9.62 o                         
  -2  -1  15        261.87        267.21        12.69 o                         
  -1  -1  15        493.17        515.55        19.25 o                         
   0  -1  15        168.63        194.13        10.53 o                         
   1  -1  15         57.93         64.59         7.25 o                         
   2  -1  15         24.94         45.62         7.74 o                         
   3  -1  15         77.97         79.39         8.32 o                         
   4  -1  15          2.59         -2.19         9.34 o                         
   5  -1  15         18.56         12.84        10.72 o                         
  -4   0  15        280.13        285.18        23.07 o                         
  -3   0  15        175.10        182.77        11.31 o                         
  -2   0  15        291.92        316.78        13.19 o                         
  -1   0  15         51.10         57.51         7.54 o                         
   0   0  15          2.35          1.93         6.46 o                         
   1   0  15        149.86        152.78         8.27 o                         
   2   0  15          5.39          1.82         7.24 o                         
   3   0  15        347.28        325.17        12.90 o                         
   4   0  15        417.48        447.75        23.74 o                         
   5   0  15        591.51        555.16        38.12 o                         
   6   0  15         77.90         89.33        19.95 o                         
  -4   1  15          1.36         18.53         9.76 o                         
  -3   1  15         16.02         10.84         8.16 o                         
  -2   1  15          0.92         11.78         7.24 o                         
  -1   1  15        100.00         97.26        11.50 o                         
   0   1  15        728.36        733.33        15.05 o                         
   1   1  15        281.83        268.14        11.24 o                         
   2   1  15        279.61        306.14        15.15 o                         
   3   1  15        224.17        220.29        12.68 o                         
   4   1  15        404.72        384.40        16.15 o                         
   5   1  15         78.21         77.45         9.80 o                         
   6   1  15         43.65         54.80        11.09 o                         
  -4   2  15         38.08         35.87        29.71 o                         
  -3   2  15        321.24        357.96        14.29 o                         
  -2   2  15        439.06        431.70        13.89 o                         
  -1   2  15        489.42        480.06        18.65 o                         
   0   2  15        141.90        157.82         8.62 o                         
   1   2  15         52.49         49.97         6.97 o                         
   2   2  15         17.13          8.72         6.16 o                         
   3   2  15        103.21        112.38        11.56 o                         
   4   2  15          4.14         -3.45         9.64 o                         
   5   2  15        120.88        128.40         9.12 o                         
   6   2  15         64.18         51.09         7.91 o                         
  -3   3  15         10.69          0.29         8.61 o                         
  -2   3  15          3.83         -7.50         7.50 o                         
  -1   3  15         53.21         55.72         7.79 o                         
   0   3  15         42.29         45.99         7.07 o                         
   1   3  15         59.57         70.65         6.63 o                         
   2   3  15         94.62         97.80         7.91 o                         
   3   3  15         97.49        113.75         7.72 o                         
   4   3  15        291.09        287.56        11.96 o                         
   5   3  15        251.92        228.67        13.63 o                         
   6   3  15        154.89        154.33        15.11 o                         
   7   3  15         37.03         19.21         9.21 o                         
  -3   4  15         17.54          9.44         8.49 o                         
  -2   4  15         15.38         13.03         8.24 o                         
  -1   4  15        204.94        234.80        13.81 o                         
   0   4  15        285.18        251.69        13.68 o                         
   1   4  15        760.00        797.83        17.28 o                         
   2   4  15        123.73        146.55         9.27 o                         
   3   4  15        111.17         98.98        10.53 o                         
   4   4  15         11.74          6.61         7.84 o                         
   5   4  15        136.02        117.32        17.36 o                         
   6   4  15         20.13         16.73         9.79 o                         
   7   4  15          1.97          3.46         9.85 o                         
  -2   5  15        116.27        104.97        14.17 o                         
  -1   5  15        135.86        118.97        10.52 o                         
   0   5  15        262.44        271.52        15.34 o                         
   1   5  15          4.87         -8.50         8.50 o                         
   2   5  15         17.51         12.52         7.05 o                         
   3   5  15         66.08         67.29        10.93 o                         
   4   5  15          3.72         -2.22         8.24 o                         
   5   5  15         98.81         83.41         9.27 o                         
   6   5  15        209.12        226.03        15.79 o                         
   7   5  15        139.45        118.15        11.28 o                         
  -2   6  15         13.22          0.99        14.01 o                         
  -1   6  15         50.52         62.04        10.59 o                         
   0   6  15          7.49          9.85         8.71 o                         
   1   6  15         93.29        104.86         9.66 o                         
   2   6  15        135.46        146.46        10.01 o                         
   3   6  15        211.69        226.31        12.81 o                         
   4   6  15         92.15        111.34         8.86 o                         
   5   6  15        301.27        316.88        15.82 o                         
   6   6  15        226.07        216.77        14.94 o                         
  -1   7  15         36.67         16.97        12.02 o                         
   0   7  15        293.31        303.07        15.58 o                         
   1   7  15        276.88        284.06        14.97 o                         
   2   7  15        196.22        217.61        14.88 o                         
   3   7  15          0.55         -3.67         8.35 o                         
   4   7  15         77.43         76.48        12.58 o                         
   5   7  15         43.12         29.19        12.07 o                         
   6   7  15         45.24         32.57        10.20 o                         
   0   8  15          9.89         28.27        19.47 o                         
   1   8  15         15.02          1.78        13.08 o                         
   2   8  15          0.04          0.87        11.07 o                         
   3   8  15         63.84         40.86         9.49 o                         
   4   8  15          5.11        -11.31        11.31 o                         
   5   8  15         59.66         61.28        18.31 o                         
   3   9  15         49.13         38.44        19.41 o                         
   0  -3  16        267.69        257.42        13.88 o                         
   1  -3  16         54.26         36.68         9.57 o                         
  -2  -2  16         99.79         92.95        13.38 o                         
  -1  -2  16        172.33        145.58        14.13 o                         
   0  -2  16         39.75         31.75         9.71 o                         
   1  -2  16          4.01          1.94        12.83 o                         
   2  -2  16         39.11         20.65         9.31 o                         
   3  -2  16         42.03         43.31        10.23 o                         
  -2  -1  16         21.83         10.34         8.75 o                         
  -1  -1  16          5.49          9.65        10.13 o                         
   0  -1  16         41.57         59.38         8.34 o                         
   1  -1  16          4.07         -4.21         7.74 o                         
   2  -1  16         15.05         -8.13         8.13 o                         
   3  -1  16          0.75          1.18         9.30 o                         
   4  -1  16        289.66        292.92        17.24 o                         
  -3   0  16         12.84         -4.67        11.83 o                         
  -2   0  16         85.38         89.97         9.30 o                         
  -1   0  16        597.68        596.59        16.48 o                         
   0   0  16        300.30        338.78        13.87 o                         
   1   0  16        429.60        462.32        14.07 o                         
   2   0  16          2.75         -0.62        10.33 o                         
   3   0  16         40.27         29.74         7.98 o                         
   4   0  16          2.11         10.08        10.49 o                         
   5   0  16          1.51        -11.77        16.40 o                         
  -3   1  16        243.76        191.60        19.82 o                         
  -2   1  16       1306.81       1341.58        22.55 o                         
  -1   1  16        710.69        765.07        17.18 o                         
   0   1  16        556.93        581.26        17.82 o                         
   1   1  16        131.46        124.47         9.29 o                         
   2   1  16         55.66         64.23        13.23 o                         
   3   1  16          6.29         12.60         7.51 o                         
   4   1  16         91.43         64.41        10.16 o                         
   5   1  16         90.19         78.64        15.84 o                         
  -3   2  16         39.67         15.02        10.04 o                         
  -2   2  16          5.90         -9.60         9.60 o                         
  -1   2  16          5.86          9.32         7.42 o                         
   0   2  16          3.74         -2.82         7.25 o                         
   1   2  16          9.84          6.80         7.64 o                         
   2   2  16         81.72         58.84         8.22 o                         
   3   2  16        440.06        410.49        15.43 o                         
   4   2  16        299.27        340.03        16.59 o                         
   5   2  16        334.12        350.38        18.59 o                         
   6   2  16         93.57         94.77        15.32 o                         
  -3   3  16          5.88        -10.33        23.84 o                         
  -2   3  16         13.14         25.13         9.12 o                         
  -1   3  16         41.12         18.45        14.72 o                         
   0   3  16        454.98        544.29        16.22 o                         
   1   3  16        587.26        559.98        24.90 o                         
   2   3  16       1222.32       1270.42        27.54 o                         
   3   3  16        459.37        493.43        19.78 o                         
   4   3  16        298.42        273.14        12.39 o                         
   5   3  16        119.33         98.35        11.19 o                         
   6   3  16         37.31         50.09         8.88 o                         
  -2   4  16          0.76          1.56        10.49 o                         
  -1   4  16         53.41         68.99         9.24 o                         
   0   4  16         83.58         51.90         8.85 o                         
   1   4  16        118.65        131.82        10.24 o                         
   2   4  16         29.11         30.91        10.36 o                         
   3   4  16         15.55         33.25         8.22 o                         
   4   4  16         19.66         14.78         9.52 o                         
   5   4  16         24.05          1.81        12.55 o                         
   6   4  16         40.48         26.03        19.45 o                         
  -2   5  16          0.47         10.96        16.50 o                         
  -1   5  16          6.15         18.80        13.88 o                         
   0   5  16         25.49         11.49        20.13 o                         
   1   5  16        113.80        113.67        10.60 o                         
   2   5  16        170.04        152.94        11.06 o                         
   3   5  16        139.35        143.32        10.72 o                         
   4   5  16        204.62        227.19        13.80 o                         
   5   5  16         85.73         78.60        10.12 o                         
   6   5  16         16.76         20.29        12.11 o                         
  -1   6  16        130.92        118.75        12.60 o                         
   0   6  16        404.56        362.33        16.89 o                         
   1   6  16        509.50        540.35        18.15 o                         
   2   6  16        155.14        145.90        11.44 o                         
   3   6  16        130.40        112.73        11.57 o                         
   4   6  16         41.53         46.05        13.37 o                         
   5   6  16          5.58         -7.83         9.39 o                         
   6   6  16         15.04         13.30        10.35 o                         
   0   7  16         30.89         29.04        14.92 o                         
   1   7  16          0.78          1.97        10.96 o                         
   2   7  16         13.98         29.20         9.96 o                         
   3   7  16          0.32         12.75         9.33 o                         
   4   7  16         28.10         14.94         9.60 o                         
   5   7  16        356.57        303.06        19.65 o                         
   2   8  16         68.40         57.81        11.17 o                         
   3   8  16        335.75        330.68        19.50 o                         
   4   8  16        925.95        858.67        31.20 o                         
  -1  -1  17         67.13         66.57        12.71 o                         
   0  -1  17        216.06        234.60        17.69 o                         
   1  -1  17         61.68         65.64         9.19 o                         
   2  -1  17         54.73         31.86        14.52 o                         
   3  -1  17         14.42          1.38        10.22 o                         
  -1   0  17        535.10        538.87        17.46 o                         
   0   0  17        253.18        265.77        13.99 o                         
   1   0  17        239.64        243.43        13.21 o                         
   2   0  17         26.58         24.10        13.53 o                         
   3   0  17          0.65          2.44        19.19 o                         
   4   0  17          1.22        -14.07        14.07 o                         
  -2   1  17          0.29          5.15        12.86 o                         
  -1   1  17          0.10         -8.69         8.69 o                         
   0   1  17          0.92          2.58         9.29 o                         
   1   1  17          2.66          3.35         8.14 o                         
   2   1  17         12.68          8.58        10.05 o                         
   3   1  17         10.91         22.94        11.82 o                         
   4   1  17         18.47         30.59        13.23 o                         
  -2   2  17          0.65         24.06        15.26 o                         
  -1   2  17          4.83          4.58         9.07 o                         
   0   2  17        127.22        113.92         9.56 o                         
   1   2  17        430.27        466.73        16.40 o                         
   2   2  17        244.23        252.62        18.94 o                         
   3   2  17        484.65        468.59        17.70 o                         
   4   2  17        177.84        164.69        16.00 o                         
   5   2  17        145.60        146.46        16.26 o                         
  -2   3  17         13.19         26.89        14.29 o                         
  -1   3  17         12.70          1.83        14.21 o                         
   0   3  17        100.02        130.52        10.30 o                         
   1   3  17         33.44         19.75         9.37 o                         
   2   3  17         43.05         54.48         8.88 o                         
   3   3  17          1.14         11.41         8.73 o                         
   4   3  17          0.70          4.99         8.73 o                         
   5   3  17         62.56         60.50        21.39 o                         
  -1   4  17          6.66         22.56        12.00 o                         
   0   4  17         20.84         -0.60         8.60 o                         
   1   4  17         40.66         52.01         8.81 o                         
   2   4  17         95.73        111.20         9.60 o                         
   3   4  17         75.09         81.40        12.52 o                         
   4   4  17        125.13        129.45        10.14 o                         
   5   4  17        119.37        116.14        12.70 o                         
  -1   5  17        137.86        137.77        18.85 o                         
   0   5  17        192.36        218.89        12.60 o                         
   1   5  17        174.47        130.65        11.05 o                         
   2   5  17        103.44        144.69        10.45 o                         
   3   5  17         22.76          2.81        12.58 o                         
   4   5  17        134.24        132.14        14.92 o                         
   5   5  17         55.25         31.14        15.11 o                         
   0   6  17         16.35        -14.73        21.01 o                         
   1   6  17         22.44         11.10        10.76 o                         
   2   6  17          0.11         -4.56         9.69 o                         
   3   6  17          7.49         -5.74        10.22 o                         
   4   6  17          8.17         22.47        10.24 o                         
   5   6  17          5.48          2.50        10.80 o                         
   2   7  17         20.51         21.59        10.91 o                         
   3   7  17        188.18        173.43        14.33 o                         
   4   7  17        310.18        293.07        13.79 o                         
   1   0  18         12.86         13.66        10.10 o                         
   2   0  18          2.52         24.39        16.88 o                         
   0   1  18        158.40        167.84        18.34 o                         
   1   1  18         19.88         45.49        10.49 o                         
   2   1  18        127.51        116.67        12.57 o                         
   3   1  18        141.50        138.89        11.43 o                         
   0   2  18        164.69        142.87        11.83 o                         
   1   2  18        152.72        182.81        14.41 o                         
   2   2  18         15.98         27.09         9.73 o                         
   3   2  18         57.17         76.32        16.72 o                         
   4   2  18          5.17         -0.04        12.06 o                         
   0   3  18          0.38          3.46        11.86 o                         
   1   3  18         12.82         15.97        12.40 o                         
   2   3  18         20.14         -9.58         9.81 o                         
   3   3  18         33.78         22.49        10.10 o                         
   4   3  18        113.58        102.93        11.11 o                         
   0   4  18        191.59        182.50        17.30 o                         
   1   4  18         86.57         99.60        11.15 o                         
   2   4  18         42.23         27.49        10.21 o                         
   3   4  18         96.79        108.07        12.58 o                         
   4   4  18         67.22         92.39        11.06 o                         
   1   5  18         47.34         45.88        12.40 o                         
   2   5  18         60.42         41.74        10.68 o                         
   3   5  18          8.74          9.07         9.85 o                         
   4   5  18          0.12         -7.77        13.31 o                         
                                                                                
